# Supplementary material for: Genome-wide transcript expression analysis reveals major chickpea and lentil genes associated with plant branching
Source: Front Plant Sci. 2024 Jun 19;15:1384237. doi: 10.3389/fpls.2024.1384237 (PMC11220206; doi:10.3389/fpls.2024.1384237)
Supplement: Supplementary file 2 [file Table_1.xlsx]

## Sheet: BX BA
Chickpea cv. blanco lechoso/axilary bud (BX) versus cv. blanco lechoso/apical bud (BA)
Transcript_ID	logFC	logCPM	LR	PValue	FDR	DE
XM_012717778.2	3.2432	3.73191	65.5044	5.79855e-16	3.62546e-12	up
NM_001309698.1	2.29345	3.37381	65.2221	6.69145e-16	3.62546e-12	up
XM_012712254.2	4.45903	2.18637	64.973	7.59311e-16	3.62546e-12	up
XM_004514293.3	5.73863	3.37017	46.1789	1.07936e-11	2.73935e-08	up
XM_004490899.3	4.03538	3.31935	46.059	1.14745e-11	2.73935e-08	up
XM_004512880.3	6.77713	5.15517	45.402	1.60471e-11	2.93634e-08	up
XM_004498351.3	6.54612	3.62575	44.0858	3.14294e-11	5.00217e-08	up
NM_001365299.1	3.47802	3.31981	43.3769	4.51495e-11	6.46722e-08	up
XM_004502521.3	2.1097	4.02033	41.1461	1.41264e-10	1.68622e-07	up
XM_004489227.3	2.93567	3.93742	40.7001	1.77477e-10	1.95552e-07	up
XM_004495825.3	8.91047	1.3428	39.9268	2.63659e-10	2.6976e-07	up
XM_004508499.3	4.34147	1.75553	39.6334	3.06397e-10	2.92589e-07	up
NM_001364761.1	3.81059	2.65226	38.9909	4.25781e-10	3.8118e-07	up
XM_004510357.2	2.11008	8.13394	36.4148	1.5949e-09	1.26918e-06	up
XM_004508118.3	3.03842	1.19266	34.0148	5.46943e-09	3.40626e-06	up
XM_004496073.3	3.83022	1.25232	32.8147	1.01375e-08	5.37813e-06	up
NM_001279144.1	10.4405	2.22092	32.3487	1.28845e-08	6.58849e-06	up
NM_001364789.1	2.45825	6.93236	32.2813	1.33389e-08	6.58849e-06	up
XM_004490624.3	2.74564	3.13783	31.3553	2.14873e-08	9.92851e-06	up
XM_004503424.3	2.18275	3.77384	31.2749	2.23958e-08	1.00249e-05	up
NM_001279109.1	3.82239	-0.494124	30.9892	2.59466e-08	1.12624e-05	up
XM_004500222.3	7.19444	5.48336	30.835	2.80928e-08	1.18353e-05	up
XM_012716027.2	3.42443	4.09164	30.1147	4.07229e-08	1.66661e-05	up
XM_004503715.3	3.89454	3.27604	28.9931	7.2637e-08	2.73803e-05	up
XM_004512083.3	2.80357	2.5099	26.9354	2.10369e-07	7.00772e-05	up
XM_004491576.3	3.07052	0.813638	25.8197	3.74837e-07	0.000114237	up
XM_004516967.3	2.78615	1.49111	25.2686	4.98752e-07	0.000135779	up
XM_004509830.3	3.72364	0.406756	25.2546	5.02395e-07	0.000135779	up
XM_012715181.2	5.63408	3.19926	24.8964	6.04968e-07	0.000157556	up
XM_004504020.3	2.68202	1.26515	24.5002	7.43035e-07	0.000183504	up
NM_001364794.1	2.13353	3.24915	24.4516	7.61996e-07	0.000184997	up
XM_004502336.3	5.32472	0.498322	23.0969	1.5404e-06	0.000339456	up
XR_001143710.2	4.12928	1.23266	22.8188	1.7802e-06	0.000380591	up
XM_004510077.3	3.01083	1.29063	22.773	1.82313e-06	0.000384036	up
XM_004496441.3	4.39932	-0.88255	22.3073	2.32324e-06	0.000482291	up
NM_001364753.1	5.30716	-0.675038	22.1443	2.52912e-06	0.000510241	up
XM_004506760.3	2.07023	2.67524	22.0606	2.6418e-06	0.000525572	up
XM_004511956.3	2.37118	3.20941	21.8393	2.96468e-06	0.000573865	up
XM_004503826.3	3.1226	2.53707	21.4479	3.63581e-06	0.000676355	up
XM_004507908.2	2.43331	1.8651	21.1337	4.28339e-06	0.000776649	up
XM_004515482.3	2.05912	3.30877	21.0464	4.48297e-06	0.000785987	up
XM_004488662.3	3.2191	1.69982	20.799	5.10092e-06	0.000873009	up
NM_001364809.1	2.14277	1.92861	20.0478	7.55308e-06	0.00127283	up
NM_001309718.1	3.32832	0.0507201	19.1623	1.20059e-05	0.00179138	up
NM_001309650.1	7.47684	-0.226906	18.7978	1.45337e-05	0.00214619	up
XM_004511508.3	2.15978	4.41638	18.6675	1.55616e-05	0.00227453	up
NM_001364935.1	2.14813	7.03371	18.2676	1.91947e-05	0.00274945	up
XM_004498199.3	2.78387	1.40928	17.1432	3.46656e-05	0.00458172	up
XM_027336632.1	3.32953	1.59489	17.1323	3.48651e-05	0.00458172	up
XM_004502763.3	2.14354	1.93492	16.8766	3.98912e-05	0.00514776	up
NM_001365254.1	2.28448	3.05336	16.6938	4.39248e-05	0.00556795	up
XM_004498958.2	3.3132	4.70179	16.6199	4.56701e-05	0.00573841	up
NM_001309690.1	2.35241	0.42545	16.4825	4.91008e-05	0.0060631	up
XM_004502932.3	2.34418	1.67656	16.2923	5.42839e-05	0.00637347	up
XM_004495162.3	2.90104	-0.797304	16.1895	5.73108e-05	0.00662033	up
XM_004492653.3	2.74001	-0.28197	15.7242	7.32791e-05	0.00820039	up
XR_003473742.1	2.4105	0.0148852	15.6539	7.60543e-05	0.00844497	up
XM_012712632.2	2.52475	2.106	15.542	8.06922e-05	0.00879568	up
XM_004485624.3	3.01119	-0.477207	15.5335	8.10549e-05	0.00879568	up
XM_004496019.3	3.78711	-0.257907	15.3476	8.94322e-05	0.00963178	up
XM_004506109.3	3.13023	-0.17607	15.2418	9.45868e-05	0.00981784	up
XM_004509264.3	2.23565	0.354113	15.1821	9.76252e-05	0.0100603	up
XM_012716837.2	3.59919	2.12788	15.0536	0.0001045	0.0105413	up
XM_004509029.3	6.32433	-1.12338	14.9596	0.000109836	0.0108503	up
XR_003472740.1	2.78958	2.47429	14.8849	0.000114276	0.0111353	up
XM_004506844.3	8.0886	0.588911	14.395	0.000148193	0.0136949	up
XM_004502045.3	2.35672	2.12185	14.3368	0.000152844	0.0140342	up
XM_004498125.3	2.45456	0.277673	14.3127	0.000154818	0.0141195	up
XM_004510420.3	2.90888	-0.220659	14.2615	0.000159082	0.0142034	up
XM_004495043.3	4.0532	0.683233	13.9411	0.000188629	0.0160829	up
XM_004499018.2	3.25827	-0.746523	13.6055	0.000225519	0.0183541	up
XM_004486474.3	2.34869	1.16026	13.2973	0.000265789	0.0211509	up
XM_004487456.3	3.99373	-1.12433	13.0757	0.000299144	0.0232877	up
XM_004487280.3	6.4995	-1.08732	13.0407	0.000304799	0.0234555	up
XM_004494232.3	3.08895	1.73045	13.0314	0.000306305	0.0234555	up
XM_004493713.3	5.18608	-0.974554	12.7981	0.000346964	0.0258482	up
XM_004515812.3	3.60504	0.275012	12.6084	0.000384022	0.0277815	up
XM_004510193.3	2.41792	1.36763	12.5412	0.000398068	0.0286529	up
XR_003472244.1	2.47158	0.35202	12.3676	0.000436854	0.0302413	up
XM_012718932.2	2.85448	1.58507	12.3553	0.000439734	0.0302825	up
XM_004502710.3	2.22898	1.68995	12.2543	0.000464198	0.0316627	up
XR_003473381.1	3.4445	-0.296776	12.1715	0.000485255	0.0329421	up
NM_001279064.1	2.05865	2.73737	11.9791	0.000537995	0.0348699	up
XM_004501040.3	2.36337	-0.330328	11.9544	0.000545181	0.0351765	up
XM_004509245.3	2.64328	1.02482	11.8027	0.000591445	0.0374861	up
XM_004514156.3	2.09619	0.448466	11.3713	0.000745887	0.0450805	up
XM_004493499.3	2.94875	0.50844	11.325	0.000764702	0.0458309	up
XM_027337252.1	3.51198	0.163128	11.3037	0.00077352	0.0460358	up
XM_004517215.3	-4.95477	3.02421	34.9971	3.3019e-09	2.25221e-06	down
XM_004513774.2	-2.00411	4.89862	29.0924	6.90064e-08	2.67148e-05	down
XM_012720180.2	-6.40001	0.285256	28.2419	1.07059e-07	3.65854e-05	down
XM_004508931.3	-2.26651	2.9484	23.5312	1.22901e-06	0.000279435	down
XM_004500359.3	-3.49428	-0.848289	21.0946	4.37149e-06	0.000782716	down
XM_004508006.3	-4.21254	2.2886	15.0212	0.000106312	0.0105751	down
XM_004493254.3	1.39834	4.84548	52.0671	5.36373e-13	1.92075e-09	0
XM_004511296.3	1.27973	5.15672	45.3594	1.63995e-11	2.93634e-08	0
XM_004511685.3	1.93993	5.41316	42.8845	5.807e-11	7.56177e-08	0
XM_004499268.3	1.77088	2.75247	38.6783	4.99742e-10	4.21077e-07	0
NM_001279023.1	1.17908	7.89777	35.9758	1.99782e-09	1.50614e-06	0
XM_004510471.3	1.31283	4.12657	35.2483	2.90238e-09	2.07869e-06	0
XM_004509669.3	1.13574	5.60502	34.6	4.04916e-09	2.63637e-06	0
XM_004498789.3	1.53598	3.60794	33.483	7.18906e-09	4.28852e-06	0
XM_004498231.3	1.23963	3.83601	33.4046	7.48484e-09	4.28852e-06	0
NM_001364943.1	1.15102	4.57225	33.1539	8.51448e-09	4.69082e-06	0
XM_004494323.2	1.4628	3.63935	31.4283	2.06942e-08	9.88078e-06	0
XM_004503044.3	1.96353	3.16398	29.6379	5.20754e-08	2.07202e-05	0
XM_004486102.3	1.1557	5.64465	28.411	9.81068e-08	3.60329e-05	0
XM_004503032.3	1.47911	3.706	28.2628	1.05913e-07	3.65854e-05	0
XM_004486633.3	1.2417	4.7918	28.2381	1.07274e-07	3.65854e-05	0
XM_004502435.3	1.11814	4.60134	26.7834	2.27582e-07	7.40881e-05	0
XM_004505983.3	1.92725	3.64144	26.0573	3.3144e-07	0.000105501	0
XM_004493681.3	1.19974	3.33955	26.0047	3.4059e-07	0.000106057	0
XM_004492462.3	1.31407	3.18353	25.6111	4.17633e-07	0.000122659	0
XM_004506612.3	1.38672	2.50101	25.602	4.19596e-07	0.000122659	0
XM_004486626.3	1.12277	4.65109	25.4696	4.49399e-07	0.000128744	0
XM_004487630.3	1.08322	3.99652	25.2784	4.9624e-07	0.000135779	0
XM_012718484.2	1.09465	3.49433	25.0297	5.64536e-07	0.000149749	0
XM_004496287.3	1.67779	2.68632	24.5942	7.07655e-07	0.000181008	0
XM_004494775.3	1.10719	4.06029	24.5412	7.27373e-07	0.000182788	0
XM_004507020.3	1.92148	2.55901	23.9436	9.92014e-07	0.000233433	0
XM_004487357.3	1.22151	4.49727	23.9395	9.94095e-07	0.000233433	0
XM_004511668.3	0.872913	4.31559	23.7763	1.08207e-06	0.000249994	0
XM_004508012.3	1.25411	5.24003	23.4462	1.28455e-06	0.000287498	0
XM_004503287.3	0.914555	5.33501	22.9751	1.64117e-06	0.000356183	0
XM_004511789.3	1.86364	5.57731	22.2627	2.37784e-06	0.000486573	0
XM_012716173.2	0.780156	5.86213	21.9207	2.84154e-06	0.000557565	0
XM_004506095.3	1.29059	7.4353	21.7114	3.16901e-06	0.000605239	0
XM_004497669.3	1.34712	3.27807	21.4618	3.60948e-06	0.000676355	0
XM_004501548.3	1.89838	2.33308	21.3578	3.81069e-06	0.000699799	0
XM_012719812.2	0.849223	4.77449	21.0393	4.49951e-06	0.000785987	0
XM_004509413.3	0.809764	6.35239	20.792	5.11957e-06	0.000873009	0
NM_001279059.2	1.93862	2.9	19.9209	8.07152e-06	0.00134438	0
XM_004501538.3	1.59924	2.83501	19.8405	8.41821e-06	0.001386	0
XM_004493379.3	-1.57176	4.17295	19.8124	8.54246e-06	0.00139048	0
XM_004496725.3	1.44588	3.23697	19.7839	8.67115e-06	0.00139557	0
XM_004508052.3	1.7013	2.31726	19.6916	9.09991e-06	0.0014483	0
XM_004488769.3	1.78208	0.893211	19.5204	9.95311e-06	0.00156669	0
XM_004495263.3	0.878269	4.64691	19.4118	1.05357e-05	0.00164036	0
XM_004511736.3	0.739131	5.022	19.2976	1.11847e-05	0.00172268	0
XM_027332323.1	1.37573	2.65074	19.1868	1.18529e-05	0.00179138	0
XM_004512277.3	1.33344	4.34456	19.1753	1.19248e-05	0.00179138	0
XM_027335925.1	1.63056	3.3049	18.3442	1.84375e-05	0.00266766	0
XM_004508002.3	0.629379	6.644	17.9434	2.27574e-05	0.0032275	0
XM_004501084.3	1.51537	2.23663	17.8389	2.40418e-05	0.00337622	0
XM_004504628.3	1.51306	2.18699	17.666	2.63286e-05	0.00366146	0
XM_012715195.2	1.01322	5.07601	17.5309	2.82673e-05	0.00389327	0
NM_001364774.1	0.81451	7.40632	17.5015	2.87083e-05	0.00391636	0
XM_004505585.2	1.2099	4.6724	17.4146	3.00516e-05	0.00406093	0
XM_004507934.3	1.62116	2.47167	17.2825	3.22142e-05	0.00431249	0
XR_003471473.1	-1.27069	2.51389	16.9754	3.78674e-05	0.00493102	0
XM_004510608.3	0.879484	4.86056	16.8548	4.03522e-05	0.00516076	0
XM_004512014.3	0.582726	6.07582	16.527	4.7962e-05	0.00597398	0
NM_001365270.1	1.68453	3.88176	16.4621	4.96329e-05	0.00607643	0
XM_004512078.3	0.650474	4.5128	16.4221	5.06912e-05	0.00615339	0
XM_004510424.3	0.849624	4.25788	16.3965	5.13799e-05	0.00615738	0
XM_004512269.1	0.89816	5.2818	16.389	5.15837e-05	0.00615738	0
XM_004493716.3	0.9318	4.90184	16.2945	5.42198e-05	0.00637347	0
XM_004493500.3	1.18701	3.18787	16.2703	5.49166e-05	0.00639533	0
XM_004492301.3	0.633991	6.1192	16.0307	6.23234e-05	0.00714176	0
XM_004501716.3	0.948125	4.47492	15.9432	6.52709e-05	0.00742016	0
XM_004494423.3	0.975417	4.16601	15.8797	6.74979e-05	0.00761292	0
XM_004494857.3	1.46024	0.85202	15.5931	7.85418e-05	0.0086541	0
XM_004488401.3	0.730821	4.82782	15.3198	9.07601e-05	0.00970185	0
XM_004510174.3	1.29473	2.03719	15.3057	9.14421e-05	0.00970235	0
XM_004497240.3	1.61055	3.29176	15.2745	9.29617e-05	0.00979106	0
XM_004489970.3	1.05949	2.53279	15.2456	9.43958e-05	0.00981784	0
XM_004507858.3	1.33537	1.83598	15.1681	9.83513e-05	0.0100627	0
XM_004507778.3	1.88585	1.6719	15.0901	0.000102499	0.0104127	0
XM_004503457.3	1.1317	7.25145	15.0303	0.000105798	0.0105751	0
XM_004495336.3	0.598418	5.00318	14.9207	0.000112125	0.0110006	0
XM_004510356.3	1.2169	9.44399	14.8009	0.000119478	0.0115636	0
XM_004511653.3	0.63354	4.50808	14.6736	0.000127827	0.0122558	0
XM_004503572.3	0.555646	7.63721	14.666	0.000128342	0.0122558	0
XM_004496371.3	1.28947	3.77233	14.53	0.000137948	0.0130858	0
XM_004515772.3	1.75581	4.15642	14.4644	0.000142831	0.01346	0
XM_004499042.3	0.872331	4.71593	14.4273	0.000145672	0.0136379	0
XM_004500446.3	1.19886	3.18116	14.3967	0.000148063	0.0136949	0
XM_004513280.3	0.678694	4.27021	14.2943	0.000156337	0.0141195	0
XM_004498486.3	1.03595	6.28934	14.2896	0.000156731	0.0141195	0
XM_004489545.3	1.04006	2.0566	14.2549	0.000159645	0.0142034	0
XM_004498941.3	1.23317	4.57267	14.2228	0.000162388	0.0143583	0
XM_004504386.3	1.11595	4.33356	14.1204	0.000171471	0.0150684	0
XM_004494702.2	-1.81946	5.70653	14.0983	0.000173503	0.015154	0
NM_001364894.1	1.6887	1.58614	14.0696	0.000176168	0.0152935	0
XM_004507396.3	-0.58014	4.70734	14.0538	0.000177651	0.0153293	0
XM_004515284.3	1.1253	4.13009	13.9647	0.000186273	0.0159771	0
XM_004490806.3	1.63271	1.79975	13.9039	0.000192398	0.0163071	0
XM_004498953.3	0.951267	4.55703	13.889	0.000193929	0.0163402	0
XM_004513285.3	1.90765	0.961433	13.8498	0.00019802	0.0165873	0
XM_004511287.2	1.01296	5.82627	13.8146	0.000201758	0.0168022	0
XM_004507974.3	1.21236	2.79167	13.79	0.000204424	0.0169258	0
XM_004505498.3	1.33815	2.52242	13.7041	0.000213992	0.0176163	0
XM_004506936.3	1.41323	1.48484	13.6157	0.000224299	0.0183541	0
XM_004495364.3	1.37234	1.15972	13.5582	0.000231278	0.0187165	0
XM_004513003.3	1.68387	6.14378	13.4793	0.000241213	0.0194108	0
NM_001364839.1	0.972354	4.83342	13.3744	0.000255083	0.0204123	0
NM_001279041.1	0.809523	5.11273	13.1667	0.000284973	0.0225522	0
XM_004487001.3	0.729083	3.98453	13.1425	0.000288675	0.0226936	0
XM_004489340.3	0.498019	6.01432	13.1344	0.000289927	0.0226936	0
XM_027334872.1	1.01856	5.0644	13.0585	0.000301904	0.0233755	0
XM_004509193.3	-1.70267	3.00778	13.022	0.000307849	0.0234555	0
XM_004513376.2	0.68286	4.04907	12.9836	0.000314227	0.0238148	0
XM_004499611.3	1.60586	2.06799	12.8489	0.000337684	0.0254578	0
XM_004515759.3	1.43221	5.95951	12.8185	0.000343209	0.0257389	0
XM_004503135.3	0.61616	5.30543	12.7911	0.000348276	0.0258482	0
XM_004511786.3	0.592813	6.119	12.7751	0.000351261	0.0259354	0
XM_004504805.3	0.979254	3.78068	12.7455	0.000356861	0.0262137	0
XM_004498683.3	0.565118	6.91621	12.732	0.000359442	0.0262686	0
XM_004503844.3	1.94001	2.44176	12.6988	0.000365885	0.0266037	0
NM_001364773.1	0.994281	7.06735	12.5101	0.000404754	0.0289885	0
XM_027331815.1	1.98728	1.68298	12.4937	0.000408327	0.0290989	0
NM_001278987.1	0.63941	6.33126	12.4578	0.000416245	0.0294458	0
XM_004489468.3	1.34751	3.96841	12.4457	0.00041896	0.0294458	0
XM_004498984.3	1.41651	2.1868	12.4439	0.000419363	0.0294458	0
XM_004498177.3	1.13958	5.71197	12.4225	0.000424181	0.0296389	0
XM_004506501.3	-0.854025	7.84586	12.3668	0.000437026	0.0302413	0
XM_004492109.3	1.87513	0.702098	12.2589	0.000463033	0.0316627	0
XM_004500985.3	1.08184	1.85781	12.1348	0.000494908	0.0334389	0
XM_004494334.3	1.17598	6.79761	12.0995	0.000504357	0.0338313	0
XM_004488156.3	0.803565	3.44583	12.0955	0.000505438	0.0338313	0
XM_004494107.3	0.67981	4.40299	12.0785	0.00051007	0.0339825	0
XR_003471068.1	1.3715	0.758787	12.0682	0.000512884	0.0340118	0
XM_027337480.1	0.737613	6.41767	12.055	0.000516523	0.0340953	0
XM_004492170.3	0.845888	7.35131	12.0061	0.000530269	0.0345418	0
XM_004486281.3	0.731388	6.10968	12.0061	0.000530275	0.0345418	0
XM_004493200.3	0.665849	4.43843	12.0052	0.000530522	0.0345418	0
XM_004497563.3	0.838192	4.09718	11.9093	0.000558534	0.0358764	0
XM_027336399.1	0.75511	5.03445	11.901	0.000561048	0.035877	0
XM_004505611.3	0.766969	3.73468	11.8102	0.000589082	0.0374861	0
XM_004508696.3	0.511771	6.39427	11.6882	0.000628969	0.0396887	0
XM_012713869.2	0.697182	3.91879	11.6713	0.000634722	0.0398761	0
XM_012715825.2	0.925439	3.91602	11.6562	0.000639894	0.0400255	0
XM_004513829.3	0.930169	7.29243	11.645	0.000643744	0.0400913	0
XM_004509616.3	0.731317	5.52482	11.6066	0.000657185	0.0407512	0
XM_004501307.3	0.511562	4.7804	11.557	0.000674963	0.0416731	0
NM_001279106.1	0.663967	9.09002	11.5118	0.000691572	0.0423518	0
XM_004511876.2	1.19391	1.51739	11.511	0.000691869	0.0423518	0
XM_004508400.2	-0.544722	10.0348	11.4917	0.00069906	0.0426099	0
XM_004494202.3	1.67953	2.03068	11.4416	0.00071818	0.0435899	0
NM_001279163.1	-0.592733	5.79624	11.3375	0.000759581	0.0457153	0
XM_004490845.3	0.825775	5.38839	11.3013	0.000774548	0.0460358	0
XM_027335620.1	1.27248	0.903476	11.2267	0.0008063	0.047725	0
XM_004508431.3	1.03996	5.16549	11.1956	0.000819905	0.0483305	0
XM_004499270.2	0.697933	4.18363	11.1842	0.000824975	0.0484301	0
XR_003470021.1	1.21471	3.01419	11.1334	0.000847884	0.0495718	0
XM_004489768.3	2.34265	-0.342366	11.0955	0.000865378	0.0503889	0
XM_004516810.3	2.27904	0.656743	11.024	0.000899402	0.0521581	0
XM_004496704.3	1.7925	0.503159	10.9418	0.000940197	0.0541206	0
XM_012715868.2	0.895854	3.98192	10.9395	0.000941377	0.0541206	0
XM_004496169.3	2.05105	1.06763	10.9332	0.000944579	0.0541206	0
XM_004514268.3	1.48873	4.2887	10.9086	0.000957167	0.0546233	0
XM_004498687.3	0.881478	4.55034	10.8863	0.000968796	0.0550676	0
XM_004488595.3	2.04902	0.463711	10.767	0.00103326	0.0584994	0
XM_012718141.2	0.824173	6.90108	10.7382	0.00104948	0.0591841	0
XM_004486725.3	0.83481	3.40619	10.7007	0.00107093	0.0597259	0
XM_004494510.2	0.682598	5.18018	10.7002	0.00107126	0.0597259	0
XM_004505765.2	3.37419	1.29648	10.6979	0.00107257	0.0597259	0
XM_004498694.3	-2.16403	3.3628	10.6924	0.00107577	0.0597259	0
XM_004503847.3	1.9726	0.412856	10.6585	0.00109564	0.0598308	0
XM_004493373.3	0.657032	5.74039	10.6572	0.00109646	0.0598308	0
XM_004493079.3	2.85247	3.06585	10.6516	0.00109977	0.0598308	0
XM_004496585.3	1.36898	0.779902	10.6482	0.00110177	0.0598308	0
XM_004503602.3	0.725223	8.39542	10.6389	0.00110735	0.0598308	0
XM_004507235.3	-1.17137	2.3317	10.6265	0.00111479	0.0598308	0
XM_004511824.2	2.60731	0.505978	10.6239	0.00111635	0.0598308	0
XM_004509016.3	0.965984	4.17226	10.6205	0.00111842	0.0598308	0
XM_004504826.3	1.42068	0.293281	10.6191	0.00111927	0.0598308	0
XM_004497841.3	2.49902	2.40646	10.6188	0.00111943	0.0598308	0
NM_001364746.1	2.2731	-0.428007	10.5816	0.00114216	0.0608191	0
XM_004508998.3	1.09331	1.77025	10.5338	0.0011721	0.0621822	0
XM_004502771.3	1.98545	1.64945	10.4799	0.00120677	0.0637854	0
XM_004517077.2	-1.19642	0.896092	10.4614	0.00121896	0.0641926	0
XM_004495837.3	1.14711	2.96144	10.4534	0.00122422	0.0642336	0
XM_004504754.3	1.29362	6.70419	10.4327	0.00123805	0.0647221	0
XM_027335992.1	3.18999	0.516085	10.3495	0.00129509	0.0674575	0
XM_004494187.3	2.38418	-0.66994	10.333	0.0013067	0.067816	0
XM_004501941.3	0.985145	3.41706	10.2751	0.00134841	0.0697278	0
XM_027337630.1	5.45637	0.0309135	10.2604	0.00135913	0.0700293	0
NM_001364752.1	0.51304	5.6435	10.2388	0.00137515	0.0706007	0
XM_012716818.2	1.20269	0.639703	10.1959	0.00140751	0.0720043	0
XM_004496657.3	-1.39134	1.4292	10.1773	0.00142177	0.072202	0
XM_004514828.3	1.15417	1.24082	10.1724	0.00142558	0.072202	0
XM_004499112.3	1.8676	4.59686	10.1659	0.0014306	0.072202	0
XM_004485443.3	2.18911	0.265753	10.1586	0.0014363	0.072202	0
XM_004503538.3	0.671236	4.24169	10.1582	0.00143658	0.072202	0
XM_004503664.3	0.603843	4.64076	10.0395	0.00153223	0.07674	0
NM_001364961.1	1.65567	4.02092	10.0108	0.00155629	0.0775606	0
XM_004489335.2	1.29985	1.13812	10.007	0.00155944	0.0775606	0
XM_004486084.2	0.789052	5.62951	9.99815	0.00156698	0.0776657	0
XM_004497545.3	1.13965	2.51804	9.97748	0.00158466	0.0782715	0
XM_004497589.3	0.917634	2.64876	9.9547	0.0016044	0.0786086	0
XM_004495346.3	1.17127	4.12077	9.95081	0.00160778	0.0786086	0
NM_001279166.1	0.734729	3.22378	9.94493	0.00161293	0.0786086	0
NM_001279130.2	1.11638	4.26437	9.94435	0.00161344	0.0786086	0
XM_004500270.3	2.79982	0.597752	9.91719	0.00163742	0.0795064	0
XM_004487583.3	1.57336	1.083	9.91017	0.00164368	0.0795409	0
XM_004490974.3	0.483109	6.44667	9.86619	0.00168343	0.0811903	0
XM_004515803.3	2.0022	0.249955	9.84244	0.00170531	0.0819693	0
XM_004508269.3	0.753208	5.07256	9.81538	0.00173058	0.0828523	0
XM_004489280.3	1.71583	-0.533394	9.80591	0.00173952	0.0828523	0
NM_001278957.1	-1.65683	1.72183	9.80431	0.00174103	0.0828523	0
XM_004505568.3	1.65023	0.607862	9.79629	0.00174865	0.0829391	0
XM_004492323.3	0.844539	2.09992	9.73953	0.00180347	0.085257	0
XR_003474169.1	-4.44929	-0.328934	9.72693	0.00181587	0.085561	0
XM_004505138.3	1.53814	0.194343	9.68838	0.00185437	0.0870884	0
XM_027336609.1	-0.747025	2.4365	9.67876	0.00186411	0.0872597	0
XM_004512974.3	1.46378	0.00955122	9.67056	0.00187244	0.0873644	0
XM_004514100.3	-0.478717	4.62606	9.62777	0.00191657	0.0891331	0
XM_004485903.3	-1.10032	1.84854	9.60741	0.00193794	0.089835	0
XM_004513721.3	0.86379	2.06619	9.54253	0.00200765	0.0927662	0
XM_004492876.3	-3.11838	-0.592799	9.50594	0.00204808	0.0943301	0
XM_004504656.3	0.893444	3.65315	9.49602	0.00205918	0.0945377	0
XM_004510504.3	2.65712	-0.416447	9.44512	0.00211712	0.0968869	0
XM_004512537.3	2.00069	-0.362504	9.43556	0.00212818	0.0970831	0
XM_004494186.3	1.31965	0.526532	9.40637	0.00216233	0.0978717	0
XM_004495252.3	0.833007	5.1168	9.40441	0.00216464	0.0978717	0
XM_004493692.3	0.968376	4.46506	9.40329	0.00216597	0.0978717	0
XM_004489619.3	0.611411	8.72363	9.38903	0.00218288	0.0983255	0
XM_004514262.3	0.944197	4.12478	9.37229	0.00220291	0.0989167	0
XM_004496213.3	1.78174	0.499348	9.36332	0.00221371	0.099091	0
XM_004508245.3	-4.34592	-1.11245	9.33067	0.00225349	0.100558	0
XM_004501258.3	-0.389402	5.95365	9.27462	0.00232351	0.10336	0
XM_004507857.3	0.513367	4.71822	9.23834	0.00236999	0.105101	0
XM_004511747.3	4.63867	-1.1179	9.21648	0.00239847	0.106036	0
XM_012713207.2	0.950159	2.28399	9.18837	0.00243557	0.107345	0
XM_004502192.3	0.579647	7.24345	9.16885	0.00246169	0.10792	0
XM_004508791.3	0.696246	2.59882	9.16737	0.00246368	0.10792	0
XM_012717156.2	1.71002	2.91155	9.15946	0.00247436	0.108057	0
XM_004511561.3	0.702336	4.77636	9.15042	0.00248661	0.108262	0
XM_004495997.2	0.849242	5.17714	9.12281	0.00252442	0.109452	0
XM_004505622.2	0.956405	3.57318	9.11424	0.00253627	0.109452	0
XM_004490517.3	-0.747471	3.14084	9.11382	0.00253686	0.109452	0
XM_004488650.3	0.577338	5.37471	9.10383	0.00255075	0.109721	0
XM_004510244.2	0.509566	4.35911	9.08976	0.00257044	0.109771	0
XM_004494070.3	0.546936	4.27939	9.0867	0.00257476	0.109771	0
XM_004514073.3	1.02263	2.77216	9.08659	0.0025749	0.109771	0
XM_004494653.3	0.795853	3.09389	9.04161	0.00263904	0.112171	0
XM_027334913.1	0.699313	3.63896	9.00982	0.00268533	0.113574	0
XM_004494624.3	-0.577478	5.02367	9.0049	0.00269257	0.113574	0
XM_012718387.2	-0.726261	5.31383	9.00268	0.00269584	0.113574	0
XM_004491138.3	0.677879	4.95345	8.94392	0.00278395	0.116942	0
XM_027331433.1	-2.62485	-0.47089	8.92186	0.00281778	0.118017	0
XM_004502775.3	0.609327	5.38061	8.90887	0.00283789	0.118046	0
XM_004508627.3	0.921437	2.68103	8.90583	0.00284262	0.118046	0
XM_004516414.3	2.1471	-0.192406	8.90545	0.0028432	0.118046	0
XM_004489704.3	0.528748	6.55989	8.88095	0.00288161	0.11923	0
XM_004506981.3	0.98899	5.79461	8.87668	0.00288837	0.11923	0
XM_004498555.3	-0.426714	6.03352	8.83483	0.00295535	0.121645	0
XM_004495768.3	-1.96321	-0.252496	8.82504	0.00297125	0.121949	0
XR_003471819.1	5.09432	-0.458379	8.7812	0.0030435	0.124078	0
XM_004488374.3	0.479158	5.6095	8.77814	0.00304862	0.124078	0
XM_004486120.3	0.75292	3.33153	8.77785	0.00304911	0.124078	0
XM_004496142.3	1.2421	3.81751	8.76967	0.00306282	0.124222	0
XM_004493112.3	1.42299	3.02174	8.76439	0.00307169	0.124222	0
XM_004494807.3	-2.22285	-0.061019	8.7601	0.00307892	0.124222	0
XM_027333927.1	0.529678	6.5726	8.75192	0.00309277	0.124222	0
XM_004515015.3	1.66484	0.275584	8.75001	0.00309601	0.124222	0
XM_004507654.3	1.29171	0.762087	8.74096	0.00311141	0.124432	0
XM_004504908.2	-1.30249	1.40904	8.73674	0.00311862	0.124432	0
XM_004512397.3	2.01991	0.178447	8.71593	0.00315441	0.125511	0
XM_012719528.2	2.49369	0.410239	8.7056	0.00317235	0.125874	0
XM_004495094.2	-1.03645	1.99645	8.67875	0.00321942	0.127389	0
XR_003470591.1	-1.63731	-0.731719	8.66797	0.00323851	0.127792	0
XM_004493061.3	0.419867	6.5171	8.63695	0.00329413	0.129532	0
XM_004501014.3	1.20309	3.8876	8.63332	0.00330069	0.129532	0
XM_004510050.3	1.53739	2.03744	8.61732	0.00332982	0.130318	0
XM_004490518.3	-0.656478	4.25806	8.60626	0.0033501	0.130754	0
XM_012713387.2	-2.60959	-0.481624	8.59786	0.00336559	0.131002	0
XM_012715772.2	-1.69063	0.80715	8.56411	0.00342855	0.133091	0
XM_004493669.3	2.01798	0.391254	8.54779	0.00345942	0.133926	0
XM_004497078.3	-1.0201	1.33666	8.53269	0.00348824	0.134227	0
XM_012714113.2	1.87509	-0.00506687	8.5305	0.00349244	0.134227	0
XM_004488147.3	0.841915	2.4886	8.52805	0.00349714	0.134227	0
XM_004485691.3	-1.7471	2.72983	8.52413	0.00350467	0.134227	0
XM_004501482.3	1.32523	1.1591	8.5086	0.00353471	0.135017	0
XM_004507062.3	1.19345	2.75009	8.49294	0.00356526	0.135657	0
XM_004512296.3	-1.59541	0.0723461	8.49032	0.00357041	0.135657	0
XM_004485493.3	0.772296	4.10598	8.47538	0.00359984	0.136413	0
XR_003472560.1	1.2502	1.12137	8.46329	0.00362385	0.136961	0
XM_004508719.3	0.881741	4.87312	8.44789	0.00365468	0.137588	0
XM_004496451.3	0.662867	2.54902	8.4454	0.00365967	0.137588	0
XM_004503510.3	1.46057	0.989664	8.43728	0.00367606	0.137843	0
XM_004495936.3	0.759592	7.77354	8.42905	0.00369274	0.138106	0
XM_004510914.3	0.627369	3.48327	8.40733	0.00373711	0.138471	0
XR_003472523.1	-2.60836	-0.0843692	8.40664	0.00373852	0.138471	0
XM_004492029.3	-0.5565	4.73583	8.40595	0.00373994	0.138471	0
XM_004485529.3	0.809218	5.10072	8.40536	0.00374116	0.138471	0
XM_004506851.3	1.11229	2.1883	8.39047	0.00377194	0.139251	0
XM_004491732.3	0.859939	2.61521	8.38109	0.00379145	0.139397	0
XM_004489902.3	0.675045	3.45056	8.37921	0.00379538	0.139397	0
XM_004515097.3	1.22385	2.11756	8.37281	0.00380877	0.139532	0
XM_004490937.3	0.460449	4.92584	8.36145	0.00383264	0.139758	0
XM_004496499.2	1.00688	2.67308	8.36059	0.00383445	0.139758	0
XR_003470682.1	-0.608368	3.74002	8.34433	0.00386892	0.140656	0
XM_004498918.3	-2.3267	-0.0643895	8.3383	0.00388179	0.140699	0
XM_004493389.3	0.700702	3.12931	8.33155	0.00389623	0.140699	0
XM_004503643.3	0.542789	3.85117	8.33	0.00389956	0.140699	0
XM_004512736.3	0.522334	6.84744	8.28012	0.00400814	0.144253	0
XM_004508968.3	3.63601	-0.924492	8.2736	0.00402256	0.144409	0
XM_004498343.3	0.701756	3.26198	8.25089	0.00407321	0.145862	0
XM_004494013.3	-1.09797	2.54499	8.2421	0.00409298	0.146204	0
XM_004494395.3	0.806759	2.11496	8.20713	0.00417262	0.148678	0
XM_004512367.3	0.84831	4.33971	8.19492	0.00420079	0.14931	0
NM_001279187.1	0.709847	7.49041	8.16073	0.00428072	0.151775	0
XM_004497535.3	0.615657	5.56793	8.15544	0.00429321	0.151842	0
XM_004513019.3	0.820212	6.12534	8.136	0.0043395	0.153101	0
XM_004485965.3	1.25128	1.79284	8.12052	0.0043767	0.153719	0
XM_012712977.2	-0.903555	4.66669	8.11979	0.00437847	0.153719	0
XM_004489911.3	0.795859	5.99507	8.10981	0.00440264	0.154189	0
XM_004512251.3	-0.857231	4.25192	8.08762	0.00445685	0.15557	0
XM_004487236.3	1.87409	1.20998	8.08481	0.00446378	0.15557	0
XM_004500559.3	1.72971	0.470017	8.07724	0.00448246	0.155842	0
XM_004489195.3	0.503953	7.8885	8.05795	0.00453045	0.1568	0
XM_004506314.3	1.16399	0.659885	8.05736	0.00453193	0.1568	0
XM_004487276.3	1.2678	0.986066	8.04336	0.00456708	0.157636	0
XM_004514313.3	0.906875	2.29704	8.01798	0.00463153	0.159235	0
XM_004507731.3	0.969319	1.98574	8.01637	0.00463564	0.159235	0
XM_004486086.3	1.12758	4.75924	7.98558	0.00471514	0.161578	0
XM_004514330.3	0.806755	2.84978	7.96387	0.00477204	0.163138	0
XM_012717094.2	0.578981	7.18648	7.95599	0.00479285	0.163459	0
XM_004502153.3	0.404446	6.28693	7.94434	0.00482379	0.164124	0
XM_004512279.3	1.05928	2.65861	7.93674	0.00484411	0.164424	0
XM_004487363.3	-0.744741	3.92689	7.92698	0.0048703	0.164922	0
XM_004502323.3	-0.683482	3.15392	7.87995	0.00499859	0.168504	0
XR_190336.3	-0.71803	5.27614	7.87958	0.0049996	0.168504	0
XM_004489318.3	-1.55544	-0.39033	7.86647	0.00503599	0.169332	0
XM_027336256.1	1.22834	2.34851	7.85294	0.00507383	0.17001	0
XM_004507957.3	0.801173	3.12376	7.85078	0.00507989	0.17001	0
XM_004500810.2	0.640668	4.61079	7.83155	0.00513421	0.171428	0
XM_004490841.3	0.955434	2.18713	7.78783	0.00525994	0.174691	0
XM_004498761.3	1.173	4.92977	7.78609	0.005265	0.174691	0
XM_004503999.3	0.542296	4.74843	7.78488	0.00526853	0.174691	0
XM_004515817.3	1.07572	2.57248	7.77438	0.00529925	0.175304	0
NM_001364811.1	0.740962	2.98271	7.74913	0.00537385	0.177001	0
XM_012714787.2	-0.528947	3.85515	7.74646	0.0053818	0.177001	0
XR_003470634.1	-4.2981	-0.518315	7.74334	0.00539109	0.177001	0
XM_004494372.3	0.568099	4.77704	7.74036	0.00539999	0.177001	0
XM_004505758.3	-0.757659	3.67974	7.73403	0.00541897	0.177218	0
XM_004510367.3	0.824661	5.3199	7.72125	0.00545747	0.17807	0
XM_004509285.3	-1.53957	2.90138	7.69994	0.00552227	0.179517	0
XM_012718492.2	1.0852	1.92897	7.69844	0.00552687	0.179517	0
XM_004491706.3	0.750013	6.18637	7.68167	0.00557846	0.180503	0
XM_004489353.2	2.22911	1.17378	7.67826	0.00558899	0.180503	0
XM_004512835.3	0.475652	4.19216	7.67632	0.00559503	0.180503	0
XR_003473346.1	1.84963	-0.148496	7.66671	0.00562488	0.181058	0
XM_004503944.3	-1.27802	1.43962	7.65057	0.00567544	0.181929	0
XM_004512950.3	0.646477	3.1636	7.64997	0.00567733	0.181929	0
XM_012714609.2	0.765944	5.65725	7.62851	0.00574529	0.183515	0
XM_004506882.3	2.15895	0.15764	7.62626	0.00575245	0.183515	0
XM_004499041.3	0.774011	2.46752	7.61717	0.00578153	0.184032	0
XM_004492638.3	1.75893	0.59127	7.61292	0.00579514	0.184057	0
XM_027334178.1	-0.398019	6.04966	7.59815	0.00584282	0.185161	0
XM_004491575.2	0.598763	5.15284	7.57351	0.00592325	0.186177	0
XM_004494199.3	1.04338	1.62924	7.5717	0.0059292	0.186177	0
XM_004497160.3	0.6123	5.86275	7.57058	0.00593286	0.186177	0
XM_004490561.3	0.997264	2.28177	7.56618	0.00594738	0.186177	0
XM_004508884.3	-0.586588	4.02697	7.56598	0.00594803	0.186177	0
XM_004506903.3	0.409386	6.32498	7.56451	0.00595288	0.186177	0
XM_004486939.3	0.911397	4.017	7.55342	0.00598961	0.186918	0
XM_004487772.3	0.848712	2.66723	7.53516	0.00605064	0.188343	0
XM_004494747.3	0.446799	5.39021	7.53191	0.00606157	0.188343	0
XM_004510570.3	0.661548	3.49589	7.50724	0.00614513	0.190526	0
XM_012718279.2	-1.47488	2.09761	7.49337	0.00619266	0.191585	0
XM_004488224.3	2.08363	-0.770592	7.48442	0.00622351	0.192124	0
XM_004502158.3	-1.38335	1.33499	7.4759	0.00625302	0.192375	0
XM_027333764.1	-1.44956	-0.255375	7.47433	0.00625848	0.192375	0
XM_004492545.3	1.01017	1.34893	7.45043	0.00634214	0.194528	0
XM_004510412.3	-0.734364	4.38691	7.44121	0.0063747	0.19484	0
XM_004509092.3	1.13441	2.31133	7.43986	0.0063795	0.19484	0
XM_004496922.3	2.01266	1.08575	7.43059	0.00641242	0.195429	0
XM_004512458.3	1.1372	3.18099	7.4039	0.00650826	0.197722	0
XM_004514163.3	0.500954	5.2613	7.40196	0.00651528	0.197722	0
XM_004491226.3	0.556657	4.65167	7.38869	0.00656354	0.198766	0
XM_004500439.3	2.33732	0.572523	7.37447	0.00661563	0.199921	0
XM_004486956.3	0.633124	3.98195	7.35771	0.00667757	0.201367	0
XM_004488754.3	0.721805	2.79599	7.33605	0.0067585	0.20338	0
XM_012719159.2	1.5618	4.94358	7.31289	0.00684616	0.205586	0
XM_004500254.3	0.783441	8.07901	7.30859	0.00686258	0.205648	0
XM_004510114.3	0.600132	3.38639	7.27918	0.00697585	0.208483	0
XM_004507197.3	2.1905	-0.565487	7.27648	0.00698632	0.208483	0
XM_012717336.2	1.29497	2.40585	7.27027	0.00701052	0.208771	0
XM_004495169.3	-1.74896	-0.416279	7.2646	0.00703268	0.208996	0
XM_004508593.3	0.53851	4.44858	7.24612	0.00710543	0.210721	0
XM_004511868.3	0.790301	5.27137	7.21605	0.00722545	0.213837	0
XM_004490098.3	0.702966	4.22857	7.20153	0.00728414	0.21513	0
XM_004517246.3	-2.31937	1.6981	7.19008	0.00733075	0.215864	0
XM_004489262.3	0.478777	6.27853	7.18803	0.00733913	0.215864	0
XM_004492727.3	0.981425	1.48014	7.17996	0.00737222	0.216027	0
XM_004506894.3	0.769451	5.85913	7.17893	0.00737647	0.216027	0
XM_004508594.3	0.512454	4.81933	7.17171	0.00740621	0.216027	0
XM_004488446.3	0.564344	6.89494	7.16961	0.00741488	0.216027	0
XM_004515191.3	0.670256	6.43586	7.16835	0.00742009	0.216027	0
XM_004515753.3	-0.583628	3.62975	7.15739	0.00746558	0.216736	0
XM_004501645.3	1.28033	0.989175	7.1552	0.0074747	0.216736	0
XM_004489466.3	-0.463671	6.26729	7.14817	0.00750406	0.217148	0
XM_004512981.3	-0.819736	1.69168	7.14299	0.00752577	0.217337	0
XM_004505477.3	2.07084	0.671345	7.12476	0.00760267	0.219116	0
XM_027332435.1	1.15908	0.580449	7.08832	0.0077588	0.223021	0
XM_012717904.2	0.826125	2.6616	7.08589	0.0077693	0.223021	0
XM_004509674.3	0.728549	3.63755	7.07911	0.00779879	0.22342	0
XM_004508810.3	1.6017	1.05883	7.0678	0.00784814	0.224385	0
XM_004510363.3	0.872684	2.502	7.06341	0.0078674	0.224487	0
NM_001364810.1	0.635651	8.43463	7.05403	0.00790872	0.225016	0
XM_004516662.3	0.914156	1.89212	7.05208	0.00791733	0.225016	0
XM_004493579.3	0.670888	3.23688	7.03958	0.00797277	0.22588	0
XM_027333364.1	0.666203	4.38692	7.03605	0.00798852	0.22588	0
XM_004508891.3	0.710278	3.72005	7.03458	0.00799507	0.22588	0
XM_004496839.3	0.643793	4.11306	7.03016	0.00801481	0.225992	0
XM_004485556.3	1.11217	1.4332	7.01532	0.0080815	0.226713	0
XM_012718404.2	-0.818457	2.19312	7.00227	0.00814065	0.226713	0
XM_004515349.3	-0.494212	4.81251	7.0005	0.00814871	0.226713	0
XM_004497850.3	-2.13088	-1.08683	7	0.00815099	0.226713	0
XM_004510421.3	0.503405	6.11212	6.99965	0.00815254	0.226713	0
XM_004492510.3	1.24775	4.06074	6.99539	0.00817198	0.226713	0
XM_004510493.3	0.565862	2.9976	6.99349	0.00818065	0.226713	0
XM_012713480.2	-0.809967	2.45022	6.98135	0.00823635	0.226713	0
XM_004504666.3	1.96119	0.608793	6.9805	0.00824026	0.226713	0
NM_001279101.1	0.861193	3.42178	6.97799	0.00825183	0.226713	0
XM_004502027.3	0.941202	1.17861	6.97759	0.00825367	0.226713	0
XM_004508322.3	1.4131	1.19291	6.97624	0.00825988	0.226713	0
XM_004507940.3	0.457903	7.02739	6.97407	0.00826993	0.226713	0
XM_004511248.3	0.456345	5.52317	6.97292	0.00827523	0.226713	0
XM_012714401.2	0.607583	2.79049	6.97237	0.00827779	0.226713	0
XM_004490558.3	-1.85749	-0.622145	6.9685	0.00829571	0.22677	0
XM_012718021.2	-1.5276	1.38031	6.96302	0.00832112	0.227032	0
NM_001309654.1	0.770904	3.11624	6.95585	0.00835455	0.227511	0
XM_004491852.3	-0.613102	3.18699	6.93908	0.00843327	0.228437	0
XM_012716513.2	0.560776	5.04102	6.93594	0.00844804	0.228437	0
XM_004494101.3	0.800294	5.90111	6.93511	0.00845197	0.228437	0
XM_004497274.3	0.522451	5.03982	6.93503	0.00845237	0.228437	0
XM_004503920.3	2.95297	-0.366683	6.93051	0.00847374	0.228584	0
XM_004511292.3	0.433383	5.22014	6.90978	0.00857255	0.229801	0
XM_004509085.3	0.393976	7.10794	6.9083	0.00857966	0.229801	0
XM_004516935.3	0.730808	3.42751	6.90578	0.00859175	0.229801	0
XM_004512708.3	-0.815165	2.64993	6.899	0.00862441	0.229801	0
XM_004509603.3	1.01645	2.87338	6.89771	0.00863061	0.229801	0
XM_004513495.3	1.65642	0.633796	6.89462	0.00864557	0.229801	0
XM_027337475.1	0.469546	6.45288	6.89324	0.00865224	0.229801	0
XM_004487061.3	-1.62417	0.41144	6.89126	0.0086618	0.229801	0
XM_004500192.3	1.48084	1.0429	6.89096	0.00866328	0.229801	0
XM_012719022.2	-1.01764	2.82765	6.86932	0.00876882	0.232171	0
XM_004504621.3	0.523237	6.1712	6.85637	0.00883257	0.233428	0
XM_004498962.3	0.450936	10.0091	6.84582	0.0088849	0.234378	0
XM_027333627.1	2.03388	0.137252	6.83918	0.00891797	0.234818	0
XM_004507090.3	2.80446	2.04011	6.83242	0.00895181	0.235277	0
XR_003471087.1	-0.83498	4.05341	6.82205	0.00900391	0.236212	0
XM_027335232.1	0.754182	2.12061	6.80139	0.00910869	0.23842	0
XM_004502505.2	0.659503	5.5685	6.79891	0.00912135	0.23842	0
XM_004492781.3	1.53657	1.30516	6.78832	0.00917564	0.239402	0
XM_004508790.3	0.448295	4.42384	6.76902	0.00927536	0.241564	0
XM_004486627.3	2.25333	0.612474	6.76179	0.00931301	0.242104	0
XM_004502235.3	0.468539	5.31338	6.75615	0.00934251	0.242372	0
XM_004505808.3	0.530318	4.12654	6.75289	0.00935958	0.242372	0
XM_004494925.3	-0.330949	6.16301	6.74581	0.00939681	0.242372	0
XM_004493676.3	0.72586	5.93672	6.74442	0.00940412	0.242372	0
XM_004496172.3	1.51118	-0.349731	6.74371	0.0094079	0.242372	0
XM_012712629.2	2.05202	0.769571	6.7292	0.00948473	0.243885	0
XM_004500237.3	0.512125	4.66413	6.7262	0.0095007	0.243885	0
XM_004516580.3	0.577327	3.20602	6.71016	0.00958652	0.245648	0
XM_004508392.3	0.438134	6.72639	6.69805	0.00965182	0.24688	0
XM_004496502.3	4.45689	1.28158	6.67626	0.00977052	0.249471	0
XM_027330342.1	1.382	-0.0113137	6.65076	0.00991137	0.252209	0
XM_004495899.3	0.445128	7.94515	6.65046	0.009913	0.252209	0
XM_004494204.3	0.821698	1.92976	6.63225	0.0100149	0.254349	0
XM_004493726.3	-0.697509	3.01624	6.62087	0.010079	0.255269	0
XM_004508987.3	0.470632	4.89783	6.61952	0.0100867	0.255269	0
XM_004494435.3	0.603708	6.71345	6.60698	0.010158	0.256619	0
XM_012716591.2	0.698714	2.46161	6.60137	0.01019	0.256975	0
XM_004512412.3	0.500872	3.73106	6.59023	0.010254	0.257616	0
XM_004497481.3	0.653343	2.52018	6.58708	0.0102722	0.257616	0
XM_012719468.2	1.11843	1.66136	6.58591	0.0102789	0.257616	0
XR_003472759.1	-2.7692	-0.702241	6.58153	0.0103042	0.257616	0
XM_012714236.2	0.456349	6.36895	6.58134	0.0103053	0.257616	0
XM_004507746.3	0.507598	5.09002	6.57441	0.0103456	0.258051	0
XM_004491222.3	0.624785	4.25377	6.57213	0.0103588	0.258051	0
XM_004508271.3	0.453791	6.06015	6.54266	0.0105318	0.261379	0
XM_004500699.3	0.666777	3.17196	6.53944	0.0105508	0.261379	0
XM_027334389.1	0.656199	3.21177	6.53702	0.0105652	0.261379	0
XM_004503530.3	0.42765	5.89318	6.53699	0.0105654	0.261379	0
XM_004495120.3	0.66286	6.13887	6.53061	0.0106034	0.261866	0
XM_004492467.3	1.61678	0.23472	6.52498	0.010637	0.262244	0
XM_004486936.3	0.645667	4.69004	6.51784	0.0106797	0.262292	0
XM_004504523.3	0.577478	4.55136	6.51778	0.0106801	0.262292	0
XM_004506145.3	0.928181	2.78813	6.5155	0.0106938	0.262292	0
XM_004500034.3	2.65193	0.180869	6.50472	0.0107589	0.263278	0
XM_004498843.3	0.568192	3.46021	6.50275	0.0107708	0.263278	0
XM_004511285.3	-0.491565	4.56083	6.49571	0.0108135	0.263871	0
XM_004516616.3	0.467952	5.41344	6.48725	0.0108651	0.264552	0
XM_004507353.3	-0.614046	4.36737	6.48509	0.0108783	0.264552	0
XM_004505846.3	-0.591294	4.36354	6.46978	0.0109724	0.26577	0
NM_001279192.1	0.503431	9.03859	6.46873	0.0109789	0.26577	0
XM_004502202.3	-1.46944	-0.253385	6.46601	0.0109957	0.26577	0
XM_004516207.3	2.98465	-1.06414	6.46489	0.0110026	0.26577	0
XM_004501536.3	0.786046	3.23009	6.44022	0.0111565	0.269032	0
XM_004507730.3	0.420834	6.59606	6.42937	0.0112248	0.270226	0
XM_004500557.3	0.527731	6.95206	6.42563	0.0112485	0.270341	0
XM_004506546.3	1.63908	2.19784	6.40389	0.0113871	0.273213	0
XM_027331396.1	-2.15286	0.0132537	6.39699	0.0114314	0.273818	0
XM_004508370.3	-0.530841	4.1758	6.38242	0.0115256	0.275615	0
XM_004509657.2	-1.10521	1.46872	6.37917	0.0115468	0.27566	0
XM_004492918.3	0.832209	2.09978	6.3753	0.0115719	0.275801	0
XM_027330856.1	0.766356	2.52584	6.35632	0.0116964	0.277903	0
XM_012716936.2	-0.773948	2.14067	6.35346	0.0117153	0.277903	0
XM_004497251.3	1.49687	0.0912857	6.34942	0.011742	0.277903	0
XM_004510607.3	-0.638446	3.92766	6.34735	0.0117557	0.277903	0
XM_012718615.2	1.26139	0.430872	6.34549	0.011768	0.277903	0
XM_004492316.3	1.30577	3.48035	6.34201	0.0117911	0.277903	0
XM_004504947.3	0.446183	4.13851	6.34129	0.0117959	0.277903	0
XM_004509167.3	-0.46129	5.4295	6.3331	0.0118505	0.277995	0
XM_027330359.1	0.869789	2.83287	6.33199	0.0118579	0.277995	0
XM_004495058.3	-0.531833	3.16219	6.32974	0.011873	0.277995	0
XM_004510298.3	0.678842	5.00567	6.32634	0.0118958	0.277995	0
XM_004511978.3	2.37733	-0.518529	6.32461	0.0119074	0.277995	0
XM_012712183.2	-0.702028	5.51302	6.32328	0.0119163	0.277995	0
XM_004495712.3	0.448401	5.16871	6.31934	0.0119428	0.278161	0
NM_001309682.2	0.47986	10.843	6.30568	0.0120351	0.279188	0
XM_004492495.3	0.508768	3.93872	6.30566	0.0120353	0.279188	0
XM_004489529.3	0.73322	3.49199	6.30217	0.012059	0.279188	0
XM_004487609.3	0.991011	2.20296	6.30131	0.0120649	0.279188	0
XM_004502835.3	0.477255	6.78374	6.29444	0.0121117	0.27982	0
XM_004512519.3	0.556924	4.64304	6.28889	0.0121497	0.280245	0
XM_004505499.3	1.42603	1.80878	6.28599	0.0121696	0.280253	0
XM_012713094.2	-1.4453	0.164788	6.28298	0.0121903	0.28028	0
XM_004487673.3	-0.630391	2.62842	6.27741	0.0122287	0.28071	0
XM_027336590.1	1.3894	0.569062	6.26477	0.0123162	0.282269	0
XM_004502850.3	0.459571	4.77793	6.24735	0.0124379	0.284602	0
XM_027333158.1	-0.617537	4.73826	6.23871	0.0124988	0.285538	0
XM_004512464.3	0.543248	5.69929	6.23026	0.0125585	0.286446	0
XM_004508717.3	-0.717879	3.17631	6.22697	0.0125819	0.286523	0
XM_004485550.3	0.810963	2.26954	6.2226	0.012613	0.286776	0
XM_004512472.3	-0.831203	3.84463	6.21788	0.0126466	0.287084	0
XM_004503962.3	0.392514	5.14594	6.20236	0.012758	0.288486	0
XM_004504500.3	0.420404	5.787	6.20153	0.012764	0.288486	0
XM_004489447.3	0.857979	2.31697	6.20087	0.0127688	0.288486	0
XM_004501042.3	0.519377	3.18763	6.18801	0.0128619	0.290132	0
XM_004495188.3	-0.484129	3.93848	6.16825	0.0130063	0.29279	0
XM_004503966.3	0.652669	2.5596	6.16631	0.0130206	0.29279	0
XM_004508352.3	0.69569	4.72353	6.16336	0.0130423	0.292818	0
XM_004509976.3	1.09134	4.29801	6.15614	0.0130957	0.293557	0
XM_004486570.3	1.0972	1.89088	6.14812	0.0131552	0.29443	0
XM_004500482.3	0.66743	4.95354	6.14375	0.0131878	0.294698	0
NM_001364755.1	0.628557	5.1498	6.13271	0.0132703	0.296082	0
XM_004514209.2	0.396106	6.06795	6.12613	0.0133198	0.296724	0
XM_004488120.3	0.644963	4.22447	6.10221	0.0135013	0.300299	0
XM_004498902.3	0.88676	0.72462	6.09519	0.013555	0.301026	0
XM_004501186.3	0.785555	2.75479	6.08605	0.0136254	0.30212	0
XM_004516623.3	-0.855144	3.2915	6.06	0.0138278	0.306135	0
XM_004495939.3	-0.690806	3.72241	6.05713	0.0138503	0.306159	0
XM_027331037.1	0.574606	5.69443	6.05096	0.0138988	0.306758	0
XM_004491157.3	0.615679	4.09176	6.04163	0.0139724	0.307319	0
XM_004504490.3	0.610206	3.63147	6.04151	0.0139733	0.307319	0
XM_027333967.1	0.504229	4.48178	6.03959	0.0139885	0.307319	0
XM_027335776.1	0.471691	4.14012	6.02959	0.014068	0.308486	0
XM_004506171.3	0.522871	3.8663	6.02749	0.0140847	0.308486	0
XM_004509981.3	-0.509512	3.12558	6.00698	0.0142494	0.311534	0
XM_004499051.2	0.936732	1.44298	6.00246	0.0142859	0.311534	0
XM_027332842.1	1.03637	0.391111	6.00207	0.0142891	0.311534	0
XM_004498420.3	0.448554	4.9838	5.99749	0.0143263	0.311869	0
XM_004503637.3	0.537619	4.43634	5.98997	0.0143875	0.312726	0
XM_004491161.3	0.685693	4.13849	5.98608	0.0144192	0.312941	0
XM_004495143.3	-0.560165	4.24029	5.96554	0.0145881	0.316128	0
XM_004505366.3	0.705212	3.41658	5.9619	0.0146183	0.316229	0
XM_004490648.3	0.937118	2.27956	5.95965	0.0146369	0.316229	0
XM_004486287.3	0.370176	5.15839	5.95265	0.0146952	0.317009	0
XM_004497042.3	0.545946	3.04075	5.9455	0.0147549	0.317818	0
XM_004508343.3	1.25917	0.755358	5.93126	0.0148746	0.319915	0
XM_004495881.3	1.10463	0.837303	5.9191	0.0149776	0.321648	0
XM_004489651.3	2.74826	-0.176734	5.90693	0.0150814	0.323393	0
XM_004505140.3	-0.466212	3.85884	5.90275	0.0151173	0.323677	0
XR_003472870.1	-0.758713	3.19876	5.89612	0.0151742	0.324412	0
XM_004486985.3	0.561924	3.13511	5.8862	0.01526	0.325686	0
XM_012714536.2	0.472996	3.80347	5.8757	0.0153513	0.325686	0
XM_004488988.3	0.339876	5.90429	5.87498	0.0153575	0.325686	0
XM_004487055.3	-0.685408	2.30757	5.87228	0.0153812	0.325686	0
XM_004487585.3	-0.898143	1.60223	5.87118	0.0153908	0.325686	0
XM_004496318.3	0.834557	2.71286	5.87027	0.0153987	0.325686	0
XM_004505081.3	-1.02456	0.415458	5.86711	0.0154264	0.325686	0
NM_001364729.1	0.606576	5.28747	5.86541	0.0154413	0.325686	0
XM_012717837.2	0.866673	3.4387	5.86295	0.0154629	0.325686	0
XM_004488943.3	0.581563	5.8955	5.86133	0.0154771	0.325686	0
XM_004497456.3	-1.6854	0.180862	5.85273	0.0155529	0.325686	0
XM_004513713.3	0.625645	4.24447	5.85101	0.0155681	0.325686	0
XM_027337552.1	0.431337	6.09577	5.85058	0.0155719	0.325686	0
XM_004492739.3	0.537098	5.53493	5.85049	0.0155727	0.325686	0
XM_027332939.1	0.891111	2.42003	5.85024	0.0155749	0.325686	0
XM_004487473.2	0.671418	5.4304	5.84272	0.0156416	0.325892	0
XM_004499943.3	0.326868	6.08139	5.84167	0.0156509	0.325892	0
XM_004485651.3	0.98556	2.11099	5.84144	0.015653	0.325892	0
XM_004514498.3	-0.640369	3.27685	5.80686	0.0159638	0.331415	0
XM_004510966.3	-2.40774	-0.561249	5.80677	0.0159645	0.331415	0
XM_004501696.3	0.535381	7.27415	5.79804	0.0160441	0.332583	0
XM_004512482.3	0.493595	7.06494	5.79401	0.0160808	0.332833	0
XM_004511354.3	0.740642	1.90088	5.79164	0.0161026	0.332833	0
XM_004496807.3	-0.370578	4.70683	5.78669	0.016148	0.33329	0
XM_004510178.3	1.53635	-0.499972	5.7745	0.0162603	0.335127	0
XM_004505205.3	1.16804	1.25707	5.75718	0.0164214	0.337961	0
XM_004504509.3	0.911427	2.97048	5.74925	0.0164957	0.339003	0
XM_004487336.3	0.488083	3.79343	5.74358	0.016549	0.33961	0
XM_004515350.3	-0.686808	2.51157	5.73506	0.0166295	0.340774	0
XR_003471879.1	3.94506	-0.563782	5.72835	0.0166932	0.341591	0
XR_003470214.1	-1.32337	0.41999	5.72505	0.0167246	0.341745	0
XM_004507222.3	1.66188	0.394473	5.71953	0.0167773	0.342333	0
XM_004503154.3	0.963286	3.72039	5.70633	0.0169038	0.344424	0
XM_004501087.3	0.35634	6.20547	5.69823	0.016982	0.345526	0
XM_004500992.3	1.15296	0.451614	5.68891	0.0170725	0.346874	0
XM_004507137.3	1.96825	-0.776001	5.68188	0.017141	0.347475	0
XM_027337057.1	0.907165	1.9896	5.67929	0.0171663	0.347475	0
XM_004490584.3	-0.437896	4.1039	5.67695	0.0171892	0.347475	0
XM_004492948.3	0.694337	2.13254	5.67595	0.0171991	0.347475	0
XM_004486708.2	-1.01218	0.523464	5.67301	0.0172279	0.347567	0
XM_004500867.3	0.820315	2.72319	5.67026	0.0172549	0.347621	0
XM_004500844.3	0.957358	2.72477	5.65944	0.0173617	0.348332	0
XM_004507104.3	0.774659	2.15895	5.65802	0.0173757	0.348332	0
XM_004498716.3	-0.450217	4.34856	5.65661	0.0173897	0.348332	0
NM_001365216.1	2.1343	1.62426	5.6566	0.0173898	0.348332	0
XM_004505616.3	0.507689	3.60648	5.6539	0.0174166	0.348332	0
XM_027334745.1	0.48388	4.63962	5.64778	0.0174775	0.348332	0
XM_004502036.3	-0.398376	4.55572	5.64646	0.0174907	0.348332	0
XM_004509209.3	1.49747	0.469137	5.64609	0.0174944	0.348332	0
XM_004488690.3	0.564814	4.05196	5.64462	0.017509	0.348332	0
XM_004492715.3	1.16534	1.85958	5.64161	0.0175391	0.348446	0
XM_004506297.3	1.02549	2.60425	5.6378	0.0175772	0.348624	0
XM_027331788.1	-0.387326	4.89243	5.63586	0.0175967	0.348624	0
XM_004491254.3	-1.64791	0.852422	5.62429	0.0177132	0.35034	0
XR_003472858.1	-0.524044	3.4873	5.62171	0.0177394	0.35034	0
XM_027336522.1	-0.855827	2.00735	5.61737	0.0177833	0.35034	0
NM_001309680.1	-1.29218	1.2413	5.61553	0.017802	0.35034	0
XM_004507392.2	-0.472141	9.81493	5.6131	0.0178267	0.35034	0
XM_004501944.3	-0.508379	4.97372	5.61263	0.0178315	0.35034	0
XM_004500338.3	1.30793	0.0646285	5.61037	0.0178545	0.35034	0
XM_004510121.3	1.10293	1.01798	5.60373	0.0179222	0.351188	0
XR_003474626.1	-1.12808	0.648288	5.59156	0.0180472	0.353077	0
XM_004508010.3	-1.64202	-0.215454	5.58634	0.0181011	0.353077	0
XM_004502013.3	0.695031	2.58513	5.58172	0.0181489	0.353077	0
XM_004505052.3	1.30293	0.329507	5.58151	0.0181511	0.353077	0
XM_004501179.3	0.716427	4.75899	5.58067	0.0181597	0.353077	0
XM_004505835.3	1.38311	0.60197	5.58002	0.0181666	0.353077	0
XM_004498820.2	-0.326626	5.83677	5.56965	0.0182744	0.354692	0
XM_004496348.3	-0.402679	5.45179	5.55632	0.0184141	0.356919	0
XR_001144308.2	1.22298	0.279425	5.55136	0.0184664	0.357449	0
XM_004494603.3	0.98332	1.2408	5.5475	0.0185071	0.357598	0
XM_004498950.3	1.14509	1.28187	5.54503	0.0185333	0.357598	0
XM_004503773.3	0.482821	3.59622	5.54355	0.018549	0.357598	0
XM_004496347.3	0.408001	5.32034	5.53718	0.0186165	0.358418	0
XM_004489554.3	0.328679	5.74381	5.53353	0.0186554	0.358685	0
XM_004491562.3	-0.387119	6.52335	5.52934	0.0187002	0.359063	0
XM_004508451.3	-0.403254	7.45087	5.51019	0.018906	0.361217	0
XM_027336548.1	1.57523	0.210116	5.50954	0.018913	0.361217	0
XM_004515788.3	0.484363	7.70394	5.5084	0.0189253	0.361217	0
XM_004511384.3	0.684289	3.86802	5.50833	0.0189261	0.361217	0
XM_004509166.3	-0.800406	2.91297	5.50719	0.0189384	0.361217	0
XM_004490004.3	0.519816	6.98411	5.50232	0.0189913	0.361744	0
XM_004499181.3	1.01071	1.00711	5.49882	0.0190293	0.361986	0
XM_012712978.2	-1.58793	3.29179	5.49487	0.0190723	0.362324	0
NM_001279125.1	-1.59361	0.229524	5.49118	0.0191127	0.362609	0
XM_004491165.3	2.20175	-1.11099	5.47314	0.0193109	0.365886	0
XM_012714133.2	0.782277	2.65197	5.46808	0.0193669	0.366461	0
XM_004511611.3	0.385556	4.38885	5.45134	0.0195533	0.36942	0
XM_004499190.3	-0.446448	5.66921	5.44942	0.0195748	0.36942	0
XM_012716555.2	1.14251	1.504	5.4426	0.0196514	0.369731	0
XM_004507403.3	0.416065	6.47253	5.44141	0.0196648	0.369731	0
XM_004516661.3	1.14247	1.66906	5.44106	0.0196688	0.369731	0
XM_004500786.2	-0.346607	5.92263	5.42498	0.0198507	0.372662	0
XM_004507247.3	0.444941	4.72621	5.42269	0.0198768	0.372663	0
XM_012716534.2	0.622188	2.76194	5.41809	0.0199291	0.373157	0
XM_004508522.3	1.22962	-0.0394137	5.41326	0.0199844	0.373703	0
XM_004495581.3	0.39221	7.11871	5.41048	0.0200163	0.373811	0
XM_004493276.3	0.345856	5.29899	5.40676	0.0200589	0.373827	0
XM_004504620.3	0.542775	2.81686	5.40464	0.0200833	0.373827	0
XM_004512065.2	0.666741	5.92785	5.40358	0.0200954	0.373827	0
XM_004505772.3	-1.08724	0.267559	5.40042	0.0201319	0.374021	0
XM_027331607.1	-1.24376	-0.301355	5.3779	0.0203934	0.378037	0
NM_001364862.1	0.535082	6.23726	5.37714	0.0204023	0.378037	0
XM_004511815.3	0.391509	5.68089	5.375	0.0204273	0.378037	0
XM_004493033.3	-0.403769	3.99958	5.3725	0.0204566	0.378091	0
XM_004492159.3	0.512211	3.49412	5.36849	0.0205037	0.378473	0
XM_004494787.3	-0.620312	3.02652	5.35897	0.0206159	0.378479	0
XM_004497538.3	0.914302	0.496389	5.35869	0.0206192	0.378479	0
XM_004494466.3	-0.324302	6.09775	5.35743	0.0206342	0.378479	0
XM_004489763.3	0.837548	1.61574	5.35623	0.0206484	0.378479	0
XM_004515002.3	0.746771	2.0996	5.35613	0.0206496	0.378479	0
XM_004487575.3	0.403771	4.73941	5.35405	0.0206742	0.378479	0
XM_004511952.3	0.407439	4.52299	5.3528	0.020689	0.378479	0
XM_004505483.3	0.811282	1.8646	5.34065	0.0208337	0.38064	0
XM_027333941.1	-0.783037	2.58522	5.32792	0.0209864	0.382786	0
XM_004505222.3	0.365562	4.72463	5.32482	0.0210238	0.382786	0
XM_004490629.3	0.531385	3.82387	5.32054	0.0210754	0.382786	0
NM_001309666.1	0.878213	4.96262	5.31996	0.0210825	0.382786	0
XM_004486542.3	0.531769	3.8564	5.31945	0.0210887	0.382786	0
XM_027331406.1	-1.24888	-0.170942	5.31686	0.02112	0.382786	0
XM_004490556.3	0.943205	4.99468	5.31282	0.021169	0.382786	0
XM_004502740.3	0.42139	6.14876	5.31203	0.0211787	0.382786	0
XM_004514159.3	0.371907	4.78435	5.31096	0.0211917	0.382786	0
XM_004512239.3	0.411095	4.96729	5.295	0.0213867	0.385584	0
XM_004505665.3	0.475044	6.2922	5.29389	0.0214004	0.385584	0
XM_004503632.3	0.361145	6.0011	5.2869	0.0214865	0.386649	0
XM_004495345.3	0.667926	1.85398	5.2768	0.0216114	0.388409	0
XM_004491393.3	-0.529081	3.89922	5.27365	0.0216506	0.388625	0
XM_004487584.3	-1.27395	0.585575	5.26644	0.0217404	0.389345	0
XM_004504526.3	0.400696	6.27847	5.26607	0.0217451	0.389345	0
XM_004485458.3	-0.286482	5.81173	5.26384	0.0217729	0.389357	0
XM_004486635.3	-1.60999	0.66245	5.24888	0.0219608	0.391764	0
XM_004487769.3	0.295179	6.33442	5.246	0.0219973	0.391764	0
XM_004492040.3	0.443921	3.97438	5.24463	0.0220146	0.391764	0
XM_027334646.1	0.987532	1.42501	5.24445	0.0220169	0.391764	0
XM_004511655.3	0.506461	5.26579	5.23704	0.0221108	0.39276	0
XM_012715204.2	0.586602	7.60643	5.22977	0.0222035	0.39276	0
XM_004503579.3	1.03484	1.54606	5.22903	0.0222129	0.39276	0
XM_004500184.3	0.524514	4.57628	5.22832	0.022222	0.39276	0
XM_004495999.2	-0.426936	4.15718	5.22683	0.022241	0.39276	0
XM_012714546.2	-0.294252	6.13093	5.2263	0.0222479	0.39276	0
XM_004500990.3	0.479439	3.27473	5.2235	0.0222836	0.39276	0
NM_001309678.1	0.499927	5.32599	5.22198	0.0223031	0.39276	0
XM_004506889.2	0.385295	4.5212	5.21857	0.0223469	0.39276	0
XM_004513911.1	-1.30633	0.122679	5.21856	0.022347	0.39276	0
XM_004500113.3	0.536525	4.02343	5.21583	0.0223822	0.392895	0
XM_004505024.3	0.459206	4.20702	5.2046	0.0225272	0.394956	0
XM_004511358.3	0.406313	4.90887	5.19264	0.0226828	0.396584	0
XM_004510873.3	0.528256	4.74586	5.19145	0.0226983	0.396584	0
XM_012715033.2	-0.342162	4.80418	5.18969	0.0227213	0.396584	0
XM_027337380.1	1.24839	0.100189	5.18896	0.0227308	0.396584	0
XM_027336525.1	-0.76668	1.26185	5.1615	0.023093	0.402265	0
XM_004505813.3	0.325145	5.7729	5.16002	0.0231126	0.402265	0
XM_004508106.3	-0.378698	5.37917	5.15255	0.0232123	0.40317	0
XM_004503318.2	0.863031	1.31518	5.15191	0.0232208	0.40317	0
XM_004517182.3	1.60247	-0.245809	5.14779	0.0232759	0.403638	0
XM_004514311.3	0.570832	2.89793	5.1316	0.023494	0.406927	0
XM_004497253.3	-1.7051	3.04842	5.12651	0.023563	0.407629	0
XM_004515840.3	-1.14002	0.00199682	5.12192	0.0236255	0.407667	0
XM_004509208.3	-0.820846	1.5832	5.1213	0.0236339	0.407667	0
XM_004516350.3	0.564834	6.44393	5.12007	0.0236506	0.407667	0
XM_004508887.3	0.36947	4.9671	5.11519	0.0237173	0.408174	0
XM_004497497.1	1.92469	-0.449253	5.11375	0.023737	0.408174	0
XM_004496697.3	0.452654	3.58402	5.11084	0.0237768	0.408368	0
XM_004493567.3	1.52702	0.876694	5.10439	0.0238654	0.4091	0
XM_004502109.3	1.92489	0.213427	5.10226	0.0238947	0.4091	0
XM_004487515.3	0.568241	5.62885	5.1015	0.0239051	0.4091	0
XR_001144274.2	0.810377	1.9482	5.09879	0.0239426	0.409253	0
XM_004493721.3	0.316921	5.82206	5.09497	0.0239953	0.409664	0
XM_012712750.2	0.444584	5.03353	5.09249	0.0240296	0.409763	0
XM_004517227.3	0.532509	3.4233	5.08925	0.0240746	0.409854	0
XM_004494555.3	0.534497	3.91278	5.08798	0.0240923	0.409854	0
XM_004512370.3	-1.11062	0.630586	5.08498	0.0241339	0.410076	0
XM_004496325.3	0.39756	6.01155	5.08139	0.0241839	0.410439	0
XM_004508139.3	1.32109	0.267135	5.06449	0.0244209	0.413798	0
XM_012714048.2	0.634068	3.43495	5.06316	0.0244396	0.413798	0
XM_004486755.3	-0.366065	5.82678	5.06083	0.0244726	0.413867	0
XM_004492521.3	0.476459	6.66231	5.05664	0.0245318	0.414378	0
XM_004501693.3	0.416509	7.56623	5.04537	0.0246918	0.416095	0
XM_004487278.3	2.10938	-0.0341679	5.04336	0.0247205	0.416095	0
XM_004490490.3	-0.498551	6.36755	5.04336	0.0247205	0.416095	0
XM_004486007.3	-0.369677	5.78306	5.03722	0.0248083	0.416654	0
XM_004485499.3	0.599471	3.75805	5.03696	0.0248119	0.416654	0
XM_004495430.3	1.04609	0.763466	5.03387	0.0248562	0.416909	0
XM_004494090.3	-0.394559	5.20696	5.03103	0.024897	0.417105	0
XM_004490243.3	-0.376466	4.64363	5.02733	0.0249503	0.417341	0
XM_004508333.3	0.362621	5.61797	5.02601	0.0249694	0.417341	0
XM_004490691.3	-0.451342	4.05125	5.0203	0.0250518	0.418232	0
XM_004503546.3	0.68755	3.05893	5.00417	0.0252864	0.42143	0
XM_004487215.3	0.794602	2.43949	5.0022	0.0253151	0.42143	0
XM_004501037.3	0.87039	4.36365	5.00107	0.0253317	0.42143	0
XM_004507725.3	0.973614	2.89555	4.99746	0.0253845	0.421819	0
XR_190383.3	-0.64404	4.21954	4.981	0.0256271	0.425088	0
XM_004491986.2	0.402247	5.78251	4.97892	0.0256581	0.425088	0
XM_004488733.3	-0.319049	4.93037	4.97809	0.0256703	0.425088	0
XR_001144640.2	1.64973	-0.884209	4.96955	0.0257974	0.4267	0
XM_004497881.3	1.1138	1.31457	4.96438	0.0258746	0.427484	0
XM_004509142.3	-0.351199	5.46094	4.96098	0.0259256	0.427811	0
XM_004499514.2	-0.709866	2.8941	4.95703	0.0259847	0.427811	0
XM_004501395.3	0.388657	7.51105	4.95547	0.0260082	0.427811	0
XM_004495324.3	1.24551	-0.0859006	4.95427	0.0260263	0.427811	0
XM_012712641.2	1.51601	-0.0746051	4.95311	0.0260438	0.427811	0
XM_004507172.3	-0.292682	6.71545	4.95	0.0260906	0.428089	0
XM_004503427.3	-0.367625	5.68448	4.94559	0.0261574	0.428693	0
XM_027335309.1	0.534622	4.25637	4.9316	0.0263699	0.430891	0
XM_004514151.3	-0.735672	4.20506	4.93115	0.0263768	0.430891	0
XR_003472153.1	-1.34267	0.515303	4.93083	0.0263817	0.430891	0
XM_004506376.3	0.959584	1.766	4.92373	0.0264902	0.43217	0
XM_004500075.3	0.397231	5.75878	4.92004	0.0265469	0.432603	0
XM_004510078.3	-0.51664	2.75885	4.91532	0.0266196	0.432921	0
XM_004493118.3	0.429031	5.30912	4.91484	0.0266269	0.432921	0
XM_004501991.3	0.306872	5.43889	4.91216	0.0266682	0.433102	0
XM_004512748.3	-0.584161	2.98427	4.90837	0.0267269	0.433379	0
XM_004486942.3	-0.321211	5.63496	4.90715	0.0267458	0.433379	0
XM_004505407.3	0.920064	1.99933	4.89949	0.0268647	0.434813	0
XM_004488369.3	0.561127	2.7205	4.89747	0.026896	0.434829	0
XM_004515996.3	1.53655	0.035564	4.89547	0.0269273	0.434844	0
XM_004498491.3	0.328443	5.33082	4.89067	0.0270022	0.435563	0
XM_004488610.3	-0.486467	4.60644	4.8858	0.0270784	0.436301	0
XM_004493853.3	-0.311241	5.66799	4.88183	0.0271408	0.436815	0
XM_012716183.2	-0.405724	4.42848	4.87866	0.0271908	0.437127	0
XM_004498726.3	2.04416	0.292272	4.87329	0.0272754	0.437996	0
XM_004505380.3	0.916692	1.16094	4.86928	0.0273389	0.438524	0
XM_027332067.1	0.53411	5.17773	4.86618	0.027388	0.438821	0
XM_004501291.3	-0.98379	2.99745	4.86231	0.0274496	0.439316	0
XR_003474726.1	1.33953	0.112763	4.85402	0.0275817	0.440938	0
XM_004491532.3	0.39281	5.88917	4.85194	0.0276151	0.440979	0
XM_004501086.3	0.391771	4.67964	4.84693	0.0276954	0.441653	0
XM_004490636.2	3.67054	-0.59599	4.84547	0.0277189	0.441653	0
XM_004488140.3	-0.431232	4.46603	4.84296	0.0277592	0.441803	0
XM_004517233.3	0.374881	6.56623	4.84092	0.027792	0.441835	0
XM_004514911.3	-0.598951	3.55936	4.83612	0.0278696	0.442576	0
XM_004511613.3	-0.955902	1.69565	4.83148	0.0279447	0.443277	0
XM_004511195.3	0.459578	4.13682	4.82871	0.0279896	0.443463	0
XM_004501253.3	-0.499419	6.42251	4.82689	0.0280191	0.443463	0
XM_012714652.2	1.94849	-0.682272	4.82504	0.0280493	0.443463	0
XM_004511334.3	1.16914	0.365545	4.81439	0.028223	0.445719	0
XM_004513162.3	-0.546432	3.38281	4.80922	0.0283079	0.446153	0
XM_012717178.2	0.583479	7.54805	4.80892	0.0283129	0.446153	0
XM_004505461.3	0.629453	3.45792	4.80643	0.0283537	0.446306	0
XM_004504796.3	0.472989	4.11786	4.80427	0.0283893	0.446348	0
XM_004509562.3	0.546442	3.02383	4.80249	0.0284187	0.446348	0
XM_004490536.3	0.506324	3.00408	4.7993	0.0284714	0.446686	0
XM_004515193.3	0.710012	4.95089	4.79564	0.0285319	0.447145	0
XM_004506845.3	-0.549215	5.99418	4.78748	0.0286673	0.448776	0
XM_012712756.2	-0.551568	2.15836	4.78292	0.0287434	0.449476	0
XM_004514521.3	2.09563	-0.580086	4.77396	0.0288934	0.451329	0
XM_004492669.3	0.383043	4.43925	4.77087	0.0289453	0.451647	0
XM_004509955.3	0.399221	4.03706	4.7685	0.028985	0.451775	0
XM_004508904.3	0.391711	3.92735	4.75785	0.0291649	0.453802	0
XM_004498583.3	-0.743363	2.9103	4.75705	0.0291784	0.453802	0
XM_027337762.1	-1.33974	4.35039	4.74952	0.0293065	0.455122	0
XM_004485914.3	0.417948	4.13899	4.74832	0.0293269	0.455122	0
XM_004498923.3	1.17933	0.315262	4.74095	0.0294528	0.456233	0
XM_004505322.3	0.384608	8.45317	4.7402	0.0294657	0.456233	0
unassigned_transcript_716	-1.16801	0.416469	4.73855	0.029494	0.456233	0
XM_004503806.3	0.434637	4.27606	4.73446	0.0295641	0.456825	0
XM_004498146.2	0.40668	5.50256	4.72858	0.0296653	0.457627	0
XM_012719095.2	0.426269	6.9546	4.72773	0.02968	0.457627	0
XM_004499374.3	0.414684	4.84835	4.72558	0.0297172	0.457708	0
XM_004500280.3	-0.596134	2.37637	4.72252	0.0297701	0.458031	0
XM_004494025.3	-0.604131	3.3316	4.71736	0.0298596	0.458503	0
XM_004500440.3	0.478171	3.98977	4.71541	0.0298934	0.458503	0
XM_004491803.3	0.840486	4.02053	4.71405	0.0299171	0.458503	0
XM_027331448.1	1.21934	-0.134833	4.71338	0.0299288	0.458503	0
XM_004497187.3	0.371484	5.20064	4.71074	0.0299748	0.458715	0
XM_004505156.3	0.330889	5.49242	4.70891	0.0300067	0.458715	0
XM_004513462.3	-0.337115	5.79966	4.69874	0.0301848	0.460946	0
XM_004499052.3	0.463035	4.48561	4.69509	0.0302489	0.461433	0
XR_003474327.1	1.2422	1.52365	4.69167	0.0303091	0.461697	0
XM_004493270.2	0.939327	1.37324	4.69045	0.0303307	0.461697	0
XM_004508721.3	-0.398643	6.2404	4.68097	0.0304985	0.463459	0
XM_004487657.3	0.307736	7.68726	4.68026	0.0305112	0.463459	0
XM_004503321.3	0.582204	3.34549	4.67449	0.0306138	0.464526	0
XR_190588.3	-0.574323	5.58932	4.6703	0.0306886	0.464754	0
XM_004503413.3	-0.641378	2.94001	4.66874	0.0307164	0.464754	0
XM_004488511.3	0.704329	2.31865	4.6682	0.0307262	0.464754	0
XM_004508436.3	0.703419	1.94239	4.66507	0.0307822	0.465039	0
XM_004513593.3	0.357485	6.48038	4.6625	0.0308282	0.465039	0
XM_004491357.3	0.466222	9.39625	4.66171	0.0308425	0.465039	0
XM_027335246.1	-0.384772	6.53069	4.65761	0.0309163	0.4652	0
XM_004509137.3	-0.722951	1.50538	4.65726	0.0309225	0.4652	0
XM_004487525.3	-0.677944	2.1001	4.6557	0.0309505	0.4652	0
XM_004487619.3	0.519822	5.54347	4.64742	0.0311002	0.46696	0
XM_004490149.3	-0.628052	3.75722	4.64485	0.0311469	0.467171	0
XM_004509127.3	-0.481977	3.38509	4.64225	0.031194	0.467388	0
XM_004491294.3	0.425399	4.22116	4.64045	0.0312267	0.46739	0
XM_012712778.2	-0.361909	6.8076	4.63146	0.0313909	0.469001	0
XM_004489542.3	0.457657	3.83013	4.63096	0.0313999	0.469001	0
XM_004498939.3	0.392406	4.96263	4.62345	0.0315377	0.470568	0
XM_004501453.3	0.835735	1.82841	4.61875	0.0316243	0.470925	0
XM_004489685.3	-0.394596	5.42949	4.61858	0.0316273	0.470925	0
XM_004486724.3	0.308267	8.44492	4.61376	0.0317165	0.471762	0
XM_004486649.3	0.356425	7.80405	4.61089	0.0317696	0.472062	0
XM_012712803.2	1.27856	0.894431	4.60415	0.0318947	0.472947	0
XM_004500283.3	-0.590762	4.05612	4.60412	0.0318952	0.472947	0
XM_012713804.2	1.36125	0.608134	4.60127	0.0319482	0.473098	0
XM_004500666.3	1.1771	0.918426	4.60003	0.0319714	0.473098	0
XM_004509833.3	1.10417	-0.164303	4.59535	0.0320588	0.473682	0
XM_027332510.1	0.480355	4.59346	4.59438	0.032077	0.473682	0
XM_004499632.3	-1.22558	1.80907	4.59143	0.0321322	0.473936	0
XM_004487378.3	0.343059	6.11817	4.58974	0.0321638	0.473936	0
XM_004498038.3	0.658599	3.42442	4.58816	0.0321935	0.473936	0
XM_012713836.2	0.513928	7.28085	4.58289	0.0322926	0.474907	0
NM_001278966.1	0.721545	5.13342	4.57401	0.0324605	0.476444	0
XM_004489293.3	0.510339	4.22121	4.57384	0.0324637	0.476444	0
XM_004496990.3	0.987765	1.35496	4.57038	0.0325293	0.476918	0
XM_004513269.3	-0.339194	4.79949	4.5669	0.0325956	0.477113	0
XM_004507728.3	0.418163	4.84713	4.56618	0.0326091	0.477113	0
XM_004503214.3	0.542075	3.09796	4.56184	0.0326919	0.477835	0
XM_004503314.3	0.584723	3.81645	4.55918	0.0327428	0.477867	0
XM_004512465.3	0.608735	2.34164	4.55824	0.0327608	0.477867	0
XM_027330733.1	0.395898	6.14452	4.55462	0.0328301	0.478391	0
XM_004501910.3	0.447523	4.20459	4.54804	0.0329564	0.478709	0
XM_004497880.3	-0.974359	0.396836	4.5444	0.0330266	0.478709	0
XM_004503194.3	0.321169	7.44997	4.5431	0.0330516	0.478709	0
XM_004503693.3	0.495976	5.07101	4.54196	0.0330738	0.478709	0
XM_004491217.3	0.310047	6.23975	4.53843	0.0331421	0.478709	0
XM_027334412.1	0.411448	4.43539	4.53577	0.0331936	0.478709	0
XM_004499231.3	0.516344	3.91683	4.53562	0.0331965	0.478709	0
XM_004503918.3	0.399901	3.70949	4.53548	0.0331991	0.478709	0
XM_004493666.3	0.533843	5.06697	4.53539	0.0332009	0.478709	0
XM_027337432.1	0.263182	6.41749	4.53482	0.0332119	0.478709	0
XM_004516397.3	0.403201	5.15502	4.53443	0.0332196	0.478709	0
XM_004504770.3	1.79163	0.402303	4.53019	0.033302	0.479415	0
XM_004503951.3	0.73654	2.24953	4.52764	0.0333517	0.479648	0
XM_004517209.3	0.463239	4.82642	4.52242	0.0334535	0.479833	0
XM_027334844.1	1.16419	0.670843	4.52097	0.0334818	0.479833	0
XM_004504528.3	-0.370209	5.73	4.52027	0.0334955	0.479833	0
XM_004490600.3	1.82399	1.26752	4.51882	0.0335239	0.479833	0
XM_004492158.3	0.796172	0.469221	4.51841	0.033532	0.479833	0
XM_004497723.3	1.71696	1.00528	4.51525	0.033594	0.480193	0
XM_004508409.3	-0.543867	3.24577	4.51371	0.0336242	0.480193	0
XM_004507832.3	-0.361175	4.82745	4.50969	0.0337034	0.480844	0
XM_004512503.1	1.09399	3.77822	4.50588	0.0337785	0.481436	0
XM_004496299.3	0.387661	5.202	4.4951	0.033992	0.483998	0
XM_027337664.1	0.735989	1.33627	4.48981	0.0340975	0.485017	0
XM_004514197.3	-0.776611	0.987082	4.48135	0.0342667	0.486909	0
XM_004494102.3	0.374293	5.59082	4.47842	0.0343253	0.486909	0
XM_004502555.3	0.946763	0.827757	4.47807	0.0343324	0.486909	0
XM_004503642.3	0.681862	1.72291	4.47064	0.0344821	0.488548	0
XM_004488170.3	-0.301938	5.11715	4.46241	0.0346486	0.489077	0
XR_003472822.1	1.2277	1.47135	4.46096	0.0346779	0.489077	0
XM_004500759.3	-0.598795	2.94539	4.46036	0.0346902	0.489077	0
XM_004498151.3	-1.42757	0.228409	4.46002	0.0346972	0.489077	0
XM_004509623.3	0.445248	3.49677	4.45848	0.0347284	0.489077	0
XM_012718987.2	0.904488	1.89811	4.45819	0.0347342	0.489077	0
XM_004509317.3	-0.889353	2.17864	4.457	0.0347585	0.489077	0
XM_004503199.3	-0.369401	7.21035	4.45482	0.0348029	0.489221	0
XM_004513412.3	0.423621	3.37308	4.4493	0.0349155	0.490324	0
XM_004503606.3	0.538252	2.46167	4.44758	0.0349507	0.490337	0
XM_027334156.1	1.32813	0.480619	4.44584	0.0349864	0.490357	0
XM_004509148.3	0.562088	4.104	4.44172	0.0350709	0.491005	0
XM_004507937.3	-1.25547	1.19094	4.44025	0.0351011	0.491005	0
XM_004492934.3	0.537748	6.34293	4.43652	0.0351778	0.491015	0
XM_004487067.3	0.309566	6.34808	4.43461	0.0352173	0.491015	0
XM_004515008.3	1.12705	0.199072	4.43411	0.0352276	0.491015	0
XM_004489987.3	-0.37183	4.22345	4.43334	0.0352434	0.491015	0
XM_004503283.3	0.464274	6.58883	4.43163	0.0352787	0.491015	0
XM_004502438.3	0.47177	3.55741	4.42847	0.0353442	0.491015	0
XM_004489712.2	0.705069	3.01935	4.4276	0.0353622	0.491015	0
XM_004511436.3	1.00506	3.15733	4.42508	0.0354145	0.491015	0
XM_004498955.3	1.06954	1.67298	4.42504	0.0354153	0.491015	0
XM_004490245.3	0.657747	2.81303	4.42353	0.0354467	0.491015	0
XM_004506587.3	0.448337	5.15388	4.42197	0.035479	0.491015	0
XM_004496594.3	0.456845	4.2238	4.41666	0.0355895	0.49207	0
XM_004496534.3	-0.372568	4.16427	4.41016	0.0357255	0.493473	0
XM_004501505.3	1.14749	0.324988	4.40386	0.0358576	0.494821	0
XM_004501290.3	0.357126	5.13564	4.39766	0.0359882	0.496104	0
XM_004506993.3	0.904526	7.10973	4.39509	0.0360426	0.496104	0
XM_004510396.3	0.557046	3.02919	4.39453	0.0360545	0.496104	0
XM_004496695.3	-0.680506	1.89493	4.3906	0.0361376	0.496771	0
XM_004503739.3	1.37898	-0.607995	4.38616	0.0362319	0.49691	0
XM_004507095.3	0.274525	5.76022	4.3858	0.0362396	0.49691	0
XM_004486904.3	0.444271	5.37229	4.38522	0.0362518	0.49691	0
XM_004504810.3	0.30386	6.9829	4.37966	0.0363702	0.497589	0
XM_004503990.3	-0.323078	6.09455	4.37874	0.0363899	0.497589	0
XM_027337589.1	0.884288	1.87217	4.37525	0.0364645	0.497589	0
XM_004486742.2	0.500261	3.20996	4.37384	0.0364946	0.497589	0
XM_004486141.3	0.306526	6.24447	4.37333	0.0365055	0.497589	0
XM_004504032.3	-0.625743	2.38105	4.37313	0.0365098	0.497589	0
XM_004485699.3	0.870409	8.41491	4.36859	0.0366074	0.498445	0
XM_004487246.3	0.560466	3.08974	4.36384	0.0367094	0.499359	0
XM_012718854.2	1.1178	0.583467	4.35843	0.0368261	0.500251	0
XM_004512607.3	-0.834226	0.727185	4.35675	0.0368627	0.500251	0
XM_004512884.3	-0.277312	6.01081	4.35596	0.0368797	0.500251	0
XM_004515682.3	-0.352176	6.01511	4.34945	0.0370209	0.501691	0
XM_004508101.3	0.295721	6.33815	4.34768	0.0370594	0.501738	0
XM_004511841.3	0.499528	5.08994	4.34073	0.0372109	0.502729	0
XM_004506891.3	0.381535	4.39663	4.34042	0.0372177	0.502729	0
XM_004500164.3	0.76608	1.16453	4.3395	0.0372379	0.502729	0
XM_012719217.1	0.619675	4.4029	4.32742	0.0375031	0.505612	0
NM_001279207.2	0.433354	9.68484	4.32368	0.0375854	0.505612	0
XM_004486664.2	0.95525	0.323241	4.32366	0.0375859	0.505612	0
XM_004497367.3	0.302225	5.49101	4.32145	0.0376348	0.505612	0
XM_004490076.3	0.458375	5.37447	4.32055	0.0376547	0.505612	0
XM_012720071.2	-2.08673	-0.693768	4.32017	0.0376632	0.505612	0
XM_012716129.2	1.09149	2.80771	4.3175	0.0377224	0.505932	0
XM_012716653.2	0.623832	1.4433	4.31486	0.0377809	0.506088	0
XM_004487748.3	-0.667838	5.9578	4.31379	0.0378047	0.506088	0
XM_004514842.3	0.448704	6.08829	4.30863	0.0379194	0.506748	0
XM_027330917.1	1.45881	-0.330418	4.30839	0.0379248	0.506748	0
XM_004489170.3	0.597956	3.22256	4.30452	0.0380112	0.50743	0
XM_004492414.3	-0.681206	2.25354	4.30175	0.0380731	0.507783	0
XM_004502556.3	0.411318	5.85173	4.29324	0.0382643	0.509459	0
XM_004506561.3	0.580937	3.73593	4.29299	0.0382699	0.509459	0
XM_027337479.1	-0.320497	5.49745	4.28706	0.0384034	0.510462	0
XM_004508588.2	0.320783	5.64628	4.28649	0.0384165	0.510462	0
XM_004511752.3	0.670776	1.51208	4.27928	0.0385797	0.512156	0
XM_027330533.1	0.314982	6.03126	4.27363	0.0387083	0.513386	0
XM_012714383.2	0.412648	4.31824	4.2666	0.0388687	0.514911	0
XM_004494216.3	0.475093	3.37642	4.26544	0.0388951	0.514911	0
XM_027334744.1	0.273209	5.33012	4.26262	0.0389598	0.515291	0
XM_004502073.3	-1.08027	0.737151	4.26044	0.0390099	0.515478	0
XM_004485621.3	1.33186	0.355407	4.25741	0.0390794	0.51592	0
XM_004513279.3	0.291863	7.58102	4.25333	0.0391736	0.516466	0
XM_004511393.3	0.40479	7.4573	4.25248	0.039193	0.516466	0
XM_012717095.2	0.398578	5.56987	4.25093	0.0392289	0.516466	0
XM_004504259.3	0.671784	1.91019	4.2445	0.0393777	0.517754	0
unassigned_transcript_737	-1.9609	-0.932312	4.24326	0.0394064	0.517754	0
XM_004486665.3	1.1522	0.249433	4.24202	0.0394352	0.517754	0
XM_004505449.3	0.390169	5.28112	4.233	0.0396454	0.518998	0
XM_004496393.3	-0.800517	2.1539	4.23205	0.0396676	0.518998	0
XM_004512025.3	-0.510683	3.80507	4.22872	0.0397455	0.518998	0
XM_004504937.3	0.354844	5.12943	4.22868	0.0397463	0.518998	0
XM_004502905.3	0.27689	5.62967	4.22859	0.0397485	0.518998	0
XM_004493407.3	0.381942	3.93303	4.22767	0.03977	0.518998	0
XM_004494638.3	0.348556	5.25507	4.22636	0.0398006	0.518998	0
XM_004505619.3	-0.813366	2.48449	4.22456	0.0398428	0.518998	0
XR_003472623.1	1.43331	0.671868	4.224	0.0398561	0.518998	0
XM_004500241.3	0.876443	4.96612	4.22103	0.0399259	0.519157	0
XR_003473203.1	0.536969	2.96212	4.2204	0.0399408	0.519157	0
XM_027333801.1	-0.267755	6.86508	4.21747	0.0400099	0.519584	0
XM_012716274.1	0.507258	3.07856	4.21456	0.0400785	0.520004	0
XM_004505262.3	0.390218	6.50808	4.21191	0.0401412	0.520346	0
XM_004499473.3	0.400134	3.44943	4.20958	0.0401963	0.52059	0
XM_004516694.3	0.630301	4.54948	4.20478	0.0403102	0.521422	0
XM_004497849.3	-0.795432	1.46462	4.20381	0.0403334	0.521422	0
XM_004514666.3	0.523371	3.04822	4.20069	0.0404076	0.521911	0
XR_003472395.1	-2.18773	-1.36913	4.19714	0.0404921	0.52249	0
XM_004493532.3	1.27511	0.0818151	4.19575	0.0405254	0.52249	0
XM_004515425.3	0.755578	1.01866	4.19234	0.040607	0.52307	0
XM_004490980.2	0.671702	8.48337	4.18648	0.0407477	0.523787	0
NM_001282317.2	0.310538	9.50783	4.18531	0.0407757	0.523787	0
XM_004511242.3	-0.442955	4.84434	4.18273	0.0408379	0.523787	0
XM_004503240.3	-0.498399	4.38253	4.18127	0.040873	0.523787	0
XM_004507635.3	0.609641	1.82063	4.18111	0.0408768	0.523787	0
XM_004509514.3	1.50564	0.540453	4.1809	0.040882	0.523787	0
XM_004489956.3	0.353895	5.36703	4.17878	0.0409331	0.523973	0
XM_004504022.3	0.277719	5.6845	4.17568	0.0410082	0.524	0
XM_004493881.3	-0.511922	3.44158	4.17518	0.0410201	0.524	0
XM_012717687.2	-0.261346	6.32015	4.17416	0.0410449	0.524	0
XM_004486106.3	0.283888	6.75106	4.1686	0.0411798	0.525253	0
XM_027334816.1	-0.358975	6.26579	4.16433	0.0412837	0.526111	0
XM_027333842.1	0.308392	6.46297	4.16058	0.0413751	0.526807	0
XM_012718957.2	0.883607	0.749814	4.15755	0.0414493	0.526884	0
XM_004506453.3	-0.345758	5.96419	4.15733	0.0414548	0.526884	0
XM_004507036.3	0.292598	5.92152	4.15455	0.0415229	0.526966	0
XM_004491028.3	0.378117	5.48352	4.15406	0.0415348	0.526966	0
XM_004512165.3	1.39408	0.125865	4.14575	0.0417392	0.52898	0
XM_004511928.3	-0.800219	0.694246	4.1446	0.0417674	0.52898	0
XM_004491303.3	-0.649389	2.08437	4.14167	0.0418398	0.529429	0
XM_004491696.3	0.726543	1.73871	4.13903	0.0419051	0.529492	0
XM_004510057.3	0.420086	8.71276	4.13698	0.041956	0.529492	0
XM_004495163.3	0.514509	3.59268	4.13585	0.0419839	0.529492	0
XM_004499484.3	0.355875	4.79573	4.1355	0.0419927	0.529492	0
XM_004497144.3	0.416934	5.34417	4.13312	0.0420517	0.529743	0
XM_004511026.3	-0.65472	1.69136	4.13172	0.0420865	0.529743	0
XM_012715034.2	-0.640313	3.83073	4.12528	0.0422471	0.530197	0
XR_003472364.1	-1.39013	0.559355	4.12438	0.0422694	0.530197	0
XM_004499348.3	0.425842	3.86044	4.12368	0.0422869	0.530197	0
XR_003474365.1	-1.80531	-0.673423	4.12233	0.0423207	0.530197	0
XM_027336692.1	0.294885	5.34435	4.12023	0.0423734	0.530197	0
XM_004508009.3	-0.436644	5.36178	4.1201	0.0423765	0.530197	0
XM_004512909.3	-0.781474	3.12572	4.1199	0.0423817	0.530197	0
XM_004505830.3	0.322544	5.16078	4.111	0.0426051	0.531997	0
XM_004493353.3	0.521221	5.47308	4.11009	0.042628	0.531997	0
XM_004488518.3	1.18418	0.353537	4.10973	0.042637	0.531997	0
XM_004491037.3	-1.35885	0.0288867	4.10559	0.0427417	0.532245	0
XM_004492271.3	-0.331906	6.90067	4.10557	0.0427422	0.532245	0
XM_004503929.3	-0.987905	-0.0113016	4.1031	0.0428046	0.532245	0
XM_004504236.3	-0.442659	2.91371	4.10307	0.0428055	0.532245	0
XM_004513808.3	-0.660096	3.09304	4.10141	0.0428474	0.532303	0
XM_012718285.2	1.19955	1.18034	4.09381	0.0430405	0.533738	0
NM_001364798.1	0.477829	5.9949	4.09216	0.0430824	0.533738	0
XM_004507193.3	-0.299149	5.48825	4.09106	0.0431107	0.533738	0
XM_004504233.3	-0.605479	1.9171	4.09101	0.0431119	0.533738	0
XM_004491570.3	-0.76583	2.21862	4.08777	0.0431946	0.533844	0
XM_004516793.3	-0.615652	1.75857	4.08775	0.043195	0.533844	0
XM_004507026.3	0.474992	5.91667	4.08486	0.0432689	0.534096	0
XM_004502436.3	0.486675	5.87728	4.08404	0.0432899	0.534096	0
XM_004485577.3	0.467262	5.7837	4.08195	0.0433436	0.534298	0
XM_004501476.3	0.340585	4.06694	4.08019	0.0433888	0.534313	0
XM_004495518.3	-0.579636	3.39022	4.07899	0.0434195	0.534313	0
XM_012717096.2	0.615058	2.28486	4.07601	0.0434963	0.534533	0
XM_004511946.3	0.479752	5.85329	4.0754	0.0435119	0.534533	0
XM_004511452.3	-0.558448	2.86715	4.07282	0.0435785	0.534891	0
XM_004501865.3	-0.30418	6.12531	4.06972	0.0436586	0.535416	0
XM_004510509.3	0.323595	5.24191	4.0675	0.0437159	0.53566	0
XM_004513006.3	0.976151	3.93511	4.0623	0.0438508	0.536437	0
XM_004509647.3	0.636276	2.27804	4.06217	0.0438542	0.536437	0
XM_004510506.3	-0.329788	5.63639	4.05779	0.043968	0.536859	0
XM_004495196.3	0.458807	5.20464	4.05711	0.0439857	0.536859	0
XM_004498606.3	0.495748	2.934	4.05651	0.0440014	0.536859	0
XM_004496452.3	0.537074	3.22517	4.05477	0.0440468	0.536859	0
XM_004512091.3	-0.308657	5.76709	4.05364	0.0440761	0.536859	0
XM_004486694.3	-0.45408	3.62534	4.05033	0.0441628	0.53705	0
XM_004494046.3	0.351894	5.42167	4.05006	0.0441699	0.53705	0
XM_027332419.1	-0.559095	2.46891	4.04785	0.0442275	0.53705	0
XM_004486358.2	0.324536	8.23032	4.04731	0.0442417	0.53705	0
XM_004501896.3	0.563576	2.32927	4.04209	0.0443788	0.537751	0
XM_004497796.3	-0.357385	4.35254	4.04191	0.0443835	0.537751	0
XM_012713536.2	0.541419	4.05378	4.03947	0.0444478	0.537751	0
XM_004502636.2	-0.741095	1.08099	4.0394	0.0444497	0.537751	0
XR_189328.3	0.443858	4.39476	4.03172	0.0446524	0.539357	0
XM_004508469.3	0.532847	2.35004	4.03152	0.0446577	0.539357	0
XM_012713735.2	1.79512	-0.222764	4.02794	0.0447526	0.540047	0
XM_004508218.3	-0.868321	1.15711	4.02385	0.0448612	0.540902	0
XM_004505796.3	0.373621	4.49757	4.00887	0.0452615	0.545077	0
XM_004505712.3	0.923756	0.967994	4.00781	0.04529	0.545077	0
XM_004486386.3	0.269089	5.93563	4.00663	0.0453216	0.545077	0
XM_004495506.2	-1.25262	0.438159	3.99888	0.0455304	0.546625	0
XM_004504590.3	-1.27645	-0.19883	3.99843	0.0455428	0.546625	0
XM_004506235.3	0.308354	9.36037	3.99761	0.0455648	0.546625	0
XM_004511244.3	1.0295	0.320974	3.9911	0.0457413	0.547856	0
XM_012720066.2	-0.874104	1.89822	3.98955	0.0457832	0.547856	0
XM_004506583.3	0.887645	1.87287	3.98344	0.0459496	0.547856	0
XM_027331751.1	-0.613452	3.5141	3.9832	0.0459562	0.547856	0
XM_004501341.3	-0.257969	6.33732	3.97967	0.0460526	0.547856	0
XM_004496370.3	0.838408	2.5142	3.97945	0.0460587	0.547856	0
XM_004496920.2	0.3298	7.2729	3.97804	0.0460972	0.547856	0
XM_004513218.3	0.313334	5.72656	3.97749	0.0461122	0.547856	0
XM_004501714.3	-0.652389	2.26103	3.97673	0.046133	0.547856	0
XM_004490239.3	0.526398	3.69588	3.97573	0.0461604	0.547856	0
XM_004486447.3	-0.598947	2.40615	3.97513	0.0461768	0.547856	0
XM_004510996.3	0.267079	6.22675	3.97421	0.0462021	0.547856	0
XM_004509266.3	-0.714747	1.49775	3.97416	0.0462036	0.547856	0
XM_004486610.3	1.72569	0.0590334	3.97334	0.046226	0.547856	0
XM_004488453.3	0.325203	5.27023	3.97279	0.0462412	0.547856	0
XM_027336549.1	-0.924001	2.09867	3.96513	0.046452	0.5499	0
XM_027332388.1	-0.393013	3.01432	3.95402	0.0467596	0.552413	0
XM_004488886.3	0.565624	1.8542	3.95345	0.0467755	0.552413	0
XM_004489818.3	0.31573	7.38226	3.95328	0.04678	0.552413	0
XM_004494704.2	-0.351985	5.15715	3.949	0.0468991	0.553363	0
XM_004502965.3	-0.642766	1.49529	3.94359	0.0470502	0.554689	0
XM_004494361.3	-1.27037	-0.223774	3.93821	0.047201	0.555672	0
XM_004489136.3	-0.555611	3.14567	3.93785	0.0472112	0.555672	0
XM_004509247.3	-0.848806	0.896615	3.93491	0.0472937	0.555744	0
XM_012718240.2	0.408194	3.6534	3.93487	0.0472949	0.555744	0
XR_003474552.1	0.709116	1.21572	3.93044	0.0474194	0.556567	0
XM_004485542.3	0.878213	-0.121339	3.92838	0.0474776	0.556567	0
XM_004496232.3	-0.254506	5.79144	3.92824	0.0474815	0.556567	0
XM_004507487.3	0.395337	3.42678	3.92466	0.0475828	0.556913	0
XM_004509310.3	0.33739	4.34012	3.9234	0.0476185	0.556913	0
XM_004486564.3	0.531989	3.5153	3.92176	0.0476648	0.556913	0
XM_004508985.3	-0.811729	1.47114	3.92124	0.0476798	0.556913	0
XR_001144232.2	-1.0061	0.412251	3.92033	0.0477054	0.556913	0
XM_004496606.3	-0.488298	3.23709	3.91096	0.0479722	0.558611	0
XM_004507745.3	0.796379	4.99368	3.90897	0.0480289	0.558611	0
XM_012716370.2	0.454367	7.45421	3.9089	0.048031	0.558611	0
XM_004506915.3	-1.25511	-0.538053	3.90879	0.0480343	0.558611	0
XM_004510697.3	-0.285545	5.47175	3.90793	0.0480586	0.558611	0
XM_004488923.3	0.923555	0.208203	3.90702	0.0480849	0.558611	0
XR_003474187.1	-1.27508	-0.438166	3.8999	0.048289	0.560324	0
XM_004499559.3	0.296375	5.96178	3.89915	0.0483105	0.560324	0
XM_004510735.3	0.991121	1.52765	3.89481	0.0484354	0.561255	0
XR_003473183.1	-1.48091	-0.604758	3.89364	0.0484692	0.561255	0
XM_004503309.3	-0.28976	6.72971	3.88891	0.0486061	0.562046	0
XM_027332772.1	0.405212	4.07145	3.88857	0.0486159	0.562046	0
XM_004508515.3	0.438843	4.74152	3.8831	0.0487744	0.563423	0
XM_004497977.1	-1.4615	0.413116	3.88014	0.0488604	0.563962	0
XM_004494203.3	-0.417962	3.17223	3.87525	0.049003	0.565152	0
XM_004510512.3	-0.576266	2.64228	3.86641	0.0492617	0.566667	0
XM_004495832.3	0.308253	7.84129	3.8664	0.0492622	0.566667	0
XM_012713900.2	0.894292	2.29332	3.86616	0.049269	0.566667	0
XM_004499713.3	-0.415788	4.24207	3.86536	0.0492926	0.566667	0
XM_004504221.2	1.25918	1.23982	3.85904	0.0494786	0.568047	0
XM_004505831.3	0.362948	5.06121	3.85859	0.049492	0.568047	0
XM_004503029.3	0.878044	4.13745	3.85696	0.0495401	0.568092	0
XM_004497621.3	-1.21702	-0.356993	3.85577	0.0495752	0.568092	0
XM_004500291.2	-0.306322	6.47136	3.85433	0.0496179	0.568127	0
XR_003470195.1	-0.534945	2.41466	3.85197	0.0496875	0.56847	0
XM_004512801.3	0.382256	6.34244	3.84826	0.0497976	0.569274	0
XM_004494965.3	-0.370869	9.43054	3.84641	0.0498525	0.569447	0
XM_027332177.1	0.79529	1.04783	3.84343	0.0499414	0.570008	0
XM_004504833.3	-0.40932	4.34997	3.83854	0.0500871	0.57047	0
XR_003471327.1	1.13108	-0.162913	3.83813	0.0500993	0.57047	0
XM_012714538.2	-0.294432	4.55979	3.83806	0.0501013	0.57047	0
XM_004501543.3	1.26159	1.45501	3.83189	0.0502862	0.572121	0
XM_004496593.3	0.318185	4.03304	3.82269	0.0505631	0.574815	0
XM_004498065.3	0.838711	2.94197	3.81675	0.0507425	0.576396	0
XM_004511263.3	1.14446	1.26086	3.81446	0.050812	0.576728	0
XM_004489193.3	0.321646	4.86604	3.81037	0.0509363	0.57737	0
XM_004508481.3	0.493997	5.31084	3.80959	0.0509599	0.57737	0
XM_004503468.3	0.492639	2.36894	3.80475	0.0511075	0.57737	0
XM_004486371.3	0.325221	5.80922	3.80346	0.0511469	0.57737	0
XM_004486775.3	-0.967033	1.19308	3.80111	0.0512185	0.57737	0
unassigned_transcript_655	1.11284	0.548711	3.80037	0.0512413	0.57737	0
XM_004506499.3	0.708766	1.73676	3.8001	0.0512497	0.57737	0
XM_004505193.3	0.802574	2.82863	3.79839	0.0513018	0.57737	0
XM_004503307.3	0.292649	6.38263	3.79838	0.0513023	0.57737	0
XM_004486133.3	-1.18469	2.19728	3.79837	0.0513025	0.57737	0
XM_004513645.3	0.276722	6.57334	3.79806	0.0513119	0.57737	0
XM_004500724.2	0.333265	8.62182	3.79522	0.0513991	0.577435	0
XM_027333871.1	0.312048	6.93125	3.79454	0.05142	0.577435	0
XM_004489274.3	-0.556795	2.45805	3.79393	0.0514386	0.577435	0
XM_004511916.3	0.423825	3.95866	3.78862	0.0516021	0.578385	0
XM_004491174.3	-1.09784	0.922942	3.78827	0.0516131	0.578385	0
XM_004496275.3	-0.763097	1.75525	3.78637	0.0516715	0.578385	0
XM_004508879.3	-0.279332	5.06802	3.78594	0.0516847	0.578385	0
XM_004511586.3	0.425109	6.13205	3.78226	0.0517987	0.578921	0
XM_004492395.3	1.54669	0.31274	3.78178	0.0518135	0.578921	0
XM_004508473.3	0.308944	5.52906	3.77828	0.051922	0.57936	0
XM_004503939.3	0.34213	6.79652	3.7779	0.0519337	0.57936	0
XM_004502933.3	-1.15445	1.07199	3.7761	0.0519897	0.579534	0
XM_004515303.3	0.352269	4.41472	3.77271	0.052095	0.579596	0
XM_012712960.2	0.368759	4.92428	3.77269	0.0520959	0.579596	0
XM_004485730.3	0.882491	2.18347	3.77202	0.0521167	0.579596	0
XM_012716265.2	-0.347721	4.81007	3.76747	0.0522586	0.580724	0
XM_027332862.1	-0.489951	4.10412	3.76342	0.0523855	0.581374	0
XM_004510834.3	-0.354133	5.50075	3.763	0.0523984	0.581374	0
XM_004507259.3	1.87443	2.76141	3.76094	0.0524629	0.58164	0
XM_004499254.3	0.787297	1.46674	3.7592	0.0525176	0.581796	0
XM_027337172.1	0.550509	1.9423	3.75772	0.0525642	0.581862	0
XM_004505909.3	0.406707	5.47853	3.75382	0.0526869	0.58277	0
XM_004499091.3	0.967685	0.578811	3.75091	0.0527789	0.583337	0
XM_004509234.3	0.941863	0.564168	3.74774	0.052879	0.583354	0
XM_012719046.2	0.484549	2.77087	3.74655	0.0529165	0.583354	0
XM_004508066.3	0.885844	2.15389	3.74565	0.0529451	0.583354	0
XM_004490054.3	-1.20507	0.329449	3.7435	0.0530132	0.583354	0
XM_004507551.3	0.3959	3.68914	3.74156	0.053075	0.583354	0
XM_004508093.3	0.360346	6.38135	3.74109	0.0530899	0.583354	0
NM_001364987.1	0.353181	6.1833	3.7401	0.0531214	0.583354	0
XM_004496559.3	0.572987	2.39064	3.73846	0.0531734	0.583354	0
XM_004516330.3	0.681668	6.00329	3.73815	0.0531832	0.583354	0
XM_004502239.2	0.550007	5.37394	3.73782	0.0531938	0.583354	0
XM_004496540.3	0.596172	1.34127	3.73673	0.0532284	0.583354	0
NM_001364897.1	0.314256	6.33527	3.73403	0.0533146	0.583479	0
XM_004513377.3	-1.06103	0.959816	3.73382	0.0533212	0.583479	0
XM_004503083.3	0.331285	4.521	3.73089	0.0534148	0.584056	0
XM_004510350.3	1.02664	2.14052	3.72946	0.0534606	0.584111	0
XM_027331445.1	-0.316217	5.70881	3.72563	0.0535835	0.584548	0
XM_004499838.3	0.386401	5.11242	3.72545	0.0535891	0.584548	0
XM_012715388.2	-0.475811	3.72499	3.72439	0.0536231	0.584548	0
XM_004497653.3	0.507395	4.24714	3.72202	0.0536992	0.584934	0
XM_004506317.3	0.333435	4.59282	3.71967	0.053775	0.58507	0
XM_004499412.3	0.752931	2.60383	3.7191	0.0537934	0.58507	0
XM_012719411.2	0.305973	8.72052	3.71635	0.053882	0.58525	0
XM_004506158.3	0.314293	6.20213	3.71605	0.0538917	0.58525	0
XM_004504145.3	-0.828187	3.29225	3.71336	0.0539786	0.585749	0
XM_004496159.3	0.997358	0.466118	3.7096	0.0541002	0.586437	0
XM_004503573.3	0.573484	2.09937	3.70888	0.0541238	0.586437	0
XM_004515526.3	0.474487	4.00034	3.70594	0.0542192	0.587027	0
XM_004497266.3	0.282914	5.76746	3.70292	0.0543173	0.587332	0
XM_004505155.3	-0.351367	5.73693	3.70255	0.0543295	0.587332	0
XM_004500466.3	-0.476496	2.90548	3.69733	0.0544996	0.588294	0
XM_012717298.2	0.38856	4.88043	3.69718	0.0545044	0.588294	0
XM_004504849.3	0.340035	5.28251	3.69604	0.0545416	0.588294	0
XR_003473518.1	0.779164	0.325787	3.69309	0.0546382	0.588764	0
XM_004486302.3	0.312548	4.39754	3.6922	0.0546674	0.588764	0
XM_004510268.2	0.290989	6.71064	3.69027	0.0547307	0.589002	0
NM_001365096.1	1.94155	0.347027	3.68751	0.0548214	0.589362	0
XM_004487261.3	1.25533	-0.0498	3.68675	0.0548464	0.589362	0
XR_003474142.1	0.952455	0.314331	3.68361	0.0549496	0.589574	0
XM_004498801.3	0.291409	6.71147	3.6835	0.0549533	0.589574	0
XM_004494255.3	-0.254208	5.89205	3.68104	0.0550346	0.589574	0
XM_004492456.3	0.626544	3.57219	3.68079	0.0550429	0.589574	0
XM_012718566.2	-0.832507	0.404301	3.67991	0.0550719	0.589574	0
XM_004504650.3	1.15533	0.599673	3.67649	0.055185	0.590344	0
XM_004505209.3	0.317561	6.37254	3.67478	0.0552415	0.590507	0
XM_004493727.3	-0.34049	5.11244	3.67201	0.0553335	0.591049	0
XM_004492300.3	0.359479	6.48082	3.66542	0.0555528	0.592949	0
XM_004497950.3	-0.311576	6.62376	3.66286	0.0556382	0.593214	0
XM_004506084.3	1.1223	0.325741	3.6613	0.0556902	0.593214	0
XM_004500684.3	-0.346271	5.53052	3.66095	0.0557019	0.593214	0
XM_004502201.3	0.302126	4.79206	3.65859	0.0557808	0.593614	0
XM_004502478.3	0.327855	6.26344	3.65505	0.0558995	0.594436	0
XM_027334751.1	-1.00366	0.289691	3.65231	0.0559917	0.594814	0
XM_004494955.3	0.296792	6.51818	3.65152	0.0560181	0.594814	0
XM_004494764.3	0.329616	4.78127	3.64994	0.0560713	0.594937	0
XM_004501451.3	0.478786	3.80038	3.6484	0.0561231	0.595046	0
XM_004515852.3	-0.85554	1.45872	3.6464	0.0561907	0.595096	0
XM_004503722.3	-1.7799	-0.163565	3.6458	0.0562109	0.595096	0
XM_004500255.3	0.800627	1.19862	3.64149	0.0563566	0.59611	0
XM_004500494.3	0.306706	5.33799	3.64048	0.0563908	0.59611	0
XM_004516432.2	0.2496	6.99878	3.63927	0.0564315	0.59611	0
XM_004494089.3	0.341291	3.77284	3.63628	0.0565332	0.596744	0
XM_004494522.3	0.493302	4.05819	3.63139	0.0566993	0.598057	0
XM_004498036.3	0.534472	3.57686	3.62904	0.0567795	0.598109	0
XM_004497567.3	0.573179	3.01438	3.6288	0.0567878	0.598109	0
XM_004494673.3	1.00279	-0.0685811	3.6218	0.0570273	0.599413	0
XM_004498402.3	0.348654	4.87876	3.62132	0.0570435	0.599413	0
XM_004508601.2	0.327494	5.08291	3.62036	0.0570764	0.599413	0
XM_004490742.3	0.281189	5.55083	3.62029	0.057079	0.599413	0
XM_012718411.2	0.325824	6.47617	3.61701	0.0571917	0.600157	0
XM_012713386.2	0.369173	7.72828	3.61485	0.057266	0.600496	0
XM_004510182.3	-0.498106	3.89976	3.60951	0.0574499	0.601635	0
XM_004507653.3	0.334458	5.21423	3.6079	0.0575058	0.601635	0
XM_004489381.3	0.343847	4.44577	3.60642	0.0575568	0.601635	0
XM_027335348.1	0.664328	1.53413	3.60629	0.0575613	0.601635	0
XM_027333143.1	0.71783	1.20409	3.60476	0.0576144	0.601635	0
XM_004500972.3	0.356486	5.22815	3.60426	0.0576317	0.601635	0
XM_004507696.3	0.817855	1.04286	3.6032	0.0576686	0.601635	0
XM_004499219.3	0.386783	4.61379	3.59879	0.0578216	0.602792	0
XM_027332742.1	-0.36681	6.79396	3.59438	0.0579751	0.603902	0
XM_004509826.3	-0.276479	6.52394	3.59332	0.0580124	0.603902	0
XM_004503365.3	0.498976	5.87054	3.5919	0.0580618	0.603977	0
XM_004507792.3	0.468292	3.95604	3.58972	0.0581379	0.604243	0
XM_004511546.3	1.49019	-0.387723	3.58876	0.0581717	0.604243	0
XM_012718194.2	0.327979	4.92673	3.58549	0.0582863	0.604485	0
XR_003472611.1	-0.781068	0.508522	3.58532	0.0582923	0.604485	0
XM_004492540.3	0.371363	4.3399	3.58448	0.0583215	0.604485	0
XM_004496710.3	0.646691	2.71732	3.58314	0.0583688	0.604537	0
XM_004507890.3	0.84191	0.797936	3.57459	0.0586698	0.607139	0
XM_012718349.2	0.281341	5.92073	3.5736	0.0587048	0.607139	0
XM_004508220.3	0.46007	2.99116	3.57113	0.0587922	0.607604	0
XM_004485616.3	0.677529	4.56134	3.56783	0.0589093	0.608237	0
XM_004507098.3	0.277783	6.07183	3.56523	0.0590017	0.608237	0
XM_004487516.3	-0.425578	4.86081	3.56489	0.0590136	0.608237	0
XM_004513180.3	0.502906	3.06628	3.56416	0.0590397	0.608237	0
XM_004504580.3	1.13195	0.022032	3.56329	0.0590705	0.608237	0
XM_027335424.1	0.660884	2.04851	3.56223	0.0591082	0.608237	0
XM_004514865.3	0.282067	5.48557	3.55903	0.0592223	0.608583	0
XM_004516636.3	-0.661311	1.38396	3.55891	0.0592268	0.608583	0
XM_004496693.3	0.294224	6.26288	3.55294	0.05944	0.610336	0
XM_004512272.3	0.672745	2.98777	3.54712	0.0596488	0.61153	0
XM_004499855.3	1.60637	1.25914	3.54702	0.0596524	0.61153	0
XM_004515225.3	0.436879	4.64502	3.54613	0.0596844	0.61153	0
XM_004503746.3	0.280033	8.31125	3.54272	0.0598073	0.612351	0
XM_004491229.3	0.403186	4.97922	3.5398	0.0599126	0.612835	0
XM_004508958.3	0.40459	4.63128	3.53904	0.0599401	0.612835	0
XM_004512709.3	-0.305336	4.33804	3.53601	0.0600497	0.613518	0
XM_004509034.3	-0.243872	6.38303	3.53248	0.0601778	0.614389	0
XM_004513554.3	-3.10015	1.10012	3.53047	0.0602506	0.614694	0
XM_004509890.3	0.23621	6.36976	3.52735	0.0603641	0.615349	0
XM_004508882.3	0.412302	8.03446	3.52388	0.0604907	0.615349	0
XM_004491065.3	0.57837	2.24786	3.52251	0.0605408	0.615349	0
XM_004508921.3	-0.271099	5.2838	3.52235	0.0605467	0.615349	0
XM_004498852.3	0.322126	5.01678	3.52198	0.0605601	0.615349	0
XM_004511096.3	0.407163	3.35677	3.52107	0.0605934	0.615349	0
XR_003474625.1	-0.782601	1.60167	3.52046	0.0606155	0.615349	0
XM_004504144.3	-0.341371	3.94108	3.51813	0.0607009	0.615778	0
XM_004504747.3	0.250279	5.66681	3.5126	0.0609039	0.617401	0
XM_004488223.3	0.373144	4.2124	3.51136	0.0609494	0.617425	0
XM_004493305.3	0.640148	2.47104	3.50801	0.0610727	0.6178	0
XM_004506542.3	0.700215	1.32832	3.50684	0.0611157	0.6178	0
XM_004491867.1	-0.679095	1.34217	3.50588	0.0611513	0.6178	0
XM_004502971.2	-0.25724	5.54233	3.50567	0.0611589	0.6178	0
XM_004507287.3	-0.283259	4.81655	3.50215	0.0612892	0.61843	0
XM_004496850.3	-0.4127	5.97901	3.50165	0.0613077	0.61843	0
XM_012714588.2	-1.17265	0.525812	3.50026	0.0613591	0.618514	0
XM_004494556.3	-0.286631	7.08865	3.49434	0.0615788	0.619915	0
XM_004505439.3	0.303559	5.22335	3.49308	0.0616259	0.619915	0
XM_004488175.3	-0.311969	5.85044	3.49302	0.061628	0.619915	0
XM_004496921.3	1.30249	0.310114	3.49085	0.0617089	0.620222	0
XM_004506853.3	-0.313943	7.41909	3.48988	0.0617451	0.620222	0
XM_004499662.3	0.398	3.70708	3.47699	0.062228	0.624635	0
XM_004511340.3	0.289205	6.32761	3.4722	0.0624082	0.625479	0
XM_004498381.3	-0.675547	2.20275	3.47098	0.0624543	0.625479	0
XM_004508703.3	0.517254	3.16067	3.47033	0.0624789	0.625479	0
XM_004491227.3	0.487986	4.6133	3.47012	0.0624868	0.625479	0
XM_027337209.1	0.442648	3.71251	3.46857	0.0625454	0.625629	0
XM_004504291.3	0.717968	0.638084	3.46633	0.0626303	0.625808	0
XM_004507855.3	0.65237	1.5168	3.46579	0.0626507	0.625808	0
XM_004504381.3	0.380589	5.65647	3.46359	0.0627341	0.625946	0
XM_004491707.3	-0.276542	4.92743	3.46312	0.0627519	0.625946	0
XM_004493081.3	0.563758	2.65211	3.4591	0.0629045	0.626748	0
XM_004485536.3	0.334427	4.03508	3.45846	0.0629289	0.626748	0
XM_027330782.1	2.03511	-0.36076	3.45643	0.0630061	0.626748	0
XM_004513861.3	-0.959105	3.15741	3.4552	0.0630529	0.626748	0
XM_004514396.3	0.259536	6.48871	3.45214	0.0631699	0.626748	0
XM_027334640.1	0.912401	0.411139	3.45195	0.0631773	0.626748	0
XM_004495208.3	0.296946	6.72913	3.45004	0.0632504	0.626748	0
XM_004498876.2	0.813724	1.85252	3.4495	0.0632709	0.626748	0
XM_004494464.3	0.352181	5.16712	3.44914	0.0632845	0.626748	0
XM_012717347.1	2.69828	0.202098	3.44625	0.0633956	0.626748	0
XM_004510985.3	-0.375383	5.22126	3.44386	0.0634871	0.626748	0
XM_004516398.3	0.919487	0.182289	3.44376	0.063491	0.626748	0
XM_004509086.3	-0.522725	2.35565	3.44302	0.0635197	0.626748	0
XM_027335418.1	1.10681	-0.00779754	3.44296	0.0635217	0.626748	0
XM_004504511.2	0.312989	5.05309	3.44195	0.0635605	0.626748	0
XM_004493631.3	0.523977	6.35795	3.44121	0.0635893	0.626748	0
XM_004487016.3	-0.317504	5.60901	3.44047	0.0636178	0.626748	0
XM_004511361.3	0.359807	8.58111	3.44041	0.0636199	0.626748	0
XM_004505147.3	0.35915	5.34673	3.43881	0.0636817	0.626926	0
XM_004508307.3	0.274758	4.70015	3.43577	0.0637989	0.627182	0
XM_027334600.1	0.872021	1.61179	3.43428	0.0638565	0.627182	0
XM_004496083.3	-1.03709	0.470894	3.43347	0.0638879	0.627182	0
XM_004500868.3	0.480804	3.9207	3.43284	0.0639122	0.627182	0
XM_004492543.3	0.323421	5.75609	3.43097	0.0639843	0.627182	0
XM_004511922.3	-0.427181	6.17092	3.42794	0.0641019	0.627182	0
XM_004490649.3	0.316538	5.52074	3.42715	0.0641327	0.627182	0
XM_004494236.3	1.4489	-0.777713	3.42683	0.0641452	0.627182	0
XM_012714118.2	0.251264	6.5471	3.4268	0.0641462	0.627182	0
XM_004490479.3	1.11299	-0.0428169	3.42581	0.0641849	0.627182	0
XM_004510673.3	0.323764	7.11468	3.42482	0.0642231	0.627182	0
XR_003472143.1	-0.729471	0.616851	3.42456	0.0642332	0.627182	0
XM_004504704.3	-0.46871	3.5379	3.41963	0.0644255	0.628631	0
XM_004496364.3	0.711713	3.98428	3.41313	0.0646796	0.630284	0
XM_004500168.3	0.258928	5.64678	3.41296	0.0646864	0.630284	0
XM_004496158.3	-0.58811	3.51842	3.41116	0.064757	0.630284	0
XM_004505993.3	0.454016	5.30584	3.41081	0.0647708	0.630284	0
XM_004513382.3	-0.328066	4.70601	3.4095	0.064822	0.630353	0
NM_001364876.1	0.232449	7.12358	3.40837	0.0648664	0.630357	0
XM_004487793.3	0.428175	5.23509	3.40602	0.0649589	0.630828	0
XM_004509698.3	0.345628	4.57386	3.39938	0.0652208	0.63258	0
XM_004492059.3	-0.287764	6.88463	3.39921	0.0652276	0.63258	0
XM_004513272.3	0.444007	3.36382	3.39579	0.0653629	0.633463	0
XM_004502914.3	0.264861	5.15872	3.39377	0.0654431	0.633812	0
XM_012713810.2	-0.586256	1.99241	3.39258	0.0654905	0.633841	0
XM_004503590.3	-0.363162	4.45976	3.39099	0.0655534	0.634023	0
XM_012716499.2	0.244605	7.83493	3.3867	0.0657244	0.634269	0
XM_004506369.3	0.642011	4.84956	3.38651	0.0657319	0.634269	0
XM_027334694.1	1.08078	0.516263	3.38607	0.0657494	0.634269	0
XM_004494385.3	0.24503	6.07721	3.38553	0.0657711	0.634269	0
XM_004495388.3	0.502956	2.72655	3.38317	0.0658652	0.634269	0
XM_004494168.3	-0.559212	2.19883	3.38279	0.0658804	0.634269	0
XM_004491452.3	0.333707	3.94571	3.38258	0.0658889	0.634269	0
XM_012716535.2	0.37477	4.47035	3.38019	0.0659845	0.634763	0
XM_027335133.1	-0.384938	5.16435	3.37762	0.0660873	0.635146	0
XM_004490715.2	0.311868	6.58355	3.37589	0.0661569	0.635146	0
XM_004490840.3	-0.250364	6.82366	3.37521	0.0661842	0.635146	0
XM_004493201.3	-0.315543	5.01444	3.37441	0.0662164	0.635146	0
XM_004515370.3	0.280069	6.03667	3.37367	0.066246	0.635146	0
XM_027331654.1	0.534316	2.47551	3.37164	0.0663275	0.635502	0
XM_004494031.3	-0.515966	7.86888	3.37031	0.0663814	0.635593	0
XM_004508281.3	-0.480911	2.92839	3.36776	0.066484	0.635616	0
XM_004492619.3	0.314525	6.7414	3.3671	0.0665107	0.635616	0
XM_004499627.3	-0.63709	2.20459	3.36671	0.0665266	0.635616	0
XM_004499763.3	-0.423935	6.15669	3.36572	0.0665666	0.635616	0
XR_001144932.2	0.985106	0.0641502	3.36475	0.0666057	0.635616	0
XM_004497761.3	-0.32904	6.6569	3.35688	0.0669246	0.637523	0
XR_003472952.1	0.718267	1.49118	3.3557	0.0669725	0.637523	0
XM_004500820.3	0.327325	8.72961	3.35512	0.0669962	0.637523	0
XM_004490817.3	-0.600614	2.75958	3.35442	0.0670247	0.637523	0
XM_004511796.3	-0.46386	4.7722	3.35434	0.0670281	0.637523	0
XM_027330958.1	1.97457	0.327754	3.34591	0.0673723	0.639812	0
XR_003474585.1	1.22994	0.363713	3.34571	0.0673805	0.639812	0
XM_012714776.2	-0.343798	4.68572	3.34516	0.0674027	0.639812	0
XM_004499947.3	0.355148	4.956	3.34016	0.067608	0.641335	0
XM_004491886.3	-0.667598	3.94408	3.33785	0.0677031	0.641813	0
XM_004510423.3	0.384912	4.7386	3.33412	0.0678567	0.641836	0
XM_004503297.3	0.285161	5.36661	3.33247	0.0679249	0.641836	0
XM_004486976.3	0.968231	1.70656	3.33058	0.068003	0.641836	0
XM_004490900.3	-1.0765	0.950276	3.33046	0.068008	0.641836	0
XM_004500582.3	-0.325565	6.82503	3.32938	0.0680526	0.641836	0
XM_004512295.3	-0.321258	5.3866	3.32842	0.0680925	0.641836	0
XM_004487132.3	-1.18968	2.57613	3.32835	0.068095	0.641836	0
XM_012717897.2	0.252426	7.16591	3.32668	0.0681645	0.641836	0
XM_004496227.2	0.274094	5.5506	3.3262	0.0681843	0.641836	0
XM_004510058.3	-0.519723	4.27248	3.32594	0.0681951	0.641836	0
XM_004511744.3	0.35055	4.00553	3.32586	0.0681985	0.641836	0
XM_004517226.3	-0.474877	3.47276	3.32222	0.0683494	0.642522	0
XM_004500958.3	0.332892	4.83641	3.32083	0.0684074	0.642522	0
XM_012719380.2	0.306525	5.6643	3.31717	0.0685599	0.642522	0
XM_004517241.3	0.319705	5.86781	3.31695	0.068569	0.642522	0
XM_004489964.3	0.722264	2.76068	3.31554	0.0686278	0.642522	0
XM_012714921.2	0.616287	2.10657	3.31513	0.0686447	0.642522	0
XM_004505116.3	0.638133	6.14105	3.31365	0.0687068	0.642522	0
XM_027335276.1	-0.433905	4.01641	3.31354	0.0687115	0.642522	0
XM_004490401.2	-1.2472	1.75794	3.31205	0.0687735	0.642522	0
XM_004503173.3	0.41659	5.21493	3.31044	0.0688411	0.642522	0
XM_004499244.3	-0.292598	6.37428	3.30984	0.0688661	0.642522	0
XM_027334189.1	-0.837669	0.305179	3.30976	0.0688695	0.642522	0
XR_001144406.2	-0.617422	3.29305	3.30953	0.0688792	0.642522	0
XM_004501135.3	-0.53959	2.19288	3.30905	0.0688993	0.642522	0
XM_004497360.3	0.372741	3.96074	3.30737	0.0689698	0.642761	0
XM_004500567.3	-0.242394	5.21779	3.30538	0.0690533	0.643121	0
XM_004494873.2	-0.907103	0.459965	3.30371	0.0691237	0.643265	0
XM_004503051.3	0.912996	0.14159	3.30238	0.0691795	0.643265	0
XM_004485436.3	0.380271	3.83778	3.29926	0.069311	0.643265	0
XM_004515849.3	0.287113	6.02719	3.29896	0.0693239	0.643265	0
XM_004496830.2	0.281952	4.85507	3.29822	0.069355	0.643265	0
XM_004499191.3	-0.264859	6.18256	3.29695	0.0694087	0.643265	0
unassigned_transcript_736	-1.10147	0.127632	3.29557	0.0694668	0.643265	0
XM_004495381.3	0.299642	4.89826	3.29468	0.0695047	0.643265	0
XR_003470687.1	0.651853	0.572044	3.29403	0.0695323	0.643265	0
XM_004495291.2	0.654162	4.27691	3.29347	0.0695559	0.643265	0
XM_012716017.2	0.298244	5.22285	3.29331	0.0695628	0.643265	0
XM_004511264.3	0.295301	5.48313	3.28962	0.069719	0.644115	0
XM_004509355.3	-0.25987	6.08761	3.2884	0.0697709	0.644115	0
XM_004498629.2	-0.307274	5.40437	3.28751	0.0698089	0.644115	0
XM_004498517.3	0.524501	2.68526	3.2869	0.0698346	0.644115	0
XM_004490026.3	-0.918867	-0.363487	3.28549	0.0698949	0.644257	0
XM_004485756.3	0.473174	2.51518	3.28386	0.0699641	0.64448	0
XM_004510410.3	-0.549576	9.12411	3.28017	0.0701218	0.645438	0
XM_004492454.3	0.589227	2.33792	3.27931	0.0701582	0.645438	0
XM_004501425.2	0.676549	0.940255	3.27712	0.0702522	0.645888	0
XR_189930.3	-0.370072	3.68692	3.27397	0.070387	0.646503	0
XM_027332173.1	0.664172	3.73604	3.27345	0.0704094	0.646503	0
XM_004501914.3	-0.370951	5.24128	3.27089	0.0705195	0.647099	0
XM_027336579.1	0.540973	6.02143	3.2673	0.0706736	0.647749	0
XM_004494149.3	-1.16875	-0.223861	3.26674	0.0706978	0.647749	0
XM_012716461.2	0.439928	2.60056	3.26475	0.0707838	0.647749	0
XM_004508969.3	-0.380687	5.35726	3.26354	0.0708362	0.647749	0
XM_012718120.2	0.363776	4.33675	3.2622	0.070894	0.647749	0
XM_012716475.2	0.284843	5.67858	3.26151	0.0709237	0.647749	0
XM_004502810.3	0.400787	5.36139	3.26108	0.0709425	0.647749	0
XM_004487615.3	-0.264325	5.33474	3.26075	0.0709565	0.647749	0
XM_004508323.3	0.291694	6.12092	3.25981	0.0709974	0.647749	0
XM_027337533.1	0.742934	3.09293	3.25619	0.0711544	0.648532	0
XM_004506353.3	-0.295464	4.47672	3.25574	0.0711738	0.648532	0
XM_004508039.3	-0.487619	6.20549	3.25002	0.0714227	0.649547	0
XM_004489263.3	-0.308967	4.11063	3.24475	0.0716528	0.649547	0
XM_004503068.3	-0.471678	3.16537	3.24378	0.0716949	0.649547	0
XM_012715893.2	-2.9041	0.105555	3.24371	0.071698	0.649547	0
XM_004498062.3	-0.377493	5.09163	3.24344	0.0717099	0.649547	0
XM_004486143.3	0.412294	4.06555	3.24273	0.071741	0.649547	0
XM_004487632.3	0.456187	3.05516	3.24173	0.071785	0.649547	0
NM_001309694.1	-0.467239	8.07615	3.24148	0.0717958	0.649547	0
XM_004508624.2	-0.313706	9.06588	3.24104	0.0718149	0.649547	0
XM_004502181.3	0.398881	3.93155	3.23994	0.0718631	0.649547	0
XM_012717630.2	0.853409	0.248478	3.2391	0.0719003	0.649547	0
XM_004492429.3	0.69602	1.16337	3.23851	0.0719262	0.649547	0
XM_004506320.3	-0.245369	7.17051	3.23806	0.0719458	0.649547	0
XM_004509983.3	-0.326257	8.27992	3.23716	0.0719853	0.649547	0
XR_001144439.2	-1.25938	-0.71242	3.23689	0.0719973	0.649547	0
XM_004503542.3	-0.404788	5.24027	3.23658	0.0720107	0.649547	0
XM_027330598.1	1.20652	-0.154034	3.23388	0.0721296	0.650211	0
XM_004509354.3	0.463499	3.63747	3.23253	0.0721891	0.650306	0
XM_004505727.3	0.305024	5.10942	3.23083	0.0722642	0.650306	0
XM_027330651.1	0.848799	0.187777	3.23055	0.0722764	0.650306	0
XM_004492941.3	-0.221892	6.20632	3.22885	0.0723513	0.650462	0
XM_004495301.3	0.380281	6.03764	3.2281	0.0723845	0.650462	0
XM_004510920.3	-0.51383	3.99592	3.22652	0.0724547	0.650554	0
XR_001144056.2	-0.43159	3.26374	3.22544	0.0725022	0.650554	0
XM_004488097.3	0.961593	0.50304	3.22449	0.0725445	0.650554	0
XM_004487294.3	0.464037	4.08434	3.22113	0.0726935	0.650554	0
XM_004491398.3	0.325381	4.9167	3.22111	0.0726945	0.650554	0
XM_004511821.3	-0.548631	5.6519	3.22078	0.072709	0.650554	0
XM_012712286.2	0.290133	6.51931	3.22069	0.0727128	0.650554	0
XM_004498331.3	0.72017	2.46791	3.21658	0.0728957	0.651784	0
XM_004507330.3	0.251304	6.7208	3.21375	0.0730219	0.652505	0
XM_004485717.3	-0.322378	4.82849	3.21177	0.0731104	0.652689	0
XM_004498396.3	0.318286	6.28849	3.21125	0.0731336	0.652689	0
XM_004510658.3	0.294628	4.33686	3.20666	0.0733393	0.653833	0
XM_004499638.3	0.44846	3.71424	3.20485	0.07342	0.653833	0
XM_004496500.3	0.280892	4.67919	3.20443	0.073439	0.653833	0
XM_012718610.2	0.41222	3.179	3.20431	0.0734443	0.653833	0
XM_004493184.3	-0.638564	2.36967	3.20007	0.0736353	0.654818	0
XM_004507116.3	0.986799	1.18441	3.19822	0.0737185	0.654818	0
NM_001279146.1	-0.773109	0.0793563	3.19808	0.0737246	0.654818	0
XM_004501114.3	0.386044	5.37053	3.19779	0.0737379	0.654818	0
XR_001143133.2	-0.763811	1.51202	3.19667	0.0737883	0.65486	0
XM_004513616.3	0.377859	4.0672	3.1937	0.0739226	0.655645	0
XM_004505583.3	0.284358	5.0562	3.19226	0.0739879	0.655818	0
XM_004504761.3	0.515794	4.29081	3.18571	0.0742846	0.657871	0
XM_004508597.3	-0.546655	1.44071	3.18426	0.0743506	0.657871	0
XM_004500748.3	0.861377	-0.0584696	3.18333	0.0743931	0.657871	0
XM_004486467.3	1.70635	-0.567008	3.18311	0.0744031	0.657871	0
XM_004510846.3	0.298797	5.27618	3.18206	0.074451	0.657888	0
XM_012717115.2	0.7385	1.84428	3.1766	0.0747002	0.659368	0
XM_004502886.3	-0.375585	4.06293	3.17637	0.0747106	0.659368	0
XM_004507594.3	-0.794175	1.84275	3.17246	0.0748898	0.660543	0
XM_004508417.3	0.423969	3.28609	3.16667	0.0751554	0.662431	0
XM_004486597.3	0.410882	3.9726	3.16412	0.0752731	0.662431	0
XM_004508883.3	0.269981	4.96525	3.16408	0.0752747	0.662431	0
XM_004513254.3	0.287895	7.57078	3.16297	0.0753259	0.662431	0
XM_004488024.3	0.262439	5.39392	3.16277	0.0753351	0.662431	0
XM_027337371.1	-1.44703	0.165436	3.15238	0.0758163	0.665738	0
XM_004493162.3	0.602099	2.62892	3.15187	0.0758402	0.665738	0
XM_004490750.3	1.07592	0.26826	3.15164	0.0758507	0.665738	0
XM_004494327.3	-0.249091	5.32978	3.14607	0.0761102	0.667334	0
XM_004507884.2	1.01585	-0.110154	3.14574	0.0761256	0.667334	0
XM_004492377.3	0.668088	1.10509	3.14393	0.0762102	0.667666	0
XM_004503452.3	0.415621	2.96682	3.14253	0.0762754	0.66783	0
XM_004494088.3	1.2577	0.811373	3.14042	0.0763739	0.668239	0
XM_027336480.1	0.240152	6.10095	3.13954	0.0764155	0.668239	0
XM_004500395.3	0.802091	1.70566	3.13632	0.0765665	0.668449	0
XM_004512420.3	-0.41593	3.06001	3.13616	0.076574	0.668449	0
XM_004516135.3	1.34975	-0.235825	3.13575	0.0765932	0.668449	0
XM_004501241.3	0.300383	4.37146	3.13505	0.0766262	0.668449	0
XM_004485666.3	0.342458	4.56984	3.13325	0.0767109	0.668781	0
XM_004500549.3	-0.24061	6.08984	3.13211	0.0767642	0.668838	0
XM_004497536.3	-0.385908	7.28342	3.13064	0.0768337	0.668913	0
XM_004499368.3	0.396179	3.06039	3.1299	0.0768683	0.668913	0
XM_004501747.3	0.300837	5.25044	3.12896	0.0769129	0.668913	0
XM_004503070.3	-0.581728	4.03874	3.12787	0.0769644	0.668955	0
NM_001279161.1	0.417853	5.3253	3.12638	0.0770344	0.669158	0
XM_004508038.3	-0.594591	2.46473	3.12357	0.0771675	0.669428	0
XM_004502489.3	-0.279849	4.91059	3.12332	0.0771792	0.669428	0
XM_027333234.1	-0.307294	5.56538	3.1212	0.0772798	0.669428	0
XM_027333606.1	-1.62313	-0.597185	3.12064	0.0773065	0.669428	0
XM_004498779.3	-0.548773	1.68657	3.12046	0.0773148	0.669428	0
XM_004509032.2	-0.394809	8.06602	3.11861	0.0774027	0.669428	0
XM_004507922.3	-0.728171	1.18451	3.11819	0.0774229	0.669428	0
XM_004492513.3	0.278997	4.8864	3.11784	0.0774394	0.669428	0
XM_004511698.3	0.283854	7.22687	3.11438	0.0776038	0.67011	0
XM_004487509.2	-0.451146	2.4026	3.11422	0.0776118	0.67011	0
XM_004488617.3	-0.367664	3.67378	3.1109	0.0777698	0.670705	0
XM_004507854.3	0.399437	3.96831	3.11081	0.0777744	0.670705	0
XM_004502540.3	-0.297265	4.98666	3.1097	0.0778272	0.670756	0
XM_004497570.3	0.272488	5.93196	3.10752	0.0779317	0.670788	0
XM_004487272.3	0.564182	6.05613	3.10679	0.0779665	0.670788	0
XM_004493360.3	0.536972	2.21239	3.10669	0.0779713	0.670788	0
XM_004498450.3	0.653174	2.27066	3.10492	0.0780562	0.670898	0
XR_190475.2	0.403168	3.7691	3.10446	0.0780779	0.670898	0
XM_004505642.3	0.277491	4.6288	3.10305	0.078146	0.670898	0
XM_004502581.3	0.261947	6.26342	3.10251	0.0781716	0.670898	0
XM_004498791.3	0.278922	4.76675	3.09984	0.0782998	0.671089	0
XM_004508785.3	-0.496262	2.59823	3.0998	0.078302	0.671089	0
XM_004505723.3	-0.279647	7.45507	3.09913	0.0783344	0.671089	0
XM_004504611.3	0.321637	9.34848	3.09656	0.078458	0.671483	0
XM_012714112.2	0.419668	2.54863	3.09599	0.0784854	0.671483	0
XM_004508744.3	0.28812	4.30784	3.09525	0.078521	0.671483	0
XM_004512579.3	0.26732	5.70902	3.09397	0.0785829	0.671612	0
XM_004486313.3	0.271079	4.56734	3.09002	0.0787737	0.672841	0
XM_004497422.2	-0.315116	4.71921	3.08722	0.0789096	0.673272	0
XR_003472548.1	-0.922989	0.0933114	3.08696	0.0789223	0.673272	0
XM_027335025.1	0.281916	4.6319	3.08484	0.0790248	0.673272	0
XM_004502847.3	0.439511	3.8739	3.08453	0.07904	0.673272	0
XM_004487108.3	0.251563	6.51935	3.08307	0.0791109	0.673272	0
XM_027332129.1	0.944974	0.274525	3.08218	0.0791546	0.673272	0
XM_004485927.3	-0.342455	4.88682	3.08133	0.0791956	0.673272	0
XM_012716262.2	-1.19245	-0.24506	3.08124	0.0792002	0.673272	0
XM_004486999.3	0.739558	3.22353	3.07991	0.0792651	0.673424	0
XM_004510093.3	0.254486	8.1808	3.07782	0.079367	0.673648	0
XM_004512064.3	0.417345	2.95831	3.07744	0.0793855	0.673648	0
XM_004511866.3	0.69018	3.73149	3.07509	0.0795	0.67422	0
XM_004500492.3	-0.626703	1.9463	3.0702	0.0797395	0.675506	0
XM_004508147.3	0.307976	5.77569	3.07007	0.079746	0.675506	0
XM_004486938.3	-0.29143	5.74424	3.06887	0.0798047	0.675604	0
XM_027334571.1	-0.419066	3.42356	3.06422	0.0800337	0.675971	0
XM_004513009.3	-0.324107	5.94157	3.06331	0.0800783	0.675971	0
XM_004490887.3	0.376588	3.25068	3.06258	0.0801145	0.675971	0
XM_004503971.3	-1.42002	-0.560822	3.06183	0.0801515	0.675971	0
XM_004507140.3	-0.584872	3.19002	3.05934	0.0802744	0.675971	0
XM_004500690.3	0.438673	2.81269	3.05817	0.0803323	0.675971	0
XM_004496831.3	-0.399886	4.45541	3.05789	0.0803462	0.675971	0
XM_004504913.3	0.87252	-0.167918	3.05755	0.0803629	0.675971	0
XM_004497742.3	0.378537	4.37511	3.05704	0.0803878	0.675971	0
XM_004510579.2	0.294467	5.0017	3.05683	0.0803982	0.675971	0
XM_004509770.3	0.273946	4.40137	3.05628	0.0804254	0.675971	0
XM_004487710.3	-1.54693	0.458349	3.05625	0.0804271	0.675971	0
XM_004513598.3	0.442455	3.69674	3.05436	0.0805205	0.675971	0
XM_012717011.2	-0.378444	3.8609	3.05363	0.080557	0.675971	0
XM_004494861.1	-0.490268	2.37606	3.05198	0.0806387	0.675971	0
XM_004497401.3	0.344511	4.23824	3.04999	0.0807378	0.675971	0
XM_004488526.3	-0.421416	3.43611	3.04942	0.0807659	0.675971	0
XM_027333553.1	0.299288	7.00198	3.04919	0.0807773	0.675971	0
XM_004491256.3	0.786137	2.01727	3.04889	0.0807924	0.675971	0
unassigned_transcript_662	0.75394	1.92602	3.04769	0.0808522	0.675971	0
XR_003472429.1	-0.493865	2.08234	3.04658	0.0809073	0.675971	0
XM_004514271.3	0.299994	6.89027	3.04624	0.0809245	0.675971	0
XR_001143977.2	0.741795	1.30495	3.04477	0.0809978	0.675971	0
XM_012718217.2	0.37489	7.76488	3.04476	0.0809979	0.675971	0
XM_004501124.3	0.329819	4.06728	3.04416	0.0810278	0.675971	0
XM_004500100.3	-0.384482	4.04798	3.04131	0.0811705	0.676767	0
XM_004492175.3	-0.294385	6.39799	3.04013	0.0812296	0.676828	0
XM_004515734.3	0.579186	2.30808	3.03635	0.0814186	0.676828	0
XR_003473734.1	0.985042	0.0988656	3.0355	0.0814612	0.676828	0
XM_004488040.3	0.33118	4.1606	3.03481	0.0814961	0.676828	0
XM_004497883.3	-0.282207	5.05776	3.0343	0.0815215	0.676828	0
XM_012719076.2	0.307537	3.93378	3.03416	0.0815286	0.676828	0
XM_004485591.3	0.867814	1.59206	3.03303	0.0815857	0.676828	0
XM_004513346.3	0.362973	5.21863	3.03286	0.0815941	0.676828	0
XM_012715972.2	-0.911968	0.942227	3.03268	0.081603	0.676828	0
XM_004502322.3	-0.56359	4.07183	3.03145	0.0816651	0.676951	0
XM_004505654.3	-0.340149	7.34175	3.02747	0.0818654	0.677971	0
XM_004501628.3	-0.530151	3.06191	3.02713	0.0818829	0.677971	0
XM_012715300.2	0.250927	4.63993	3.02466	0.0820078	0.678406	0
XM_004507692.3	0.272704	6.08434	3.02316	0.0820833	0.678406	0
XM_004497469.3	-0.322149	3.98257	3.02237	0.0821232	0.678406	0
XM_004512739.3	-0.284843	4.69713	3.02168	0.0821585	0.678406	0
XM_004502698.3	0.319403	5.94355	3.02141	0.0821722	0.678406	0
XM_004492550.3	0.230015	5.7673	3.01808	0.0823407	0.679372	0
XM_004505023.3	0.483748	4.67039	3.01723	0.082384	0.679372	0
XM_004510338.3	-0.654766	2.24473	3.01208	0.082646	0.68114	0
XM_027330294.1	-0.775701	1.31014	3.00818	0.0828454	0.682193	0
XM_004499154.3	-0.432926	2.8047	3.00747	0.0828814	0.682193	0
XM_004509357.3	0.932995	0.805888	3.00658	0.0829273	0.682193	0
NM_001309700.2	-0.514926	7.64834	3.00585	0.0829643	0.682193	0
XM_004502836.3	-0.375781	5.3696	2.99965	0.0832825	0.683335	0
XR_189443.3	-1.0597	-0.0374193	2.99883	0.0833247	0.683335	0
XM_004489497.3	-0.581264	1.64819	2.99847	0.0833431	0.683335	0
XM_004508285.3	-1.05384	0.134205	2.99844	0.0833448	0.683335	0
XM_004508997.3	-0.363342	4.57635	2.99828	0.0833528	0.683335	0
XM_004507705.3	0.398043	4.22331	2.99757	0.0833894	0.683335	0
XM_004488065.3	-0.231397	5.31596	2.99566	0.0834881	0.683379	0
XM_004487510.3	-0.299589	5.09508	2.99495	0.0835244	0.683379	0
XM_004505892.3	-0.286423	5.23996	2.99469	0.0835378	0.683379	0
XM_004512099.3	1.56625	-0.450353	2.99329	0.0836103	0.683581	0
XM_004501911.3	0.25565	5.07976	2.99236	0.0836581	0.683582	0
XM_004499049.3	-0.332613	3.13951	2.9904	0.0837596	0.683687	0
XM_004494354.3	0.305746	4.1887	2.99026	0.0837665	0.683687	0
XM_004509128.3	-0.578627	3.35249	2.98808	0.0838794	0.684005	0
XM_004485494.3	-0.353331	3.55804	2.98632	0.0839708	0.684005	0
XM_004513852.3	-0.393372	5.07242	2.9855	0.0840135	0.684005	0
XM_004509305.3	0.744903	5.05944	2.98496	0.0840412	0.684005	0
XM_004503922.3	0.235561	8.14412	2.98491	0.0840442	0.684005	0
XM_004505420.2	0.42774	3.60289	2.98188	0.0842014	0.68437	0
XM_004495033.3	-0.691583	3.64791	2.98037	0.0842797	0.68437	0
XM_004502339.3	0.580712	2.30797	2.98008	0.0842949	0.68437	0
XM_004492386.3	0.465164	8.16081	2.97967	0.0843164	0.68437	0
XM_004512892.3	0.919459	4.25317	2.97945	0.084328	0.68437	0
XM_004493939.3	0.900434	0.760043	2.9727	0.0846806	0.686197	0
XM_004510936.3	0.247319	5.15014	2.97225	0.0847038	0.686197	0
XM_012713713.2	0.469075	2.50916	2.9722	0.0847065	0.686197	0
XM_004490559.3	0.304679	4.18411	2.97136	0.0847508	0.686197	0
XM_004495451.3	0.823483	1.66148	2.96968	0.0848386	0.686197	0
XM_004492650.3	-0.339555	3.28265	2.9693	0.0848585	0.686197	0
XM_004505212.3	-0.638815	2.44035	2.96683	0.0849881	0.686197	0
XM_004495659.3	-0.371701	6.70939	2.96627	0.0850175	0.686197	0
XM_004493466.3	-1.00872	0.235402	2.9655	0.0850581	0.686197	0
XM_012712969.1	0.337133	6.46972	2.96548	0.0850595	0.686197	0
XM_012716142.2	0.267044	7.82923	2.96508	0.08508	0.686197	0
XM_004489624.3	-0.389733	2.93004	2.96304	0.0851875	0.686678	0
XM_004512848.3	-0.868641	0.783901	2.96099	0.0852957	0.686819	0
XM_004507811.3	-0.266835	5.17887	2.96065	0.0853137	0.686819	0
XM_012717138.2	0.256794	5.89894	2.95998	0.0853489	0.686819	0
XM_004502116.3	0.411484	6.31883	2.95853	0.0854254	0.687049	0
XM_004485543.3	0.624937	2.54358	2.95722	0.0854948	0.687221	0
XM_004494473.3	0.471809	7.26737	2.95532	0.0855956	0.68747	0
XM_004495560.3	-0.350138	4.48173	2.95289	0.0857239	0.68747	0
XM_004497911.3	0.283614	6.2037	2.95245	0.0857472	0.68747	0
XM_027333565.1	-0.894454	0.422003	2.95229	0.085756	0.68747	0
XM_004503073.3	-0.392716	6.22924	2.95155	0.085795	0.68747	0
XM_027330603.1	-0.59945	2.55622	2.95005	0.0858751	0.68747	0
XM_027330901.1	0.631111	2.65937	2.94976	0.0858901	0.68747	0
XM_004516619.3	-0.332488	3.2889	2.94939	0.0859098	0.68747	0
XM_012712791.2	0.283816	5.28128	2.94749	0.0860113	0.687898	0
XM_004502486.3	0.400536	3.44919	2.94658	0.0860594	0.687899	0
XM_012714516.2	-0.99293	0.440644	2.94425	0.0861838	0.688184	0
XR_003470028.1	0.589277	1.83694	2.94411	0.0861912	0.688184	0
XM_004504672.3	-0.298315	5.6537	2.94124	0.0863444	0.689023	0
XM_004509720.3	0.295517	8.09432	2.93454	0.0867031	0.690877	0
XM_004503639.3	0.717987	0.904333	2.93449	0.086706	0.690877	0
XM_004487179.3	0.275585	6.62853	2.93378	0.086744	0.690877	0
XM_004490441.3	-0.960109	0.791383	2.93331	0.0867696	0.690877	0
XM_004491072.2	0.46145	3.59698	2.93191	0.0868446	0.69109	0
XM_004496620.3	0.278574	5.20021	2.92914	0.0869937	0.691892	0
XM_004497568.3	0.277488	6.49095	2.92717	0.0870999	0.692189	0
XM_004489727.3	0.266101	5.18198	2.92615	0.0871552	0.692189	0
XM_012717250.2	0.287752	5.16011	2.92534	0.087199	0.692189	0
XM_004516815.3	1.00367	3.33867	2.92487	0.0872243	0.692189	0
XM_004511369.3	0.33364	3.7085	2.92336	0.087306	0.692453	0
XM_004511152.3	-1.79241	0.150583	2.92226	0.0873654	0.692541	0
XM_027337159.1	0.682091	1.353	2.92105	0.087431	0.692678	0
XM_004493302.3	0.232183	5.83603	2.91762	0.0876172	0.693769	0
XM_027334431.1	-0.361265	3.29578	2.91619	0.0876945	0.693841	0
XM_004503245.3	0.535629	2.3897	2.91567	0.0877232	0.693841	0
XM_012718928.2	0.332393	3.74785	2.9136	0.0878357	0.694348	0
XM_004510159.3	-0.483978	1.83231	2.91143	0.0879539	0.694899	0
XM_004507096.3	-0.324646	4.44517	2.91011	0.0880256	0.695082	0
XM_004494221.3	0.512652	3.45132	2.90871	0.0881025	0.695231	0
XM_004488649.3	0.666956	1.86266	2.90787	0.0881484	0.695231	0
XM_004502353.3	-0.272002	6.66891	2.90647	0.0882249	0.695231	0
XM_004500824.3	0.381742	3.65572	2.906	0.0882503	0.695231	0
XM_004511095.3	-0.253899	6.1902	2.90533	0.0882871	0.695231	0
XM_004514452.3	-0.266446	6.76249	2.90305	0.0884122	0.695834	0
XM_004503229.3	0.326429	3.22782	2.90178	0.088482	0.695946	0
XM_027336675.1	-0.344014	6.10007	2.89899	0.0886348	0.695946	0
XM_004510566.3	0.273418	6.08379	2.89897	0.0886364	0.695946	0
XM_004506085.3	-0.756085	0.554915	2.89854	0.08866	0.695946	0
XM_004501407.3	1.2406	-0.329787	2.89751	0.0887167	0.695946	0
XM_027331539.1	2.80814	-1.29722	2.89716	0.0887355	0.695946	0
XM_004496117.3	-0.51936	3.28655	2.8966	0.0887667	0.695946	0
XM_004492603.3	-0.96357	-0.944213	2.89464	0.0888746	0.696412	0
XM_004489593.3	1.0878	-0.34163	2.89281	0.0889755	0.696569	0
XM_004514390.3	0.392453	3.02096	2.89251	0.088992	0.696569	0
XM_004517088.3	0.792073	1.04047	2.88969	0.0891483	0.696964	0
XM_004511077.3	0.346853	4.06184	2.88905	0.0891836	0.696964	0
XM_004492179.3	-0.325638	3.68234	2.88879	0.0891978	0.696964	0
XM_004502043.3	0.474174	3.14632	2.88808	0.0892371	0.696964	0
XM_004499880.3	0.435792	5.47399	2.88611	0.0893466	0.697439	0
XM_004495335.2	-0.368117	4.82402	2.88048	0.0896591	0.699497	0
XM_004491471.3	-0.268776	6.10012	2.87842	0.0897738	0.700011	0
XM_004485936.3	-0.317423	5.29629	2.87554	0.0899346	0.70056	0
XM_004499146.3	0.239625	6.73028	2.87418	0.0900108	0.70056	0
XM_004502973.3	0.337353	3.9512	2.87376	0.0900342	0.70056	0
XM_012714169.2	0.278315	7.27045	2.87366	0.0900399	0.70056	0
XM_004486625.3	-0.386524	5.97426	2.87113	0.0901818	0.700737	0
XM_004507837.3	0.35685	4.13057	2.87109	0.090184	0.700737	0
XM_004493926.3	0.496184	2.15028	2.86884	0.0903098	0.700737	0
XM_012712000.2	0.35931	5.78112	2.8682	0.090346	0.700737	0
XM_004511584.3	-0.924313	-0.00689991	2.86635	0.0904501	0.700737	0
XM_004494786.3	0.31923	5.60935	2.86619	0.090459	0.700737	0
XM_004499334.1	0.691965	1.89254	2.86585	0.0904779	0.700737	0
XM_004504161.3	0.301115	8.85247	2.8651	0.0905201	0.700737	0
XM_004492442.3	0.396902	3.62348	2.86463	0.0905465	0.700737	0
XM_004491874.3	-0.397544	5.89896	2.86392	0.0905864	0.700737	0
XM_004494545.3	0.303768	5.24063	2.86254	0.090664	0.700737	0
XM_012718393.2	-1.00499	-0.37386	2.8616	0.0907174	0.700737	0
XM_004506879.3	-0.481655	2.4656	2.8611	0.0907456	0.700737	0
XM_027336442.1	0.338732	4.73739	2.85973	0.0908227	0.700737	0
XM_004512080.2	0.660567	5.05229	2.8594	0.0908414	0.700737	0
XM_004487652.3	-1.35056	-0.392775	2.85933	0.0908453	0.700737	0
XM_004503306.3	0.3138	6.82009	2.8583	0.0909035	0.700808	0
XM_004487613.3	0.250961	5.89909	2.85419	0.0911363	0.701855	0
XM_004513804.3	0.227581	7.14017	2.85417	0.0911373	0.701855	0
XM_004510151.3	0.778912	0.451038	2.85119	0.0913066	0.702522	0
XM_004515618.3	1.0236	-0.319371	2.8495	0.0914021	0.702522	0
XM_004492437.3	-0.510294	2.93531	2.8495	0.0914024	0.702522	0
XM_004502004.3	-0.515758	5.43594	2.849	0.0914306	0.702522	0
XM_004490653.3	-0.402908	3.8161	2.84833	0.0914691	0.702522	0
XR_003473107.1	-1.59111	-0.409282	2.84603	0.0915998	0.702774	0
XM_004513385.3	0.341152	7.13619	2.84603	0.0916	0.702774	0
XM_004500836.3	0.265662	9.26477	2.84375	0.0917301	0.703021	0
XM_004488199.3	1.0279	0.288105	2.84374	0.0917304	0.703021	0
XM_004506168.3	0.595458	2.88956	2.84205	0.0918268	0.703384	0
XM_004496484.3	-0.301373	6.33386	2.84039	0.0919219	0.703736	0
XM_004500667.3	-0.274747	8.00778	2.83572	0.0921893	0.705364	0
XM_004493776.3	-1.62274	0.0293265	2.83496	0.092233	0.705364	0
XM_004507453.3	-0.277459	6.83782	2.833	0.0923458	0.705585	0
XM_004502769.3	-0.330931	8.36651	2.83232	0.0923849	0.705585	0
XM_004498497.3	0.447057	6.16557	2.83189	0.0924098	0.705585	0
XM_004489141.3	0.364968	6.12982	2.82947	0.092549	0.706272	0
XM_027333596.1	1.29347	-1.05341	2.82767	0.0926529	0.706688	0
XM_004495068.3	0.249773	5.24065	2.8259	0.0927548	0.706947	0
XR_003473150.1	1.18244	-0.172333	2.82457	0.0928317	0.706947	0
XM_004498092.3	-0.459255	7.78631	2.82451	0.0928349	0.706947	0
XM_004486144.3	0.73092	1.4168	2.82223	0.0929673	0.707264	0
XM_004502332.3	0.336306	4.62364	2.8217	0.092998	0.707264	0
XM_004487352.3	0.221232	5.93222	2.82107	0.0930344	0.707264	0
XM_004489142.3	-0.407508	4.90422	2.82039	0.0930741	0.707264	0
XM_012718572.2	0.225362	6.03407	2.81762	0.0932344	0.707949	0
XM_004500952.3	-0.877542	0.427828	2.81713	0.0932631	0.707949	0
XM_004496604.3	-0.825732	-0.0616914	2.80949	0.093708	0.710754	0
XM_004490739.3	0.26472	5.73577	2.80859	0.093761	0.710754	0
XM_012715353.2	-1.03709	-0.283722	2.80824	0.0937815	0.710754	0
XR_001143568.2	0.915712	-0.211389	2.80616	0.0939028	0.710815	0
XR_003472116.1	-1.1233	-0.573046	2.80595	0.0939154	0.710815	0
XR_189452.2	-0.420886	8.20169	2.80535	0.0939505	0.710815	0
XM_004496498.3	0.283303	5.98476	2.80471	0.093988	0.710815	0
XM_004503227.3	-0.495727	6.48927	2.80274	0.0941035	0.711313	0
XM_004499852.3	-0.341838	4.57461	2.80174	0.094162	0.71138	0
XM_004497263.3	-0.54488	3.81547	2.79993	0.0942686	0.71181	0
XM_004504350.3	0.409207	5.94949	2.79797	0.094384	0.712306	0
XM_004497953.3	0.386139	7.15519	2.79516	0.0945492	0.713177	0
XM_027332794.1	0.419241	6.93268	2.79408	0.0946131	0.713204	0
XM_004502518.3	-0.37654	3.64368	2.79289	0.0946832	0.713204	0
XM_027336475.1	-0.441289	3.94566	2.79208	0.094731	0.713204	0
XM_004502023.3	-0.280619	6.38327	2.79136	0.0947736	0.713204	0
XR_003472606.1	0.827098	2.88658	2.79089	0.0948017	0.713204	0
XM_004516782.3	0.586669	2.99691	2.78882	0.0949239	0.713425	0
XM_027334562.1	1.40521	-0.13288	2.78858	0.0949384	0.713425	0
XM_004513489.3	-1.11599	0.0180215	2.78787	0.0949805	0.713425	0
XM_004499612.3	0.542554	3.90863	2.78593	0.0950956	0.713914	0
XM_004495377.3	0.308566	6.85575	2.78325	0.0952546	0.714734	0
XM_004500930.3	0.267067	5.38285	2.7798	0.0954599	0.715664	0
XM_004498409.3	0.777822	1.02105	2.77949	0.0954785	0.715664	0
XM_004504349.3	-0.208265	6.14518	2.77794	0.0955713	0.715985	0
XR_189660.3	1.14455	0.30546	2.77424	0.0957922	0.716984	0
XM_004510305.3	-1.64568	-0.904784	2.77403	0.0958048	0.716984	0
XM_004496450.3	-0.672178	0.906657	2.77279	0.0958791	0.717165	0
XM_004501987.3	-0.343972	4.27103	2.77052	0.0960153	0.717608	0
XM_004506270.3	0.328093	4.7548	2.77013	0.0960385	0.717608	0
XM_004515642.3	0.895955	-0.0184254	2.76843	0.0961404	0.717778	0
XM_004508144.3	-0.23078	5.94927	2.76808	0.0961614	0.717778	0
XM_004495051.2	-0.444148	5.46171	2.76597	0.0962885	0.718032	0
XM_004488176.3	0.453841	2.04917	2.76585	0.0962957	0.718032	0
XM_004509435.3	1.5625	0.00692537	2.7621	0.0965213	0.719233	0
XM_027332956.1	0.935931	0.954752	2.75934	0.096688	0.719233	0
XM_004490971.3	-0.475279	2.42802	2.75888	0.096716	0.719233	0
XM_004503480.3	0.369472	4.08272	2.75672	0.0968469	0.719233	0
XM_004488273.3	0.683381	1.20528	2.75579	0.0969029	0.719233	0
NM_001364751.1	0.344114	8.75347	2.75543	0.096925	0.719233	0
XR_003471853.1	1.11066	-0.15357	2.75462	0.0969738	0.719233	0
XM_004500939.3	-0.541453	5.95783	2.75451	0.0969807	0.719233	0
XM_004492555.3	-0.300505	4.17822	2.75386	0.0970197	0.719233	0
XM_004508219.3	0.338687	5.08834	2.75333	0.0970521	0.719233	0
XM_004509958.3	-0.565755	2.22796	2.7529	0.0970779	0.719233	0
XM_004516936.3	-0.330446	4.83052	2.75227	0.0971164	0.719233	0
XR_003473069.1	-0.566099	1.88166	2.7507	0.0972116	0.719233	0
XM_027330204.1	-1.09371	0.246571	2.75008	0.0972499	0.719233	0
XM_004496569.2	0.296799	4.69039	2.7492	0.0973033	0.719233	0
XM_004515938.3	-0.273111	5.47925	2.74894	0.0973189	0.719233	0
XM_004506140.3	1.89282	0.16828	2.74798	0.0973772	0.719233	0
XM_012717411.2	0.62205	4.45838	2.74783	0.0973863	0.719233	0
XM_004491738.3	-0.326527	7.29912	2.74715	0.0974282	0.719233	0
XM_004490533.3	-0.508373	2.81048	2.74661	0.097461	0.719233	0
XM_027335097.1	0.250071	6.25981	2.7457	0.0975164	0.719271	0
XM_004509120.3	0.33443	4.33898	2.74317	0.0976705	0.720037	0
XM_004493404.3	0.276272	5.16799	2.7414	0.0977789	0.720465	0
XM_004489674.3	0.480203	2.3029	2.73952	0.0978939	0.720509	0
XR_189473.2	-1.17599	-0.732988	2.73936	0.0979038	0.720509	0
XM_004506771.3	0.37605	4.74961	2.73884	0.0979358	0.720509	0
XM_004486079.3	-0.519105	4.05959	2.73572	0.0981273	0.721548	0
XM_004515424.3	-0.700333	1.15097	2.73422	0.0982195	0.72177	0
XM_012717675.2	-0.83647	1.05496	2.73359	0.0982583	0.72177	0
XM_004487359.3	0.352819	5.46931	2.73109	0.098412	0.722398	0
XR_001144372.2	-0.281937	4.64679	2.73046	0.0984511	0.722398	0
XM_004497238.3	0.398367	2.80739	2.72974	0.0984951	0.722398	0
XM_004494332.3	-0.24713	7.90521	2.72752	0.0986324	0.722562	0
XM_004489745.3	-1.07607	0.853918	2.72746	0.0986362	0.722562	0
XM_004500762.3	1.56073	-0.0630354	2.72643	0.0986999	0.722562	0
XM_004499169.3	0.561774	4.14489	2.72511	0.0987815	0.722562	0
XM_012712524.1	0.464284	2.3104	2.725	0.0987882	0.722562	0
XM_004500491.3	-0.26186	5.56079	2.72339	0.0988875	0.722562	0
XR_003470700.1	0.467802	3.20976	2.72293	0.0989161	0.722562	0
XM_004489820.3	-0.941524	0.289146	2.72285	0.098921	0.722562	0
XM_004511746.3	-1.09877	-0.23929	2.72073	0.0990525	0.723154	0
XM_004510274.3	0.310815	5.9758	2.71951	0.0991285	0.72334	0
XM_004487926.3	-0.337367	6.20005	2.7186	0.0991852	0.723366	0
XR_003472934.1	0.872567	-0.153763	2.71773	0.0992392	0.723366	0
XM_004491176.3	0.255243	5.49653	2.71702	0.0992835	0.723366	0
XM_004490765.3	-0.274557	5.20127	2.71383	0.0994818	0.724442	0
XM_004509864.3	-0.89407	0.021149	2.71115	0.0996494	0.725293	0
XM_027333612.1	-0.261602	6.28171	2.70961	0.0997451	0.725622	0
XM_004502180.3	0.274223	6.50601	2.70872	0.0998008	0.725658	0
XM_004509349.3	-0.3363	6.69456	2.70608	0.0999663	0.726108	0
XM_004489067.3	-0.312227	8.18214	2.70535	0.100012	0.726108	0
XM_004485980.3	0.252871	5.71695	2.70515	0.100024	0.726108	0
NM_001279182.2	0.362349	13.869	2.7045	0.100065	0.726108	0
XM_004497446.3	1.27272	0.799218	2.7019	0.100229	0.726926	0
XM_027337512.1	0.265576	5.66321	2.70067	0.100306	0.727116	0
XM_004514176.2	0.583729	1.93072	2.69911	0.100404	0.727462	0
XM_004493123.3	0.24924	4.75398	2.6961	0.100594	0.727898	0
XR_003472165.1	0.516569	1.72514	2.6952	0.100651	0.727898	0
XM_004504273.3	-0.219908	5.65767	2.69425	0.100711	0.727898	0
XR_001142954.1	0.722638	0.308594	2.6939	0.100733	0.727898	0
XM_004494519.3	0.429729	4.27058	2.69339	0.100765	0.727898	0
XM_004509123.3	0.336245	4.7185	2.69332	0.10077	0.727898	0
XM_004501583.3	-0.303538	3.85684	2.69115	0.100907	0.728204	0
XM_012712322.2	-0.335923	3.72084	2.69069	0.100936	0.728204	0
XM_004505889.3	-0.241433	4.89525	2.68918	0.101032	0.728204	0
XR_003473815.1	-0.933369	-0.305453	2.68874	0.10106	0.728204	0
XM_004508950.3	-0.434005	2.69268	2.68843	0.101079	0.728204	0
XM_004512456.3	0.459105	5.5381	2.68784	0.101117	0.728204	0
XM_012713375.2	0.429849	3.64194	2.68684	0.10118	0.728294	0
XM_004511172.3	-0.340268	4.18196	2.68511	0.10129	0.728719	0
XM_004512059.3	-0.718741	2.7054	2.68133	0.101531	0.729934	0
XM_004498116.3	0.436056	3.23062	2.68086	0.101561	0.729934	0
XM_004493351.3	-0.59801	1.84955	2.67374	0.102016	0.732628	0
XM_004510545.3	-0.405302	3.3067	2.67208	0.102123	0.732628	0
XM_004485906.3	0.560781	2.28239	2.67182	0.102139	0.732628	0
XM_004503065.3	-0.406981	3.8746	2.67032	0.102235	0.732628	0
XM_027336082.1	-1.32586	-0.477337	2.67023	0.102241	0.732628	0
[truncated: 12,326 more rows]

## Sheet: FX FA
Chickpea cv. FLIP07-318C/axilary bud (FX) versus cv. FLIP07-318C/apical bud (FA)
Transcript_ID	logFC	logCPM	LR	PValue	FDR	DE
XM_004495851.3	7.66573	2.71589	280.535	5.74006e-63	8.22206e-59	up
XM_004510585.3	4.08817	2.82884	264.763	1.57146e-59	1.12548e-55	up
XM_004495795.3	5.49955	2.4585	254.86	2.26452e-57	1.08123e-53	up
XM_004491268.2	5.56002	3.16126	241.877	1.5327e-54	5.48861e-51	up
XM_004508284.3	4.37715	4.66362	239.997	3.93947e-54	1.12858e-50	up
XM_004500935.3	2.91697	4.91406	228.957	1.00635e-51	2.4025e-48	up
XM_004491118.3	3.81878	4.06095	223.599	1.48354e-50	3.03575e-47	up
XM_004491482.3	4.15296	6.8143	220.617	6.63323e-50	1.18768e-46	up
XM_004510188.3	6.59423	5.04768	203.792	3.10649e-46	4.94416e-43	up
XM_012714953.2	5.21543	3.87472	201.455	1.00513e-45	1.43975e-42	up
XM_004514443.3	2.36613	6.42358	200.412	1.6979e-45	2.21098e-42	up
XM_012718848.2	3.40724	6.00049	195.981	1.57377e-44	1.87856e-41	up
XM_004501940.3	3.16974	5.5714	195.11	2.43752e-44	2.68577e-41	up
XM_004512251.3	4.45259	4.25192	192.701	8.18233e-44	8.3717e-41	up
XM_004513774.2	5.62571	4.89862	187.279	1.24802e-42	1.19178e-39	up
NM_001309664.1	5.4274	2.86002	180.809	3.22628e-41	2.88833e-38	up
XM_004506375.3	5.03026	3.006	173.36	1.36599e-39	1.15096e-36	up
XM_004512848.3	9.72474	0.783901	172.206	2.43941e-39	1.94123e-36	up
NM_001364789.1	6.87746	6.93236	170.205	6.67314e-39	5.03085e-36	up
XM_004502463.3	2.64351	6.01797	168.22	1.81151e-38	1.29741e-35	up
NM_001364917.1	3.19816	3.9264	166.604	4.08204e-38	2.78434e-35	up
XM_004490099.3	2.6788	5.00994	164.695	1.06637e-37	6.94307e-35	up
XM_004513588.3	2.74782	4.04771	164.44	1.21212e-37	7.54885e-35	up
XM_004501189.2	2.88257	5.07356	163.435	2.0101e-37	1.1997e-34	up
XM_004507940.3	2.41861	7.02739	160.759	7.72411e-37	4.42561e-34	up
XM_004504152.3	4.79826	3.73362	160.505	8.77488e-37	4.83428e-34	up
XM_027336549.1	5.91276	2.09867	159.769	1.27065e-36	6.74104e-34	up
XM_004486359.3	3.17499	4.84478	155.292	1.20875e-35	6.18364e-33	up
XM_004485745.3	3.33706	3.26237	155.152	1.29731e-35	6.40781e-33	up
XM_004517071.3	2.64309	3.2804	154.77	1.57192e-35	7.50538e-33	up
XM_004500192.3	7.04724	1.0429	152.932	3.96481e-35	1.832e-32	up
NM_001279084.1	3.61339	4.35064	150.585	1.29146e-34	5.7809e-32	up
XM_004486084.2	3.35287	5.62951	146.836	8.52392e-34	3.6999e-31	up
XM_004492170.3	3.35417	7.35131	144.903	2.2552e-33	9.50102e-31	up
XM_004501122.2	2.16889	4.65144	143.441	4.70751e-33	1.92658e-30	up
XM_004504796.3	2.62568	4.11786	142.443	7.78012e-33	3.09562e-30	up
XM_004497253.3	6.21848	3.04842	141.975	9.84762e-33	3.81236e-30	up
XM_027333933.1	3.2669	3.52247	140.565	2.0031e-32	7.55065e-30	up
XM_004496371.3	4.28759	3.77233	137.121	1.13428e-31	4.16602e-29	up
XM_004502116.3	3.13784	6.31883	133.959	5.57821e-31	1.99756e-28	up
XM_004512117.3	2.90426	2.90659	132.719	1.04175e-30	3.63952e-28	up
XM_004502584.3	4.35261	2.78303	126.985	1.87222e-29	6.38518e-27	up
XM_004516586.3	4.06857	6.29972	126.097	2.92871e-29	9.756e-27	up
XM_004491357.3	2.70893	9.39625	124.704	5.90919e-29	1.92371e-26	up
XM_004493379.3	4.44036	4.17295	123.001	1.39354e-28	4.43578e-26	up
XM_027337112.1	5.77964	3.20869	121.37	3.17038e-28	9.87227e-26	up
XM_004501816.3	4.96494	4.42872	121.069	3.6899e-28	1.12456e-25	up
XM_004495335.2	2.31929	4.82402	120.908	4.00211e-28	1.1943e-25	up
XM_004513598.3	2.86887	3.69674	120.808	4.20924e-28	1.23047e-25	up
XM_004499112.3	9.32353	4.59686	120.691	4.46649e-28	1.27956e-25	up
XM_004495997.2	3.39977	5.17714	120.128	5.93091e-28	1.66577e-25	up
XM_004505180.3	2.71545	3.53988	118.669	1.23763e-27	3.40918e-25	up
XM_004500217.3	5.37094	5.00076	117.641	2.07787e-27	5.61575e-25	up
XM_004496287.3	3.42739	2.68632	117.128	2.69101e-27	7.13814e-25	up
XM_004505199.3	3.13908	4.40265	116.97	2.91459e-27	7.59064e-25	up
XM_004509674.3	3.29891	3.63755	116.482	3.72691e-27	9.5329e-25	up
XM_004512059.3	4.83336	2.7054	115.071	7.59236e-27	1.90795e-24	up
XM_004511036.3	2.43853	4.20559	114.759	8.88568e-27	2.19446e-24	up
XM_012718021.2	5.73817	1.38031	114.581	9.72158e-27	2.3602e-24	up
XM_004511406.3	2.8825	6.26005	114.544	9.90288e-27	2.36415e-24	up
XM_004507650.3	4.26024	5.01815	113.648	1.55656e-26	3.6551e-24	up
XM_004513835.1	4.02356	4.56683	112.711	2.49643e-26	5.76756e-24	up
XM_004498525.2	2.82506	5.20164	112.643	2.58373e-26	5.87451e-24	up
XM_004502775.3	2.36636	5.38061	112.557	2.69855e-26	6.03969e-24	up
XM_004487709.3	4.68952	1.7678	112.281	3.10083e-26	6.83327e-24	up
XM_027333381.1	5.17796	2.26339	112.25	3.14986e-26	6.83616e-24	up
XM_012712632.2	6.37948	2.106	111.954	3.65768e-26	7.81978e-24	up
XM_012715868.2	2.99063	3.98192	111.807	3.93758e-26	8.2944e-24	up
XM_012718285.2	5.13478	1.18034	111.769	4.01416e-26	8.33317e-24	up
XM_004487100.3	3.21984	4.60338	110.71	6.84921e-26	1.40154e-23	up
XM_004501014.3	5.14733	3.8876	110.497	7.62522e-26	1.53836e-23	up
XM_004499231.3	2.5383	3.91683	109.919	1.02081e-25	2.02472e-23	up
XM_012713836.2	2.78423	7.28085	109.898	1.03187e-25	2.02472e-23	up
XR_003472364.1	9.59373	0.559355	109.713	1.1324e-25	2.19195e-23	up
XM_004496870.3	3.14786	3.25784	109.483	1.27205e-25	2.42944e-23	up
XM_004516116.3	4.20737	5.69664	109.347	1.36202e-25	2.56706e-23	up
XM_004493977.3	3.64442	2.98691	108.588	1.99822e-25	3.71721e-23	up
XM_004497259.2	3.24781	2.37393	108.42	2.17428e-25	3.99287e-23	up
XM_004494435.3	2.68669	6.71345	107.038	4.36744e-25	7.91889e-23	up
XM_004485549.3	2.10013	5.77327	106.456	5.85729e-25	1.04234e-22	up
XM_004506259.3	3.1437	3.62134	106.441	5.90377e-25	1.04234e-22	up
XM_004496867.3	2.55174	3.86446	106.419	5.96705e-25	1.04234e-22	up
XM_004515357.3	4.00384	3.06959	105.85	7.95519e-25	1.37289e-22	up
XM_012713536.2	3.01073	4.05378	105.765	8.29985e-25	1.41532e-22	up
NM_001364935.1	6.36583	7.03371	104.661	1.44954e-24	2.44274e-22	up
XM_004509092.3	3.72712	2.31133	103.082	3.21631e-24	5.35703e-22	up
XM_004511152.3	9.26419	0.150583	102.354	4.64453e-24	7.64692e-22	up
XM_004497690.3	2.14644	5.98799	101.7	6.46025e-24	1.03974e-21	up
XM_004509701.3	4.32362	4.7543	100.693	1.07399e-23	1.70931e-21	up
XM_004496449.3	4.03316	2.06754	100.456	1.21029e-23	1.88437e-21	up
XM_004506376.3	4.5053	1.766	100.221	1.36275e-23	2.09893e-21	up
XM_004499768.3	3.94532	3.6604	99.7065	1.76743e-23	2.69326e-21	up
XM_004511875.3	2.05122	4.54674	99.0382	2.47684e-23	3.69565e-21	up
XM_004507229.3	2.32014	5.31299	97.4682	5.47283e-23	7.99926e-21	up
XM_004515972.3	8.68295	1.9473	97.0072	6.90758e-23	9.99437e-21	up
XM_004503245.3	3.34392	2.3897	96.8722	7.39484e-23	1.05728e-20	up
XM_027331079.1	2.14921	5.43092	96.7802	7.74651e-23	1.08785e-20	up
XM_004505263.3	5.68703	1.11653	96.7447	7.88682e-23	1.0968e-20	up
XM_027337664.1	3.77102	1.33627	96.2492	1.01296e-22	1.39515e-20	up
XM_027332173.1	4.01107	3.73604	95.5926	1.41135e-22	1.92536e-20	up
XM_004493247.3	3.65281	4.35012	94.78	2.12768e-22	2.87518e-20	up
XM_027336143.1	2.4987	4.73809	94.3409	2.65601e-22	3.52266e-20	up
XM_004500844.3	4.52805	2.72477	94.1704	2.89496e-22	3.80436e-20	up
XM_004508931.3	4.35902	2.9484	92.5308	6.62843e-22	8.63141e-20	up
XM_012718849.2	7.28286	0.620215	92.2333	7.70389e-22	9.94149e-20	up
XM_004494317.3	2.26042	2.764	92.0954	8.2599e-22	1.05638e-19	up
XM_004504786.2	3.48904	4.02989	91.8617	9.29491e-22	1.17823e-19	up
NM_001364766.1	4.88187	2.07391	90.926	1.49144e-21	1.85769e-19	up
XM_004506516.3	2.14365	6.06265	90.7835	1.60281e-21	1.97919e-19	up
XM_012714274.2	8.75565	-0.0761763	90.0393	2.33481e-21	2.85844e-19	up
XM_004514842.3	2.20743	6.08829	89.9479	2.44516e-21	2.96818e-19	up
XM_004514870.3	3.43236	2.04076	89.7661	2.68045e-21	3.22645e-19	up
XM_004487619.3	2.55068	5.54347	89.7095	2.7583e-21	3.29249e-19	up
XM_004495119.3	2.84853	3.15385	89.5862	2.93559e-21	3.47515e-19	up
XM_004490961.3	2.74519	2.90429	88.743	4.49592e-21	5.19351e-19	up
NM_001364765.1	3.37629	3.59117	88.2429	5.78918e-21	6.63393e-19	up
XM_012717286.2	4.94066	2.67906	87.8498	7.06179e-21	8.02802e-19	up
XM_004488531.3	2.056	6.3939	87.8056	7.22133e-21	8.14475e-19	up
XM_004489730.3	2.01172	8.86655	86.9956	1.08763e-20	1.2077e-18	up
XM_027337533.1	4.07325	3.09293	86.693	1.26743e-20	1.38585e-18	up
XM_004504197.3	9.40599	0.218458	86.2971	1.54837e-20	1.68021e-18	up
XM_004504828.2	2.10873	7.37866	85.8424	1.94861e-20	2.06755e-18	up
XM_004502006.3	2.46233	3.18559	85.6291	2.17056e-20	2.28611e-18	up
XM_004498954.3	2.09053	6.15738	85.3449	2.50603e-20	2.62017e-18	up
XR_001143897.2	3.01122	5.88882	85.1309	2.79248e-20	2.89851e-18	up
XM_004515801.3	2.66319	4.37292	84.7055	3.46283e-20	3.56846e-18	up
XM_004485871.3	3.64209	1.58743	84.6716	3.52278e-20	3.60431e-18	up
XM_004493600.3	2.25762	6.07771	83.6304	5.96501e-20	6.05977e-18	up
XM_004510183.3	3.09446	6.26439	83.4282	6.60723e-20	6.66493e-18	up
XM_004496591.3	8.72497	-0.362255	83.205	7.39717e-20	7.40958e-18	up
XM_004490556.3	4.23287	4.99468	83.1616	7.56111e-20	7.51293e-18	up
XM_004486892.3	2.87965	3.01906	83.1501	7.60524e-20	7.51293e-18	up
XM_004503104.3	3.30556	10.5524	83.0979	7.80883e-20	7.66121e-18	up
XM_004489286.3	8.62447	1.94615	82.947	8.42829e-20	8.21271e-18	up
XM_004487318.3	2.04552	5.12406	82.6913	9.59209e-20	9.28359e-18	up
XM_004495457.3	2.7725	2.85192	82.4584	1.07917e-19	1.03053e-17	up
XM_027334891.1	2.01729	4.68622	82.3256	1.15416e-19	1.09485e-17	up
XM_004495885.2	2.22433	3.38501	82.126	1.27683e-19	1.19538e-17	up
XM_004497099.3	5.73711	1.13872	82.05	1.32685e-19	1.23414e-17	up
XR_003474169.1	8.71696	-0.328934	82.0133	1.35171e-19	1.24916e-17	up
XM_004499611.3	4.1873	2.06799	81.9497	1.39596e-19	1.28178e-17	up
XM_004503044.3	3.5688	3.16398	81.9337	1.40726e-19	1.28392e-17	up
XM_004501179.3	3.10525	4.75899	81.4277	1.8179e-19	1.64656e-17	up
XM_004486652.3	3.73683	2.08211	81.4171	1.82773e-19	1.64656e-17	up
XM_004500446.3	2.85558	3.18116	81.2857	1.95331e-19	1.73784e-17	up
XM_004493881.3	2.28997	3.44158	80.9232	2.34664e-19	2.0749e-17	up
XM_004510050.3	5.26171	2.03744	80.7064	2.61878e-19	2.30131e-17	up
XM_004503627.3	3.66212	2.15785	80.3856	3.08029e-19	2.69037e-17	up
XM_012711870.2	3.54433	3.2124	80.2467	3.30469e-19	2.86887e-17	up
XM_004503029.3	4.98308	4.13745	80.0883	3.58038e-19	3.08948e-17	up
XM_004508724.3	3.80194	1.84766	80.0686	3.61631e-19	3.10179e-17	up
NM_001364810.1	2.37891	8.43463	79.9265	3.8859e-19	3.31319e-17	up
XM_004493236.3	2.57734	3.92868	79.6939	4.37146e-19	3.70514e-17	up
XM_004506166.3	4.37304	0.902236	79.1302	5.81494e-19	4.87094e-17	up
XM_012716911.2	5.23552	2.43475	78.5986	7.61017e-19	6.33768e-17	up
NM_001278966.1	3.44781	5.13342	78.4623	8.15376e-19	6.75112e-17	up
XM_004493112.3	4.87285	3.02174	77.7204	1.18711e-18	9.71668e-17	up
XM_004485965.3	3.87678	1.79284	77.6027	1.25995e-18	1.01963e-16	up
XM_004503305.3	3.90275	1.62831	77.5867	1.27019e-18	1.02215e-16	up
XM_004508352.3	2.71187	4.72353	77.474	1.3448e-18	1.07614e-16	up
XM_012713786.2	5.96336	3.61651	77.2555	1.50211e-18	1.19535e-16	up
XM_004505194.3	5.19033	1.92696	76.9885	1.71952e-18	1.3608e-16	up
XM_004486044.3	6.33083	1.97515	76.6871	2.0031e-18	1.57651e-16	up
XM_004489051.3	2.03049	4.66244	76.321	2.41106e-18	1.87695e-16	up
XM_004492702.3	4.31358	5.3391	76.0222	2.80493e-18	2.17178e-16	up
XM_027337389.1	4.60238	2.38633	75.8817	3.0118e-18	2.31941e-16	up
XM_027333066.1	4.18927	4.7543	75.7359	3.24264e-18	2.48383e-16	up
XM_004508288.3	3.57829	3.49581	75.658	3.37303e-18	2.56996e-16	up
XM_004486939.3	3.22422	4.017	75.5573	3.54955e-18	2.69015e-16	up
XM_012713371.2	2.68741	2.62905	75.2979	4.0479e-18	3.05169e-16	up
XM_004506582.3	4.22891	2.84413	75.2213	4.20809e-18	3.15585e-16	up
XM_012712977.2	2.9748	4.66669	75.157	4.3474e-18	3.24334e-16	up
XM_004506197.3	8.42413	-0.59896	74.6924	5.50079e-18	4.08256e-16	up
XM_004511956.3	5.04986	3.20941	74.4824	6.11822e-18	4.51739e-16	up
XM_004485529.3	2.64774	5.10072	74.3005	6.70869e-18	4.92796e-16	up
XM_004496873.3	3.42781	2.17053	74.2705	6.81144e-18	4.97791e-16	up
XM_004509193.3	4.54854	3.00778	74.1223	7.34249e-18	5.31181e-16	up
XM_004508064.2	2.07258	3.81821	73.9043	8.19976e-18	5.90218e-16	up
XM_027331815.1	5.53776	1.68298	73.8913	8.25384e-18	5.9114e-16	up
XM_004505366.3	2.69085	3.41658	73.8043	8.62579e-18	6.14706e-16	up
XM_004509078.3	7.92779	1.65064	73.614	9.49876e-18	6.73566e-16	up
XM_027333638.1	3.82206	1.19908	73.5443	9.84039e-18	6.94353e-16	up
XM_004486542.3	2.10084	3.8564	73.3333	1.09504e-17	7.68893e-16	up
XM_004490806.3	3.45076	1.79975	73.2128	1.16401e-17	8.13333e-16	up
XR_190289.3	2.01822	3.01746	72.7705	1.45637e-17	1.01267e-15	up
XM_012715204.2	2.43598	7.60643	72.71	1.50174e-17	1.03917e-15	up
XM_004503121.3	2.0544	6.81822	72.318	1.83173e-17	1.2554e-15	up
XM_004512272.3	3.11282	2.98777	72.2931	1.85492e-17	1.26523e-15	up
XM_004494168.3	2.54924	2.19883	72.2789	1.86834e-17	1.26758e-15	up
XM_004498486.3	2.54427	6.28934	72.0123	2.13855e-17	1.43143e-15	up
XM_004505118.3	2.73925	3.27501	71.9129	2.24906e-17	1.48846e-15	up
XM_004498014.3	2.70986	4.08812	71.9078	2.25493e-17	1.48846e-15	up
XM_004513713.3	2.26767	4.24447	71.6698	2.54396e-17	1.67154e-15	up
XM_004486657.3	2.03315	3.97785	71.621	2.60768e-17	1.70559e-15	up
XM_004503759.3	2.49005	3.04066	71.5716	2.6738e-17	1.74088e-15	up
XM_012711953.2	2.37157	3.08811	71.5299	2.73083e-17	1.76997e-15	up
XM_012713696.2	2.20863	4.30272	71.2757	3.10633e-17	1.97756e-15	up
XM_004504805.3	2.41345	3.78068	70.5152	4.56743e-17	2.88211e-15	up
XM_027335393.1	2.22714	4.01061	70.3907	4.86492e-17	3.04302e-15	up
XM_004500179.3	2.1142	6.85503	70.2804	5.14455e-17	3.20393e-15	up
XM_004508099.3	10.6022	1.36634	70.0332	5.83146e-17	3.61601e-15	up
XM_004486936.3	2.29123	4.69004	69.6419	7.11108e-17	4.39048e-15	up
XM_004495171.3	3.71773	1.64971	69.5058	7.61911e-17	4.68395e-15	up
XM_004492316.3	5.31525	3.48035	69.4584	7.80446e-17	4.7774e-15	up
XM_004515097.3	3.60974	2.11756	69.4062	8.0138e-17	4.86493e-15	up
XM_004493847.3	6.03469	-0.387932	69.4058	8.01538e-17	4.86493e-15	up
XM_012717778.2	3.82032	3.73191	69.1375	9.18346e-17	5.52705e-15	up
NM_001364961.1	5.23073	4.02092	68.8001	1.08966e-16	6.49884e-15	up
XM_027334971.1	2.50955	3.77725	68.7933	1.09342e-16	6.49884e-15	up
XM_004502436.3	2.19187	5.87728	68.3279	1.38448e-16	8.16101e-15	up
XM_004508720.3	2.34431	5.8955	68.3089	1.39786e-16	8.20612e-15	up
XM_027335249.1	3.10252	1.19097	68.2573	1.43493e-16	8.3637e-15	up
XM_004501186.3	2.6759	2.75479	68.1412	1.52194e-16	8.82601e-15	up
XM_004510251.3	3.65779	5.45206	68.1239	1.53537e-16	8.868e-15	up
XM_004503721.1	2.65343	3.13658	68.0087	1.62778e-16	9.3098e-15	up
XM_004510113.3	2.18933	4.31185	68.0043	1.63136e-16	9.3098e-15	up
XM_004511314.3	4.13001	2.48231	67.902	1.71831e-16	9.7671e-15	up
XM_004511568.3	8.31691	-0.690691	67.8393	1.77381e-16	1.00427e-14	up
XM_004487272.3	2.98867	6.05613	67.7512	1.85485e-16	1.04192e-14	up
XM_004509031.3	2.33725	2.59817	67.6893	1.914e-16	1.07094e-14	up
XM_004498253.3	4.05586	2.00801	67.5958	2.00693e-16	1.11857e-14	up
XM_004498250.3	2.06779	5.70015	67.5223	2.0832e-16	1.15211e-14	up
XM_004502279.3	2.13774	4.69803	67.3764	2.24315e-16	1.2358e-14	up
XM_004509305.3	4.1785	5.05944	67.3109	2.31896e-16	1.27267e-14	up
XM_004503249.3	3.29767	5.29678	67.0164	2.69259e-16	1.46649e-14	up
XR_001144971.2	3.25557	4.68016	66.9258	2.8192e-16	1.52963e-14	up
XM_004495291.2	3.32463	4.27691	66.6229	3.28746e-16	1.76366e-14	up
XM_004508346.2	2.04139	3.54446	66.5654	3.38471e-16	1.80905e-14	up
XM_004517227.3	2.07318	3.4233	66.5025	3.49448e-16	1.86078e-14	up
XM_012713375.2	2.24032	3.64194	66.4536	3.58223e-16	1.89342e-14	up
XM_027330874.1	3.46501	0.748467	66.2473	3.9775e-16	2.09462e-14	up
XM_027332794.1	2.25766	6.93268	66.228	4.01671e-16	2.10752e-14	up
XM_012719225.2	3.98492	2.11099	65.8989	4.74662e-16	2.46343e-14	up
NM_001364839.1	2.33981	4.83342	65.5269	5.73267e-16	2.94318e-14	up
XM_004496531.3	7.1382	1.59781	65.4882	5.8463e-16	2.9908e-14	up
XM_004493794.3	2.85368	5.33094	65.474	5.88846e-16	3.00165e-14	up
XM_004508482.3	3.24041	1.88152	65.3552	6.25443e-16	3.16567e-14	up
NM_001365270.1	3.84342	3.88176	65.307	6.40944e-16	3.2327e-14	up
XM_004493878.3	2.10903	4.04335	65.1911	6.79753e-16	3.41642e-14	up
XM_004513554.3	6.39296	1.10012	65.1713	6.86629e-16	3.43891e-14	up
XM_004494035.3	5.17707	0.782032	64.9555	7.66082e-16	3.82347e-14	up
XM_004497953.3	2.06092	7.15519	64.8625	8.0312e-16	3.99441e-14	up
XM_004499377.3	4.26125	1.86539	64.8129	8.23581e-16	4.082e-14	up
NM_001364788.1	4.62047	2.34294	64.5931	9.20794e-16	4.53246e-14	up
XM_012711941.2	3.85007	2.39857	64.4538	9.88217e-16	4.84768e-14	up
XM_004499884.3	4.34285	3.81616	64.3796	1.02614e-15	5.01655e-14	up
XM_004513896.3	2.05683	4.22929	64.2763	1.08138e-15	5.25126e-14	up
XM_004504678.3	6.51783	0.204311	64.2761	1.08149e-15	5.25126e-14	up
XM_004489931.3	3.56523	1.91645	64.2423	1.10023e-15	5.32424e-14	up
XM_004493015.3	3.06953	8.76881	63.9208	1.29525e-15	6.24684e-14	up
XM_027334597.1	2.32949	4.05102	63.4851	1.61586e-15	7.71521e-14	up
XM_004509958.3	2.98764	2.22796	63.4701	1.62823e-15	7.74844e-14	up
XM_004485616.3	3.23892	4.56134	63.4408	1.65261e-15	7.83839e-14	up
XM_004486581.3	3.1572	3.74976	63.2544	1.81663e-15	8.52768e-14	up
XM_004505163.3	3.58291	7.22539	63.2488	1.82175e-15	8.52768e-14	up
XM_004501291.3	3.32284	2.99745	63.222	1.84676e-15	8.61661e-14	up
XM_004492003.3	7.86499	-0.721951	63.0461	2.01923e-15	9.39074e-14	up
XM_004509976.3	3.81193	4.29801	63.021	2.04519e-15	9.48066e-14	up
XM_004489170.3	2.61563	3.22256	62.749	2.34806e-15	1.08147e-13	up
XM_004516730.3	2.57057	7.71005	62.5516	2.59556e-15	1.19163e-13	up
XM_012712629.2	6.39428	0.769571	62.4673	2.70907e-15	1.23977e-13	up
XM_004506993.3	3.96876	7.10973	62.3493	2.87637e-15	1.31214e-13	up
XM_004504754.3	3.57375	6.70419	61.9295	3.55974e-15	1.6136e-13	up
NM_001365286.1	5.33304	1.30885	61.8265	3.75096e-15	1.68958e-13	up
XM_004505758.3	2.30747	3.67974	61.8008	3.80022e-15	1.70641e-13	up
XM_004504903.3	2.36762	3.57439	61.4864	4.45808e-15	1.98315e-13	up
XM_012714133.2	2.71079	2.65197	61.2063	5.13971e-15	2.26527e-13	up
XM_004515646.3	3.43899	3.37103	61.1536	5.279e-15	2.31594e-13	up
XM_004495042.3	6.90492	0.281991	61.1507	5.28701e-15	2.31594e-13	up
XM_004511824.2	9.08049	0.505978	61.0959	5.436e-15	2.37394e-13	up
XM_004513006.3	4.55263	3.93511	61.0611	5.53317e-15	2.40903e-13	up
XM_004500158.3	2.33024	6.53659	61.013	5.66979e-15	2.45752e-13	up
XM_004511575.3	2.3411	4.1233	60.9871	5.74489e-15	2.47117e-13	up
XM_027332640.1	2.00343	4.15213	60.9712	5.79158e-15	2.48379e-13	up
XM_004494232.3	8.21726	1.73045	60.8223	6.24658e-15	2.67092e-13	up
XM_004494807.3	6.23037	-0.061019	60.8062	6.29794e-15	2.68487e-13	up
XM_004498177.3	2.80141	5.71197	60.6497	6.8191e-15	2.89842e-13	up
NM_001309698.1	2.39797	3.37381	60.5928	7.01886e-15	2.9745e-13	up
XM_004512040.3	2.5295	2.5304	60.5167	7.29586e-15	3.0737e-13	up
XM_012715893.2	6.77098	0.105555	60.3395	7.98308e-15	3.34356e-13	up
XM_004512803.3	2.49794	6.08435	60.2571	8.32426e-15	3.47629e-13	up
NM_001364991.1	3.81306	2.10141	60.1578	8.75497e-15	3.63211e-13	up
XM_004498984.3	3.16402	2.1868	60.1536	8.77346e-15	3.63211e-13	up
XM_004489850.3	2.68898	5.81931	60.0313	9.33598e-15	3.83176e-13	up
XM_004506546.3	5.83398	2.19784	59.8833	1.00651e-14	4.09579e-13	up
XM_004498541.3	2.33813	2.29971	59.7503	1.07688e-14	4.34515e-13	up
XM_004485551.3	3.02677	10.0382	59.479	1.23603e-14	4.94902e-13	up
XM_004502233.3	2.84058	0.955462	59.3646	1.31008e-14	5.20723e-13	up
XM_004509014.3	4.32062	0.810545	59.3611	1.31235e-14	5.20723e-13	up
XM_004501517.3	3.38394	2.73067	59.3388	1.32732e-14	5.25209e-13	up
XM_004512976.3	3.57303	1.00126	59.0222	1.55904e-14	6.13507e-13	up
XM_004504899.3	2.58682	1.47892	58.9576	1.6111e-14	6.32257e-13	up
XM_004517240.3	2.03431	4.78822	58.8936	1.66429e-14	6.4957e-13	up
XM_004493676.3	2.39061	5.93672	58.724	1.81418e-14	7.06152e-13	up
XM_004500362.3	2.27405	4.12639	58.6771	1.85794e-14	7.21223e-13	up
XM_004500104.3	2.18835	2.75882	58.6505	1.88325e-14	7.27107e-13	up
XM_004498558.3	2.20034	5.69836	58.5709	1.961e-14	7.5509e-13	up
XM_004498766.3	2.14008	6.74557	58.2591	2.29769e-14	8.7069e-13	up
XM_004492644.3	2.50836	4.34502	58.0204	2.59415e-14	9.7786e-13	up
XM_004492386.3	2.26887	8.16081	57.4858	3.4043e-14	1.26988e-12	up
NM_001364760.1	2.02396	2.95993	57.3413	3.66373e-14	1.35605e-12	up
XM_004515890.3	3.16771	2.65582	57.2946	3.75186e-14	1.38509e-12	up
XM_004494276.3	2.45278	2.1077	57.1644	4.00861e-14	1.47608e-12	up
XR_001143151.2	3.96529	2.45221	57.1307	4.07785e-14	1.49772e-12	up
XM_004513041.3	2.89465	3.23705	57.0146	4.32597e-14	1.57672e-12	up
XM_027331021.1	3.36644	0.499164	56.4537	5.75366e-14	2.0812e-12	up
XM_004494334.3	2.81334	6.79761	56.4393	5.79607e-14	2.09126e-12	up
XM_012718157.2	2.52777	2.13618	56.4099	5.88329e-14	2.11739e-12	up
XM_004514326.3	3.80234	2.5674	56.1464	6.7271e-14	2.40897e-12	up
XM_004506760.3	3.4901	2.67524	56.1241	6.80396e-14	2.43042e-12	up
XM_004512667.3	3.09207	3.47051	56.1108	6.85001e-14	2.44078e-12	up
XM_012711996.2	3.89297	1.18768	55.7448	8.25152e-14	2.9112e-12	up
XM_012712081.2	4.07975	2.87846	55.629	8.75217e-14	3.0727e-12	up
XR_003471879.1	8.39556	-0.563782	55.5726	9.00715e-14	3.15448e-12	up
XM_004513276.3	4.3906	1.07364	55.4555	9.55966e-14	3.33982e-12	up
XR_189714.2	6.06745	-0.458749	55.3695	9.98722e-14	3.47226e-12	up
XM_004498065.3	3.34723	2.94197	55.1296	1.12839e-13	3.90411e-12	up
XM_004491880.3	4.20094	1.42117	55.0513	1.17425e-13	4.053e-12	up
XM_004515685.3	2.76392	2.71177	54.8545	1.2979e-13	4.45831e-12	up
XM_004508245.3	7.62758	-1.11245	54.7147	1.3936e-13	4.77558e-12	up
XM_012718363.2	2.77794	6.31962	54.5822	1.49077e-13	5.07801e-12	up
XM_004503917.3	2.10967	5.21342	54.58	1.49249e-13	5.07801e-12	up
XM_004487894.3	2.46268	4.91907	54.4618	1.58496e-13	5.37985e-12	up
XR_003470021.1	2.61222	3.01419	54.0946	1.91067e-13	6.45482e-12	up
XM_012715344.2	3.6607	0.120097	53.9688	2.03702e-13	6.83332e-12	up
XM_004492315.3	5.13118	-0.0688327	53.8593	2.15378e-13	7.2049e-12	up
XM_004491299.3	4.03583	0.708459	53.8555	2.15785e-13	7.2049e-12	up
XM_004516694.3	2.5704	4.54948	53.6252	2.4263e-13	8.06365e-12	up
NM_001364761.1	4.73341	2.65226	53.5709	2.49422e-13	8.27019e-12	up
XM_004494221.3	2.13421	3.45132	53.4563	2.64407e-13	8.74679e-12	up
XM_004503457.3	2.34607	7.25145	53.3188	2.83583e-13	9.33803e-12	up
XM_004486689.3	3.45343	2.07748	53.2604	2.92133e-13	9.57553e-12	up
XM_004507959.3	2.42893	3.37542	53.1401	3.10582e-13	1.0157e-11	up
XM_004490624.3	3.82074	3.13783	53.0586	3.23747e-13	1.05634e-11	up
XM_004515759.3	3.24883	5.95951	53.0178	3.30536e-13	1.07361e-11	up
XM_004510966.3	5.77865	-0.561249	52.8513	3.59785e-13	1.16333e-11	up
XM_004514268.3	3.67543	4.2887	52.836	3.62589e-13	1.16976e-11	up
XM_004493456.3	6.44854	0.139901	52.7028	3.88033e-13	1.24344e-11	up
XM_004486999.3	3.47549	3.22353	52.5074	4.28624e-13	1.3674e-11	up
XM_004496312.3	5.3387	-0.33798	52.4587	4.39384e-13	1.39551e-11	up
XM_004509318.3	2.28783	3.46384	52.3946	4.53965e-13	1.43863e-11	up
XM_004502239.2	2.26553	5.37394	52.2813	4.80942e-13	1.52075e-11	up
XM_012713976.2	2.02278	2.91513	52.2213	4.95866e-13	1.56449e-11	up
NM_001364773.1	2.22276	7.06735	52.0902	5.30087e-13	1.66512e-11	up
XM_004495825.3	9.55411	1.3428	51.9073	5.81846e-13	1.81895e-11	up
XM_004488226.3	3.31228	5.12499	51.867	5.93908e-13	1.84938e-11	up
XM_004512880.3	7.64568	5.15517	51.8483	5.99585e-13	1.86301e-11	up
XM_012716092.2	2.65496	3.30241	51.8173	6.0913e-13	1.88857e-11	up
XM_012712995.2	2.74322	4.54508	51.4002	7.53325e-13	2.29588e-11	up
XM_004492462.3	2.07009	3.18353	51.3666	7.663e-13	2.33046e-11	up
XM_004514771.3	2.0373	3.79587	51.3233	7.83389e-13	2.37236e-11	up
XM_004502900.3	2.96589	3.22479	51.2679	8.05819e-13	2.43001e-11	up
XM_004501292.3	4.23113	4.14604	51.0764	8.88406e-13	2.66783e-11	up
XM_004491706.3	2.13074	6.18637	50.9694	9.3817e-13	2.79966e-11	up
NM_001309704.1	9.50816	0.331705	50.9494	9.4779e-13	2.82248e-11	up
XM_004495056.3	3.06321	2.75516	50.8242	1.01021e-12	3.00214e-11	up
XM_012718199.2	4.92803	2.52417	50.6619	1.09729e-12	3.24743e-11	up
XM_004488882.3	3.15208	0.90249	50.64	1.1096e-12	3.27047e-11	up
XM_004495506.2	4.47607	0.438159	50.6043	1.12996e-12	3.32351e-11	up
XM_004494431.3	2.29842	3.87315	50.5428	1.16593e-12	3.42229e-11	up
XM_004517195.3	5.36315	-0.435148	50.5235	1.17746e-12	3.44906e-11	up
XM_004506007.3	4.04449	1.36214	50.5061	1.18798e-12	3.47278e-11	up
XM_012718404.2	2.31308	2.19312	50.4618	1.21506e-12	3.54469e-11	up
XM_012720180.2	5.30384	0.285256	50.3999	1.25402e-12	3.63615e-11	up
XM_004510350.3	4.33846	2.14052	50.1553	1.42047e-12	4.10219e-11	up
XM_004486167.3	5.50892	-0.149401	50.0853	1.47207e-12	4.24263e-11	up
XM_004493084.3	2.51361	5.91307	50.0534	1.4962e-12	4.30352e-11	up
XM_004495145.2	2.07359	8.05432	49.9825	1.55125e-12	4.43516e-11	up
XM_004489099.3	2.90573	2.20791	49.9078	1.61142e-12	4.57977e-11	up
XM_004485691.3	2.74926	2.72983	49.8474	1.66183e-12	4.69508e-11	up
XM_004507733.3	7.89403	-0.884204	49.771	1.72777e-12	4.87177e-11	up
XR_001144194.2	2.5322	3.36856	49.6755	1.81395e-12	5.10472e-11	up
XM_004504949.3	7.76904	-0.328805	49.6438	1.84355e-12	5.17785e-11	up
XM_004513540.3	2.79518	2.6172	49.5975	1.88752e-12	5.29096e-11	up
XM_012717649.2	2.60642	1.73808	49.4246	2.06141e-12	5.76712e-11	up
NM_001365254.1	4.75168	3.05336	49.3991	2.08842e-12	5.8313e-11	up
XM_004493270.2	2.95926	1.37324	49.3497	2.14162e-12	5.9682e-11	up
XM_004500993.3	2.01772	2.47921	49.2265	2.28044e-12	6.30599e-11	up
XM_004489447.3	2.52343	2.31697	49.0918	2.44262e-12	6.72847e-11	up
XM_004504423.3	2.72264	2.05203	49.053	2.49135e-12	6.84955e-11	up
XM_004493079.3	8.38735	3.06585	48.8227	2.80179e-12	7.62982e-11	up
XM_027330856.1	2.13197	2.52584	48.8077	2.82326e-12	7.67369e-11	up
XM_004510671.3	2.33681	4.6696	48.5629	3.1987e-12	8.65523e-11	up
XM_004514293.3	6.23934	3.37017	48.5605	3.20251e-12	8.65523e-11	up
XM_004511613.3	2.61887	1.69565	48.3641	3.53982e-12	9.47745e-11	up
XM_004493041.3	2.61592	4.13595	48.3578	3.55124e-12	9.4903e-11	up
XM_004486087.3	2.96207	5.34801	48.271	3.71198e-12	9.90139e-11	up
XM_012713387.2	8.19969	-0.481624	48.2176	3.81449e-12	1.0137e-10	up
NM_001309654.1	2.14188	3.11624	48.1167	4.01593e-12	1.05938e-10	up
XM_004509514.3	4.80474	0.540453	48.0792	4.09356e-12	1.07787e-10	up
XM_004512394.3	2.01656	9.05803	48.0695	4.11379e-12	1.08121e-10	up
XM_004504656.3	2.2056	3.65315	48.0455	4.16438e-12	1.0925e-10	up
XM_004491161.3	2.07152	4.13849	47.3805	5.84627e-12	1.50345e-10	up
XM_004509285.3	4.09017	2.90138	47.3409	5.96533e-12	1.53132e-10	up
XM_004501348.3	2.41681	6.41325	47.2143	6.36337e-12	1.63057e-10	up
XM_004507696.3	2.572	1.04286	47.1225	6.66851e-12	1.69964e-10	up
XM_004510077.3	5.11498	1.29063	46.6923	8.30558e-12	2.09085e-10	up
XM_004514791.3	2.48122	1.23566	46.6061	8.67904e-12	2.1734e-10	up
XM_004505533.3	2.38931	2.78822	46.3311	9.98667e-12	2.4749e-10	up
XM_004495383.3	2.20018	2.26488	46.2264	1.05349e-11	2.60176e-10	up
NM_001365299.1	3.77877	3.31981	46.1946	1.0707e-11	2.63516e-10	up
XM_004487809.3	8.06699	-0.9078	46.0067	1.17848e-11	2.88557e-10	up
XM_004515098.3	2.88466	2.07056	45.7426	1.34856e-11	3.29076e-10	up
XM_004490907.3	4.5133	0.351587	45.3706	1.63064e-11	3.93883e-10	up
XM_004485699.3	3.18026	8.41491	45.3428	1.65392e-11	3.98834e-10	up
XM_004508517.3	5.05135	1.43874	45.2008	1.77832e-11	4.27394e-10	up
XM_027330958.1	5.50507	0.327754	45.1451	1.82959e-11	4.3898e-10	up
XM_004507732.3	3.59002	0.739358	45.0384	1.9321e-11	4.62027e-10	up
XM_004506894.3	2.09165	5.85913	44.9637	2.00716e-11	4.78398e-10	up
XM_004496364.3	2.84198	3.98428	44.9474	2.02397e-11	4.81584e-10	up
XM_004500677.3	2.40907	5.07208	44.909	2.06409e-11	4.90316e-10	up
XM_012718992.2	3.13392	0.374435	44.7712	2.21454e-11	5.2345e-10	up
XM_004491174.3	3.38718	0.922942	44.3959	2.68254e-11	6.30469e-10	up
XM_012717926.2	5.15834	0.770412	44.3469	2.75049e-11	6.44812e-10	up
XR_001144439.2	5.91729	-0.71242	44.2747	2.85386e-11	6.63616e-10	up
XM_004499061.3	3.20984	0.354079	44.2123	2.94619e-11	6.83974e-10	up
XM_004490899.3	4.06183	3.31935	44.105	3.1122e-11	7.20179e-10	up
XM_012717645.2	2.89992	1.14809	43.9715	3.33185e-11	7.6729e-10	up
XM_004486737.3	2.18896	3.12192	43.8293	3.58298e-11	8.18543e-10	up
XM_027333439.1	5.22024	-0.945574	43.7685	3.69606e-11	8.43031e-10	up
XM_004503666.3	4.10199	3.40207	43.7318	3.76596e-11	8.54892e-10	up
XR_003473539.1	2.74505	1.32556	43.656	3.91469e-11	8.85845e-10	up
XM_004508670.3	2.07873	2.80017	43.5322	4.17039e-11	9.40735e-10	up
XM_012712978.2	5.21419	3.29179	43.5029	4.23337e-11	9.50451e-10	up
XM_004490807.3	2.92442	1.14695	43.4646	4.31696e-11	9.67701e-10	up
XM_004497380.3	2.8266	0.236166	43.3633	4.54644e-11	1.01755e-09	up
XM_004516782.3	2.6147	2.99691	43.3572	4.56045e-11	1.01836e-09	up
XM_004498761.3	3.08136	4.92977	43.3521	4.57244e-11	1.01859e-09	up
XM_004504344.3	2.1511	3.03636	43.3336	4.61592e-11	1.02509e-09	up
XR_003474327.1	4.23544	1.52365	43.2956	4.70649e-11	1.04359e-09	up
XM_004504148.3	4.14994	1.84471	43.1709	5.01608e-11	1.1088e-09	up
XM_027330423.1	2.39137	3.73936	43.0865	5.23723e-11	1.15235e-09	up
XM_004506668.2	2.28187	2.00077	43.043	5.35485e-11	1.17643e-09	up
XM_004487629.2	2.12933	6.82837	42.954	5.60413e-11	1.22742e-09	up
XM_004510063.3	2.82599	2.29709	42.9083	5.73681e-11	1.25457e-09	up
XM_004499169.3	2.44833	4.14489	42.8476	5.91734e-11	1.29207e-09	up
XM_004513003.3	3.34287	6.14378	42.6643	6.49888e-11	1.41474e-09	up
XM_004502371.3	3.25096	2.61691	42.5748	6.80318e-11	1.4765e-09	up
XM_004509293.3	2.11159	1.53763	42.5378	6.933e-11	1.49786e-09	up
XM_012717669.2	5.82585	0.294418	42.45	7.25131e-11	1.56192e-09	up
XM_004491769.2	3.43709	2.43413	42.3782	7.52257e-11	1.61549e-09	up
XM_004498459.3	2.01995	2.97387	42.3318	7.70283e-11	1.64926e-09	up
XM_004486659.3	2.11978	4.97885	42.2642	7.97405e-11	1.70224e-09	up
XM_004510508.3	7.38987	-1.35848	42.2445	8.05449e-11	1.71685e-09	up
XM_027335213.1	7.42937	-1.18413	41.7044	1.06172e-10	2.23977e-09	up
XM_004513437.3	2.68689	1.61982	41.6282	1.10387e-10	2.32527e-09	up
XM_004512080.2	2.8684	5.05229	41.5673	1.13884e-10	2.3919e-09	up
XM_004498312.3	3.04678	1.67698	40.946	1.56494e-10	3.22999e-09	up
XR_003473697.1	2.52511	3.49664	40.8239	1.66582e-10	3.42341e-09	up
XR_003473217.1	4.83436	0.221645	40.7749	1.70812e-10	3.50029e-09	up
XM_004496579.3	2.09414	2.91311	40.6851	1.78846e-10	3.65131e-09	up
XM_004506168.3	2.37776	2.88956	40.6698	1.80254e-10	3.67278e-09	up
XM_004488632.3	2.19982	5.41627	40.6485	1.8223e-10	3.70777e-09	up
XM_004509126.3	4.17456	1.9068	40.5929	1.87486e-10	3.80389e-09	up
XM_004515804.3	3.78056	1.03046	40.5744	1.89273e-10	3.83472e-09	up
XM_004485730.3	3.40511	2.18347	40.5272	1.93901e-10	3.91832e-09	up
XM_004502020.3	7.11687	-1.43791	40.5267	1.93947e-10	3.91832e-09	up
XM_004500222.3	9.10763	5.48336	40.4179	2.05055e-10	4.13109e-09	up
XM_004497456.3	3.88253	0.180862	40.2934	2.1855e-10	4.38199e-09	up
XR_001144329.2	2.78924	2.11859	40.1075	2.4036e-10	4.80181e-09	up
XM_004498255.3	7.14099	-1.54408	40.0672	2.45376e-10	4.87671e-09	up
XM_004513910.3	3.76039	2.4538	40.0664	2.45469e-10	4.87671e-09	up
XM_012719306.2	2.55785	4.84991	40.0469	2.47943e-10	4.91903e-09	up
XM_004507745.3	2.88709	4.99368	40.0223	2.51076e-10	4.97429e-09	up
XM_004490773.3	3.00673	0.269954	39.9526	2.60201e-10	5.14085e-09	up
XM_004492269.3	3.7329	1.28639	39.9356	2.62477e-10	5.17867e-09	up
XR_003473095.1	4.77584	0.439528	39.8397	2.75681e-10	5.43171e-09	up
XM_004501426.3	5.04421	3.82445	39.7868	2.83255e-10	5.56564e-09	up
XM_004512027.3	2.12562	2.4086	39.496	3.28728e-10	6.42388e-09	up
NM_001364875.1	4.68968	1.96271	39.4811	3.31244e-10	6.45543e-09	up
XM_004502706.3	3.45105	1.46042	39.4494	3.36671e-10	6.55228e-09	up
XM_004514262.3	2.07078	4.12478	39.4357	3.39048e-10	6.58959e-09	up
XM_004496167.3	2.06591	1.91761	39.2491	3.73031e-10	7.23044e-09	up
XM_027335098.1	2.38643	4.09807	39.0424	4.14703e-10	7.99489e-09	up
XM_004506534.3	2.18721	1.5661	38.9556	4.33558e-10	8.32477e-09	up
XM_004501575.3	2.89345	2.3692	38.883	4.49981e-10	8.61702e-09	up
XM_004494544.3	3.05927	0.247614	38.797	4.70242e-10	8.981e-09	up
XR_003472525.1	5.37584	0.0892756	38.5976	5.20827e-10	9.90747e-09	up
XM_004509041.3	2.5436	2.80448	38.5916	5.22435e-10	9.92489e-09	up
XM_004502219.3	2.09805	4.76912	38.5835	5.24597e-10	9.95175e-09	up
XM_012712082.2	4.44108	-0.539647	38.5811	5.25239e-10	9.95175e-09	up
XM_012717156.2	4.04548	2.91155	38.5003	5.47459e-10	1.03182e-08	up
XM_004494591.3	3.66208	2.60726	38.4486	5.62139e-10	1.05809e-08	up
XM_004504665.3	2.85133	2.20449	38.4289	5.67857e-10	1.06605e-08	up
XM_004486703.3	2.05991	2.46007	38.232	6.28154e-10	1.1731e-08	up
XM_004509804.3	2.24974	2.26448	38.0515	6.89024e-10	1.27844e-08	up
XM_004499016.3	2.6939	1.82103	37.8294	7.72078e-10	1.42333e-08	up
XR_190282.3	3.6642	1.4785	37.8127	7.78713e-10	1.43371e-08	up
XM_004508880.3	3.07509	0.250576	37.6547	8.44433e-10	1.54478e-08	up
XR_189275.3	2.96571	-0.150345	37.6198	8.59675e-10	1.56866e-08	up
XM_004505844.3	2.65446	0.870328	37.5841	8.75566e-10	1.5936e-08	up
XM_004490980.2	2.22921	8.48337	37.4749	9.25969e-10	1.67681e-08	up
NM_001364894.1	2.97144	1.58614	37.4641	9.31132e-10	1.68403e-08	up
XM_004516769.3	2.37229	1.91584	37.4271	9.48953e-10	1.7141e-08	up
XM_004516330.3	2.39109	6.00329	37.3717	9.7631e-10	1.76016e-08	up
XM_004515537.3	8.37173	-0.381909	37.3705	9.76909e-10	1.76016e-08	up
XM_004507310.3	2.51681	0.229816	37.2555	1.03624e-09	1.86238e-08	up
XM_004503212.3	2.55582	2.19969	37.1361	1.10164e-09	1.96023e-08	up
XM_004500395.3	2.84128	1.70566	37.0593	1.14591e-09	2.03649e-08	up
XM_004509603.3	2.48203	2.87338	37.0243	1.16665e-09	2.0682e-08	up
XM_004490985.3	2.60134	3.02526	36.9026	1.24178e-09	2.18785e-08	up
XM_004502662.3	2.34027	2.15206	36.7655	1.33228e-09	2.33867e-08	up
XM_004503722.3	4.58124	-0.163565	36.6279	1.42972e-09	2.50053e-08	up
XM_004499018.2	4.95371	-0.746523	36.4243	1.58713e-09	2.74565e-08	up
XM_004507411.3	4.80222	-0.941507	36.3643	1.63677e-09	2.8247e-08	up
XM_004510410.3	2.01542	9.12411	36.0668	1.90665e-09	3.24357e-08	up
XM_004495837.3	2.20442	2.96144	35.9674	2.00643e-09	3.38916e-08	up
XM_027333603.1	2.10361	2.98468	35.8841	2.09409e-09	3.51239e-08	up
XM_004514873.3	4.64406	-0.844428	35.8245	2.15912e-09	3.613e-08	up
XM_012717725.2	3.0475	0.922405	35.683	2.32176e-09	3.8581e-08	up
XR_003472825.1	3.80152	1.65422	35.6562	2.35397e-09	3.90709e-08	up
XM_012718562.2	2.03975	3.42709	35.6263	2.39034e-09	3.9583e-08	up
XM_004502337.3	4.55958	0.454238	35.5097	2.53782e-09	4.17357e-08	up
XM_004491803.3	2.56026	4.02053	35.4384	2.6325e-09	4.30948e-08	up
XM_004489684.3	5.91978	-0.448344	35.348	2.75758e-09	4.50909e-08	up
XM_004509510.3	3.70463	1.64603	35.3271	2.78722e-09	4.54717e-08	up
XM_004502338.3	8.26971	1.5203	35.296	2.8322e-09	4.61529e-08	up
XM_004506932.3	3.72571	0.0462235	35.16	3.03701e-09	4.92663e-08	up
XM_004486144.3	2.50525	1.4168	35.121	3.09839e-09	5.01484e-08	up
XM_004503318.2	2.2773	1.31518	35.0998	3.13227e-09	5.06396e-08	up
XM_027336632.1	4.71586	1.59489	35.0512	3.21142e-09	5.18022e-08	up
XR_001143364.2	2.45036	3.44469	34.7635	3.7229e-09	5.95831e-08	up
XM_004497038.3	2.79366	6.07033	34.7606	3.72852e-09	5.96064e-08	up
XM_004502410.3	3.81115	0.988623	34.7477	3.75316e-09	5.99335e-08	up
XM_004503932.3	3.27324	0.829994	34.6995	3.84739e-09	6.13014e-08	up
XM_004486775.3	2.83664	1.19308	34.6152	4.01761e-09	6.37301e-08	up
XM_004505983.3	2.15467	3.64144	34.581	4.08882e-09	6.47162e-08	up
XM_004499091.3	3.29177	0.578811	34.5288	4.19986e-09	6.61813e-08	up
XM_004512472.3	2.13198	3.84463	34.5264	4.2052e-09	6.61926e-08	up
XM_004501669.3	2.6286	4.77797	34.5169	4.22563e-09	6.64412e-08	up
XM_004511508.3	3.15933	4.41638	34.4682	4.33268e-09	6.79752e-08	up
XM_004512247.3	5.15395	0.133216	34.322	4.67076e-09	7.29596e-08	up
XM_004508443.3	2.03752	1.7854	34.2696	4.79812e-09	7.45426e-08	up
XM_004486086.3	2.61548	4.75924	34.1952	4.9853e-09	7.71994e-08	up
XM_004501152.3	6.90302	-1.46695	34.0759	5.30027e-09	8.18115e-08	up
NM_001278982.1	2.47445	0.858131	34.0475	5.37839e-09	8.28388e-08	up
XM_004511606.3	4.98599	-0.633052	34.0166	5.46437e-09	8.39825e-08	up
XM_004496318.3	2.03986	2.71286	33.7373	6.30789e-09	9.58157e-08	up
XM_027332021.1	2.96945	0.308275	33.717	6.37427e-09	9.67214e-08	up
XM_004509681.3	4.13541	1.46075	33.1866	8.37261e-09	1.25057e-07	up
XM_004497129.3	4.80429	0.879997	33.1715	8.43795e-09	1.25725e-07	up
XM_004516528.3	4.95888	-0.105645	33.1701	8.44369e-09	1.25725e-07	up
XM_004500306.2	6.56456	-0.37167	33.0836	8.82804e-09	1.30904e-07	up
XM_004508343.3	2.78289	0.755358	33.0466	8.99763e-09	1.33143e-07	up
XM_004510811.3	4.3107	-0.904706	33.0052	9.19137e-09	1.35589e-07	up
XM_004491256.3	2.55764	2.01727	32.9833	9.29552e-09	1.36985e-07	up
XM_004501453.3	2.22674	1.82841	32.9784	9.31861e-09	1.37184e-07	up
XM_004511747.3	4.93095	-1.1179	32.9684	9.36714e-09	1.37757e-07	up
XR_001143798.2	6.41331	0.0798443	32.9417	9.49621e-09	1.39369e-07	up
XM_004492393.3	2.23506	3.90346	32.8173	1.01241e-08	1.47977e-07	up
XM_004494087.3	2.08227	2.22808	32.8128	1.01477e-08	1.48171e-07	up
XM_004499035.3	2.89687	1.68272	32.5975	1.1336e-08	1.63802e-07	up
NM_001279228.1	2.27973	9.48278	32.5424	1.16622e-08	1.67552e-07	up
XM_027335992.1	5.76465	0.516085	32.5021	1.19065e-08	1.7072e-07	up
XR_003470497.1	2.03956	3.06552	32.4326	1.23402e-08	1.75881e-07	up
XM_004506145.3	2.27292	2.78813	32.2365	1.36504e-08	1.92259e-07	up
XR_190507.3	2.60411	1.11067	32.1346	1.4385e-08	2.0201e-07	up
XM_027337485.1	2.0453	1.79911	31.8837	1.63689e-08	2.2634e-07	up
XR_003473702.1	2.1619	2.12106	31.8835	1.63703e-08	2.2634e-07	up
XM_004511789.3	2.39824	5.57731	31.6688	1.82834e-08	2.51335e-07	up
XM_004508917.3	2.10664	3.6979	31.544	1.94968e-08	2.66227e-07	up
XM_012718546.2	2.15726	1.94788	31.5246	1.96925e-08	2.67878e-07	up
XM_004491978.3	4.13871	0.650273	31.5061	1.98816e-08	2.70123e-07	up
XM_004498807.3	2.26561	4.9536	31.3391	2.16674e-08	2.92797e-07	up
XM_004491094.3	2.59018	0.647267	31.3084	2.20121e-08	2.96625e-07	up
XM_004489227.3	2.73581	3.93742	31.0652	2.49509e-08	3.31537e-07	up
XR_003471819.1	8.45266	-0.458379	31.049	2.51596e-08	3.34e-07	up
XM_027336590.1	3.18626	0.569062	31.0397	2.52807e-08	3.34375e-07	up
XM_004511753.3	2.24127	3.27878	31.0396	2.52812e-08	3.34375e-07	up
XM_004496343.3	2.43463	1.53192	30.8122	2.84248e-08	3.71154e-07	up
XM_004493183.3	5.29284	0.296517	30.7578	2.92323e-08	3.80658e-07	up
XM_012718576.2	3.77945	0.4484	30.7121	2.99287e-08	3.89372e-07	up
XR_003472826.1	3.56782	2.05395	30.6857	3.03385e-08	3.94345e-07	up
XM_012717675.2	2.82708	1.05496	30.6029	3.16614e-08	4.10423e-07	up
XM_004489369.3	2.19933	0.750076	30.4429	3.43846e-08	4.40541e-07	up
NM_001364809.1	2.66828	1.92861	30.4056	3.50517e-08	4.47887e-07	up
XM_004500034.3	4.40267	0.180869	30.3277	3.64881e-08	4.6541e-07	up
XM_004504002.3	2.06001	2.39076	30.2811	3.73755e-08	4.75459e-07	up
XM_004498956.3	2.4956	3.87685	30.1568	3.98479e-08	5.0467e-07	up
XM_012712641.2	3.03057	-0.0746051	30.1234	4.05412e-08	5.12092e-07	up
XM_004493903.3	4.01586	0.896084	30.0764	4.15346e-08	5.22796e-07	up
XM_004515015.3	3.08785	0.275584	30.0283	4.25784e-08	5.34994e-07	up
XM_004516890.2	2.18052	2.99781	29.9457	4.44308e-08	5.56317e-07	up
XM_004486305.3	2.51878	0.0693698	29.9268	4.48678e-08	5.60808e-07	up
XM_004516051.3	3.82218	1.7374	29.9078	4.53083e-08	5.6582e-07	up
XM_027333606.1	4.67944	-0.597185	29.8733	4.61222e-08	5.74482e-07	up
XM_027332328.1	2.94065	0.890018	29.8428	4.68523e-08	5.82563e-07	up
XM_004514335.3	5.78344	0.609353	29.7641	4.87944e-08	6.04612e-07	up
XM_004491886.3	2.15235	3.94408	29.6599	5.14899e-08	6.35811e-07	up
XM_004487584.3	3.06634	0.585575	29.6374	5.20904e-08	6.42672e-07	up
XM_004494371.3	3.01992	1.10344	29.567	5.40163e-08	6.64716e-07	up
XM_004507020.3	2.33012	2.55901	29.4928	5.6124e-08	6.87699e-07	up
XM_027332179.1	2.13269	2.8596	29.4269	5.80673e-08	7.0969e-07	up
XM_012719338.2	2.082	1.97067	29.4112	5.85372e-08	7.14823e-07	up
XM_004499549.3	2.84832	0.496882	29.4062	5.86884e-08	7.15255e-07	up
XM_012713621.2	2.24797	2.656	29.3641	5.99792e-08	7.28705e-07	up
XM_027334832.1	2.04169	3.36806	29.2305	6.42607e-08	7.75459e-07	up
XM_004515928.3	2.04962	5.42563	29.1116	6.83283e-08	8.19711e-07	up
XM_012716129.2	3.17603	2.80771	29.0637	7.00388e-08	8.37425e-07	up
XM_004485621.3	4.03741	0.355407	28.9377	7.47422e-08	8.88471e-07	up
XM_004515013.3	3.50741	-0.306393	28.9217	7.5362e-08	8.95095e-07	up
XM_004512019.3	2.03849	5.09484	28.8805	7.69834e-08	9.12839e-07	up
XR_001143710.2	4.85429	1.23266	28.8366	7.87488e-08	9.3146e-07	up
XM_004496370.3	2.33476	2.5142	28.8184	7.94938e-08	9.38565e-07	up
XM_004493517.3	3.05921	2.94756	28.7949	8.04639e-08	9.4731e-07	up
XR_003472844.1	2.93702	2.08524	28.7714	8.14454e-08	9.5625e-07	up
XM_004496657.3	2.36808	1.4292	28.6484	8.67865e-08	1.01232e-06	up
XM_004498235.3	3.8184	0.970521	28.6305	8.75925e-08	1.01923e-06	up
XM_004487153.3	2.41392	1.94082	28.575	9.01384e-08	1.04377e-06	up
XR_003474564.1	5.0695	-0.94555	28.5438	9.16043e-08	1.05818e-06	up
XM_004507937.3	3.26938	1.19094	28.5326	9.21318e-08	1.06341e-06	up
XM_004511724.3	3.79445	-0.365666	28.5259	9.24527e-08	1.06626e-06	up
XM_004491254.3	3.86997	0.852422	28.5079	9.3316e-08	1.07362e-06	up
XM_004485543.3	2.07088	2.54358	28.4556	9.58706e-08	1.09772e-06	up
XM_004498796.3	2.43025	2.04505	28.442	9.65479e-08	1.10459e-06	up
XM_012719159.2	3.46283	4.94358	28.4097	9.8172e-08	1.12085e-06	up
XM_004491835.2	2.85484	0.113651	28.3769	9.98513e-08	1.13784e-06	up
XM_004496704.3	2.7225	0.503159	28.3707	1.00168e-07	1.14054e-06	up
XM_004505116.3	2.05835	6.14105	28.2639	1.05853e-07	1.1986e-06	up
XM_004509618.2	2.08945	1.51781	28.0847	1.16118e-07	1.29741e-06	up
XM_004490512.3	3.07074	1.00114	28.0277	1.19592e-07	1.33207e-06	up
XM_004493162.3	2.05537	2.62892	27.9244	1.26148e-07	1.39748e-06	up
XM_004508253.3	2.84302	0.569756	27.6888	1.42486e-07	1.56038e-06	up
XM_004496142.3	2.41078	3.81751	27.5563	1.52586e-07	1.65831e-06	up
XM_004486107.3	3.8624	0.907057	27.5064	1.56575e-07	1.69907e-06	up
XM_004513634.3	3.19806	0.155375	27.4234	1.63441e-07	1.75499e-06	up
XM_004489819.3	2.09121	0.645012	27.4234	1.63443e-07	1.75499e-06	up
XM_004511436.3	2.66632	3.15733	27.4162	1.64049e-07	1.75829e-06	up
XM_004501499.3	3.20647	0.271079	27.374	1.67674e-07	1.78836e-06	up
XM_004504067.3	3.0398	-0.358582	27.3187	1.72539e-07	1.83614e-06	up
XM_012718492.2	2.23584	1.92897	27.2229	1.81298e-07	1.92222e-06	up
XR_003470634.1	5.44045	-0.518315	26.9589	2.07824e-07	2.1729e-06	up
XM_004503983.3	2.15004	1.47633	26.9247	2.11533e-07	2.20685e-06	up
XM_004509176.3	3.00835	-0.440171	26.7579	2.30607e-07	2.38671e-06	up
XM_004513601.3	3.81822	1.97412	26.6556	2.43148e-07	2.50745e-06	up
XM_004500006.3	2.42906	1.84599	26.5886	2.51719e-07	2.58839e-06	up
XM_012717182.2	2.11906	2.16249	26.5234	2.60369e-07	2.66776e-06	up
XM_004498694.3	3.68483	3.3628	26.4351	2.72549e-07	2.77209e-06	up
XM_004495904.3	2.06636	1.42111	26.4341	2.72681e-07	2.77209e-06	up
XM_004494808.3	2.64841	1.29707	26.4169	2.75126e-07	2.79497e-06	up
XM_004507421.3	2.59784	0.636154	26.4025	2.77178e-07	2.81183e-06	up
XM_004504534.3	5.43102	0.729896	26.3436	2.85766e-07	2.88712e-06	up
XM_012713082.2	2.76385	0.470597	26.0117	3.3935e-07	3.35462e-06	up
XM_004486941.3	2.36255	2.72902	26.0072	3.40143e-07	3.36015e-06	up
XM_004509684.3	2.22771	0.695545	25.9679	3.47136e-07	3.41041e-06	up
XM_004486635.3	2.36945	0.66245	25.919	3.56049e-07	3.4884e-06	up
XM_004515051.3	4.98875	0.0879471	25.9043	3.58771e-07	3.51027e-06	up
XM_004498448.3	4.73365	1.09977	25.895	3.60503e-07	3.52241e-06	up
XM_004509559.3	2.49954	4.37349	25.872	3.64827e-07	3.5598e-06	up
XM_004513861.3	2.38569	3.15741	25.7993	3.78834e-07	3.68142e-06	up
XM_004490600.3	5.06455	1.26752	25.7093	3.96903e-07	3.8362e-06	up
XM_004490636.2	3.60274	-0.59599	25.696	3.99662e-07	3.86026e-06	up
XM_004490950.3	2.1614	1.93792	25.5277	4.36083e-07	4.16708e-06	up
XM_004507090.3	6.39033	2.04011	25.332	4.8263e-07	4.56617e-06	up
XM_004516312.3	2.44433	0.830392	25.3183	4.8608e-07	4.58972e-06	up
XM_004495324.3	3.501	-0.0859006	25.2065	5.15076e-07	4.82534e-06	up
XM_004486664.2	2.66151	0.323241	25.0046	5.71943e-07	5.30947e-06	up
XR_189580.3	3.80398	-0.224764	24.8693	6.13518e-07	5.61177e-06	up
XR_003472244.1	2.15855	0.35202	24.8062	6.33941e-07	5.77217e-06	up
XR_003474142.1	2.13076	0.314331	24.7385	6.56586e-07	5.95626e-06	up
XM_027333814.1	2.08139	1.36259	24.7013	6.69397e-07	6.04948e-06	up
XM_004494088.3	3.95777	0.811373	24.5867	7.1042e-07	6.36003e-06	up
unassigned_transcript_642	2.22871	3.39582	24.5703	7.16488e-07	6.40635e-06	up
XM_004505479.3	3.13636	-0.155868	24.5442	7.26252e-07	6.47345e-06	up
XM_004500691.3	2.20081	1.45237	24.3982	7.83422e-07	6.91845e-06	up
XM_012715181.2	5.51124	3.19926	24.3265	8.13111e-07	7.14979e-06	up
XM_004492494.3	4.71321	-0.450142	24.2859	8.3046e-07	7.27554e-06	up
NM_001365096.1	5.6786	0.347027	24.1316	8.99712e-07	7.7917e-06	up
XM_004493713.3	3.74118	-0.974554	24.1246	9.03004e-07	7.81548e-06	up
XM_004507779.3	3.01145	1.01084	24.1094	9.10143e-07	7.85891e-06	up
XM_004508066.3	2.63235	2.15389	24.046	9.40612e-07	8.08723e-06	up
XR_003474069.1	3.60753	1.81073	23.9591	9.8406e-07	8.36042e-06	up
XM_004510237.3	3.21703	-0.704325	23.924	1.00214e-06	8.49036e-06	up
XM_004501784.3	4.11827	-0.399616	23.8725	1.02931e-06	8.69844e-06	up
XM_004495920.3	2.18057	1.66636	23.706	1.12231e-06	9.33567e-06	up
XM_004495900.3	2.3622	1.35988	23.6298	1.16763e-06	9.65096e-06	up
XM_004492313.3	2.52731	1.41598	23.5558	1.21346e-06	9.9894e-06	up
XM_004493669.3	3.6917	0.391254	23.5394	1.2238e-06	1.00688e-05	up
XR_003472740.1	3.10539	2.47429	23.4492	1.28258e-06	1.04861e-05	up
XM_004495136.3	3.39076	-0.0603362	23.421	1.30152e-06	1.06288e-05	up
XM_004503619.3	2.25772	1.85826	23.3079	1.38034e-06	1.1158e-05	up
XM_004499404.3	2.31579	1.56702	23.2166	1.44741e-06	1.16215e-05	up
XM_004507259.3	5.45228	2.76141	23.1568	1.49313e-06	1.19019e-05	up
XM_004490710.3	2.66813	0.0285204	23.1154	1.52563e-06	1.21137e-05	up
XM_027334469.1	2.07982	1.01528	23.0882	1.54736e-06	1.22455e-05	up
XM_012714338.2	2.84576	-0.507423	23.0481	1.57996e-06	1.24691e-05	up
XM_012717115.2	2.11807	1.84428	23.044	1.58334e-06	1.24889e-05	up
XM_004501636.3	5.24917	2.60523	22.9792	1.63762e-06	1.28886e-05	up
XM_004508006.3	5.00467	2.2886	22.9386	1.67263e-06	1.30951e-05	up
XM_004492118.3	2.75667	3.06468	22.9317	1.6786e-06	1.31317e-05	up
XM_004496073.3	2.14767	1.25232	22.658	1.93557e-06	1.4858e-05	up
XM_004486982.3	2.59828	0.442425	22.6284	1.9656e-06	1.50563e-05	up
XM_004501037.3	2.03335	4.36365	22.6197	1.97448e-06	1.51e-05	up
XR_003472632.1	3.1493	0.391728	22.5979	1.99703e-06	1.52319e-05	up
XM_004513572.3	2.6732	0.860032	22.5098	2.09071e-06	1.58535e-05	up
XM_004492715.3	2.44903	1.85958	22.4695	2.13504e-06	1.6164e-05	up
XM_004488786.3	4.33278	1.20641	22.4397	2.1684e-06	1.63389e-05	up
XR_189473.2	3.65852	-0.732988	22.4356	2.17311e-06	1.63657e-05	up
XM_004509780.3	2.72424	1.13801	22.3868	2.229e-06	1.67514e-05	up
XM_004506731.3	2.68022	1.10209	22.3701	2.24842e-06	1.68796e-05	up
XM_027335648.1	3.0721	0.807461	22.3031	2.32828e-06	1.73972e-05	up
XM_004491759.2	2.91597	1.87293	22.2951	2.33806e-06	1.7452e-05	up
XR_003474585.1	3.0685	0.363713	22.282	2.354e-06	1.75435e-05	up
XM_004488919.3	3.19573	-0.433111	22.1803	2.48205e-06	1.83191e-05	up
XM_004502514.3	3.93601	0.192281	22.1801	2.48236e-06	1.83191e-05	up
XM_004502381.3	2.40717	1.34125	22.0885	2.60359e-06	1.90486e-05	up
XM_004500749.3	2.98246	-0.267474	22.0404	2.66966e-06	1.94487e-05	up
XM_004495534.3	2.19482	1.71887	22.0053	2.71906e-06	1.97504e-05	up
XM_004491344.3	2.88344	0.404759	21.9984	2.72876e-06	1.98008e-05	up
XM_004502255.2	3.33996	-0.898126	21.9885	2.74292e-06	1.98834e-05	up
XR_001144606.2	3.12598	0.388086	21.9505	2.79768e-06	2.02496e-05	up
XM_004498923.3	2.8391	0.315262	21.9237	2.83702e-06	2.05032e-05	up
XM_004512551.3	2.42017	1.94953	21.8965	2.87759e-06	2.07233e-05	up
XM_004513068.3	6.08737	0.421399	21.8889	2.88901e-06	2.0795e-05	up
XM_004501500.2	2.73825	1.3381	21.8819	2.89959e-06	2.08503e-05	up
XM_004516605.3	3.00025	0.99163	21.8509	2.94672e-06	2.11467e-05	up
XM_004507332.3	2.54566	0.138117	21.7861	3.04796e-06	2.17101e-05	up
XM_012716283.2	4.25432	-0.871458	21.6698	3.23844e-06	2.28622e-05	up
XM_004505499.3	2.92838	1.80878	21.5049	3.52927e-06	2.45642e-05	up
XM_004516161.3	2.12231	3.23214	21.484	3.56796e-06	2.47974e-05	up
XM_004497598.3	3.37072	1.92911	21.4432	3.64472e-06	2.52086e-05	up
XM_004512099.3	4.38817	-0.450353	21.4205	3.688e-06	2.53671e-05	up
XM_004516593.3	2.72465	0.263204	21.3822	3.76246e-06	2.58007e-05	up
XM_004494380.3	2.75843	1.40367	21.3234	3.87976e-06	2.65268e-05	up
XM_004500321.3	4.43171	-0.287772	21.3006	3.92601e-06	2.68174e-05	up
XM_004511695.3	2.1971	1.89282	21.2447	4.04217e-06	2.75452e-05	up
XM_004503844.3	2.58798	2.44176	21.2061	4.12449e-06	2.79996e-05	up
XM_004487439.3	4.23926	-0.705783	21.1914	4.15629e-06	2.81222e-05	up
XM_004512852.3	2.98734	-0.605903	21.1627	4.21906e-06	2.84337e-05	up
XR_003472523.1	3.02924	-0.0843692	21.1615	4.22158e-06	2.84337e-05	up
XM_004496116.3	2.5766	1.20258	21.1433	4.26197e-06	2.86612e-05	up
XM_004505647.3	2.09745	1.51941	21.1028	4.35284e-06	2.91443e-05	up
XM_004510586.3	2.18135	1.32563	20.9772	4.64779e-06	3.07932e-05	up
XM_004515772.3	2.27541	4.15642	20.863	4.93328e-06	3.23182e-05	up
XM_004509435.3	4.20975	0.00692537	20.837	5.00073e-06	3.27229e-05	up
XM_027337265.1	2.24472	1.43199	20.81	5.07184e-06	3.31126e-05	up
XM_004512764.3	3.31543	-0.37191	20.7143	5.33154e-06	3.45718e-05	up
XM_004497436.3	2.01459	0.718003	20.706	5.35469e-06	3.46748e-05	up
XM_004509515.3	3.91522	1.99942	20.6993	5.37343e-06	3.47804e-05	up
XM_004514872.3	2.64365	0.729666	20.6591	5.48759e-06	3.53596e-05	up
XM_004496427.3	2.4312	1.03057	20.6548	5.50001e-06	3.54236e-05	up
XR_189715.3	2.06163	3.26785	20.6321	5.56538e-06	3.57322e-05	up
XM_004492479.3	2.69048	0.53618	20.6309	5.56891e-06	3.57389e-05	up
XR_003470434.1	4.79743	-0.556132	20.5964	5.67032e-06	3.62435e-05	up
XM_004493576.3	2.72787	-0.0228738	20.5934	5.6791e-06	3.62522e-05	up
XM_004516604.3	3.32061	1.95203	20.445	6.13687e-06	3.87928e-05	up
XM_027334902.1	2.39502	1.47151	20.3454	6.46476e-06	4.0579e-05	up
XR_003472739.1	4.20551	-0.91441	20.344	6.46952e-06	4.05911e-05	up
XM_012713787.2	3.98345	0.23727	20.2344	6.85108e-06	4.25194e-05	up
XM_004514727.3	2.60129	0.4154	20.2334	6.85471e-06	4.25235e-05	up
XM_004515533.3	2.88238	0.0278107	20.136	7.21254e-06	4.43211e-05	up
XM_004485958.2	3.49481	-1.60328	20.0766	7.44027e-06	4.54277e-05	up
XM_004508089.3	2.29663	2.74845	20.0045	7.72591e-06	4.67932e-05	up
XM_004486169.3	2.07591	1.11669	19.9835	7.81115e-06	4.71898e-05	up
XM_004514364.2	2.24702	2.11069	19.8854	8.22242e-06	4.92589e-05	up
XM_004487132.3	2.84321	2.57613	19.8507	8.3731e-06	4.99526e-05	up
XM_004489899.3	2.29154	0.421355	19.7958	8.61735e-06	5.11753e-05	up
XR_001143936.2	2.19173	1.44093	19.7786	8.69524e-06	5.14885e-05	up
XM_004485720.3	2.61278	0.822063	19.7658	8.75341e-06	5.17687e-05	up
XR_001143918.2	3.90446	-0.824034	19.6245	9.42519e-06	5.49701e-05	up
XM_004488769.3	2.29866	0.893211	19.6054	9.51995e-06	5.5455e-05	up
NM_001279059.2	2.05914	2.9	19.5839	9.62787e-06	5.6038e-05	up
XM_004512503.1	2.28114	3.77822	19.4914	1.01054e-05	5.83671e-05	up
XM_004496578.3	3.00937	0.0561865	19.4781	1.01757e-05	5.86548e-05	up
XR_003472623.1	3.23848	0.671868	19.421	1.04847e-05	6.00732e-05	up
XM_004502045.3	2.79199	2.12185	19.3474	1.08967e-05	6.20119e-05	up
XM_004512985.3	2.01018	1.10684	19.3325	1.09818e-05	6.24469e-05	up
XR_003473373.1	2.58627	0.762094	19.2717	1.13374e-05	6.4087e-05	up
XM_027336256.1	2.16168	2.34851	19.2626	1.13919e-05	6.43445e-05	up
XM_004504742.3	2.26617	1.7198	19.2101	1.17092e-05	6.58693e-05	up
XM_004488224.3	2.76425	-0.770592	19.2092	1.17148e-05	6.58693e-05	up
XM_004510305.3	6.64864	-0.904784	19.1865	1.18551e-05	6.64887e-05	up
XM_004493899.3	3.11367	-1.12039	19.1761	1.19197e-05	6.67037e-05	up
XM_004492709.3	2.68924	0.293672	19.1674	1.19743e-05	6.69474e-05	up
XM_004504221.2	2.86826	1.23982	19.1336	1.21878e-05	6.79819e-05	up
XM_004498501.3	2.50814	0.103371	19.0912	1.2462e-05	6.93496e-05	up
XM_004503481.3	2.92202	0.735187	19.0408	1.27953e-05	7.08193e-05	up
XM_012718674.1	4.33914	-0.152764	18.9319	1.35469e-05	7.41625e-05	up
XR_001144640.2	4.04697	-0.884209	18.6427	1.57651e-05	8.46718e-05	up
XM_004486429.2	3.33908	0.115246	18.6268	1.58968e-05	8.51672e-05	up
XM_004498361.3	3.10711	-0.799847	18.5637	1.64323e-05	8.74353e-05	up
XM_027331035.1	2.44474	-0.0103253	18.5596	1.64671e-05	8.7588e-05	up
XM_004500607.3	2.38243	1.25654	18.4727	1.72359e-05	9.09345e-05	up
XM_004502922.3	2.03561	1.29842	18.4707	1.72535e-05	9.09936e-05	up
XM_004498709.3	2.31204	1.17494	18.44	1.75336e-05	9.22334e-05	up
XR_003472006.1	2.34221	1.30813	18.3957	1.79461e-05	9.40576e-05	up
NM_001309718.1	5.80581	0.0507201	18.3432	1.84479e-05	9.616e-05	up
XM_004513200.3	2.6779	0.983769	18.3163	1.87101e-05	9.73142e-05	up
XM_004486273.3	2.79762	-1.06347	18.3031	1.88404e-05	9.78852e-05	up
XM_004499892.3	3.02037	0.407301	18.1938	1.99525e-05	0.000102732	up
XM_004490001.3	2.24492	1.51602	18.1861	2.00331e-05	0.000103036	up
XM_004501854.3	4.67647	-0.510648	18.1623	2.0286e-05	0.000104075	up
XM_004490026.3	2.92166	-0.363487	18.0499	2.15193e-05	0.000109574	up
XM_004490450.3	2.09279	2.65089	17.941	2.27861e-05	0.000115291	up
XR_003474252.1	2.0768	0.630643	17.9278	2.29451e-05	0.000115931	up
XM_004501407.3	2.92161	-0.329787	17.9139	2.31131e-05	0.000116598	up
XM_004497723.3	3.6788	1.00528	17.9057	2.32125e-05	0.000116953	up
XM_004499824.3	2.96101	-0.728606	17.8939	2.33572e-05	0.000117595	up
XM_004498812.2	2.38048	-0.027704	17.8933	2.33647e-05	0.000117595	up
XM_004485530.3	2.77043	0.913977	17.7701	2.49269e-05	0.000124149	up
NM_001364785.1	2.30304	2.2755	17.7582	2.50836e-05	0.000124794	up
XM_004506140.3	4.27348	0.16828	17.6959	2.59185e-05	0.000128358	up
XM_004493916.3	4.01972	0.518342	17.4587	2.93617e-05	0.00014281	up
XM_012718706.2	2.00669	-0.0375687	17.3862	3.05028e-05	0.000147453	up
XM_004512397.3	2.44434	0.178447	17.3452	3.11683e-05	0.000150069	up
XR_001143064.2	2.45909	-0.581117	17.3188	3.16046e-05	0.000151863	up
XM_004489651.3	3.86048	-0.176734	17.316	3.16505e-05	0.000152022	up
XM_004510365.2	3.05844	-0.118013	17.2402	3.29395e-05	0.000157013	up
XM_004501185.3	2.06829	0.892149	17.1777	3.404e-05	0.000161347	up
XM_004494036.3	3.40307	0.736383	17.1643	3.42819e-05	0.000162171	up
XM_004492485.3	2.69859	-0.842359	17.118	3.5127e-05	0.000165458	up
XM_004488662.3	3.09037	1.69982	17.0388	3.66239e-05	0.000171326	up
XR_003473641.1	3.96692	-0.600068	16.9282	3.88204e-05	0.000179937	up
XM_004509029.3	6.27015	-1.12338	16.7996	4.15429e-05	0.000190055	up
XM_004496019.3	4.42967	-0.257907	16.7933	4.16792e-05	0.000190556	up
XM_027333682.1	2.64135	-0.678955	16.7355	4.29701e-05	0.00019515	up
XR_003471929.1	3.54567	-0.410068	16.6425	4.51273e-05	0.000203848	up
XM_004489353.2	3.449	1.17378	16.5743	4.67816e-05	0.000209997	up
XM_004493161.3	2.11033	2.21024	16.5638	4.70398e-05	0.00021109	up
XM_004494295.3	3.61315	-1.44531	16.4903	4.88989e-05	0.000217795	up
XM_004498726.3	3.31508	0.292272	16.4526	4.98814e-05	0.000221487	up
XM_012713689.2	2.90194	0.534446	16.4102	5.10109e-05	0.000225658	up
XM_027334116.1	4.03199	3.2711	16.3358	5.30509e-05	0.000233528	up
XM_004493719.3	2.25999	0.415891	16.328	5.32721e-05	0.000233999	up
XM_004511567.3	2.95266	-0.26079	16.2433	5.57073e-05	0.000242982	up
XM_012715470.2	2.659	2.04383	16.2212	5.6361e-05	0.000245734	up
XR_003472850.1	2.73742	-0.0904329	16.214	5.65734e-05	0.000246393	up
XM_004493943.3	2.48741	-0.162218	16.1173	5.95365e-05	0.000257211	up
XM_004485591.3	2.25233	1.59206	16.0818	6.06641e-05	0.000261418	up
XM_004498955.3	2.14539	1.67298	16.0508	6.16655e-05	0.000265254	up
XM_004510701.3	2.28385	0.704484	16.0336	6.22269e-05	0.000267188	up
XM_027332256.1	2.64313	-0.642888	16.0109	6.29793e-05	0.000270175	up
XR_003474544.1	2.07995	0.400775	15.9606	6.46743e-05	0.000276453	up
XM_004487710.3	3.26213	0.458349	15.9074	6.65169e-05	0.000282855	up
XM_004506812.3	3.2512	-1.16641	15.8366	6.90538e-05	0.00029152	up
XM_004506531.3	2.04879	-0.311248	15.8336	6.91639e-05	0.000291812	up
XM_004491165.3	2.63178	-1.11099	15.8206	6.96409e-05	0.000293652	up
XR_003472015.1	3.17341	-0.163424	15.7981	7.04729e-05	0.000296114	up
XM_027335187.1	2.00815	2.57211	15.7411	7.26304e-05	0.000303932	up
XM_004506915.3	2.65129	-0.538053	15.6336	7.68756e-05	0.000318901	up
XM_012713900.2	2.02138	2.29332	15.6158	7.76019e-05	0.000321263	up
XM_004513285.3	2.2104	0.961433	15.5863	7.88222e-05	0.000325374	up
NM_001279144.1	5.26302	2.22092	15.5512	8.03014e-05	0.000329959	up
XR_003474575.1	2.17169	0.608127	15.5485	8.04135e-05	0.000330209	up
XM_004508092.3	3.24632	-0.485503	15.5284	8.12771e-05	0.000332874	up
XM_004507361.3	4.55874	-0.275638	15.4765	8.35385e-05	0.000340622	up
XM_004486069.3	2.51315	0.149802	15.4491	8.47577e-05	0.000344938	up
XM_012718658.2	6.62294	2.27945	15.4458	8.49047e-05	0.000345406	up
XM_027337252.1	3.20051	0.163128	15.4368	8.53098e-05	0.00034666	up
XM_004509438.3	4.15321	-0.0664294	15.4326	8.54998e-05	0.000347235	up
XM_004492447.3	2.02211	-0.500546	15.432	8.55278e-05	0.00034725	up
XR_003471821.1	2.60891	1.0649	15.4299	8.56226e-05	0.000347537	up
XM_004488746.2	2.06769	2.12886	15.4063	8.66982e-05	0.000351306	up
XM_012716837.2	3.73928	2.12788	15.2816	9.26142e-05	0.000370767	up
XM_004490441.3	2.39425	0.791383	15.2658	9.33933e-05	0.000373607	up
XM_004486782.2	3.14477	0.0369261	15.1807	9.76974e-05	0.000388404	up
XM_004491549.3	2.53335	0.496943	15.151	9.92483e-05	0.000393804	up
XM_004512657.3	2.30152	0.201963	15.1434	9.96438e-05	0.000395154	up
XM_012719032.2	2.25387	1.33394	15.088	0.000102616	0.000405705	up
XM_004493905.3	2.19346	-0.170912	15.0715	0.000103514	0.000408805	up
XM_004490719.3	2.38703	1.31267	14.8651	0.000115479	0.000448756	up
XM_012712694.2	2.13065	0.502081	14.8253	0.000117945	0.000456998	up
XM_004505477.3	3.28169	0.671345	14.8054	0.000119196	0.000460828	up
XM_027333794.1	3.12443	-0.858734	14.801	0.000119471	0.000461518	up
XR_003470869.1	2.7031	1.03323	14.7836	0.00012058	0.000464798	up
XM_004513838.3	2.25319	0.420759	14.731	0.000123989	0.000475633	up
XM_027331441.1	2.21036	1.51287	14.7176	0.000124873	0.000478643	up
XM_012712037.2	2.87851	-0.417936	14.6894	0.000126755	0.000484042	up
XM_004503375.3	2.25015	0.354776	14.6738	0.000127813	0.000487172	up
XM_027333424.1	2.02933	1.13098	14.5378	0.000137375	0.00051865	up
XM_012718110.2	2.70666	-0.268819	14.5167	0.000138919	0.000523929	up
XM_004510253.3	3.00961	-0.140297	14.491	0.000140831	0.000529745	up
XM_004516838.3	2.02202	0.779269	14.4756	0.000141983	0.000533797	up
XM_027330917.1	2.35106	-0.330418	14.4666	0.000142664	0.000536214	up
XM_027335924.1	2.51847	0.155288	14.4543	0.000143602	0.000539033	up
XM_004490883.3	2.42449	-0.170221	14.3994	0.00014785	0.00055252	up
XM_004504770.3	3.03783	0.402303	14.3664	0.000150465	0.000561411	up
XM_004502771.3	2.40957	1.64945	14.3355	0.000152954	0.000569068	up
XM_012714145.2	2.43	-1.15201	14.3075	0.000155249	0.000576495	up
XM_004490280.3	2.00539	0.513206	14.1552	0.000168334	0.000619849	up
XM_004507260.3	3.94892	4.53736	14.1431	0.000169421	0.00062321	up
XM_004507729.3	3.7977	4.54502	14.135	0.000170151	0.000625253	up
XM_004502336.3	3.57233	0.498322	14.1173	0.000171755	0.000630179	up
XM_012716005.2	2.10793	2.754	14.0982	0.000173508	0.000635309	up
XM_004501138.3	2.66314	0.310449	14.0853	0.000174701	0.00063935	up
XM_027331272.1	2.45018	0.676092	14.0774	0.000175435	0.00064092	up
XM_004486671.3	2.06184	0.429697	14.0774	0.000175443	0.00064092	up
XR_003472897.1	2.29371	1.26832	14.0575	0.000177308	0.000645921	up
XM_004498580.3	2.34926	-0.968702	14.0549	0.000177548	0.000646629	up
XM_004489596.3	2.49638	3.4234	14.0486	0.000178147	0.000648646	up
XM_012719528.2	2.62745	0.410239	14.024	0.000180494	0.000655683	up
XM_004516207.3	3.04244	-1.06414	14.0235	0.000180537	0.000655683	up
XM_004512843.3	2.60726	-0.20673	14.0062	0.000182211	0.000660254	up
XM_004506032.3	2.03528	1.30401	13.9901	0.000183776	0.000664751	up
XM_027334890.1	2.81759	0.31164	13.9197	0.000190791	0.000686658	up
XM_004503595.3	2.22972	-0.991608	13.6208	0.000223696	0.000786506	up
XM_012713823.2	2.82065	-0.406683	13.6136	0.000224559	0.000788958	up
XM_004501015.3	2.33341	1.27086	13.6112	0.000224839	0.000789572	up
XM_004509830.3	5.23308	0.406756	13.6022	0.000225917	0.000793144	up
XR_001144674.2	3.19976	-0.552663	13.5489	0.000232422	0.000812294	up
XR_003474292.1	2.02728	1.49856	13.5484	0.000232486	0.000812294	up
XM_004506937.3	2.47954	0.260612	13.4344	0.00024705	0.00085601	up
XM_004500270.3	3.37995	0.597752	13.3741	0.000255124	0.000880788	up
XM_004485805.3	3.74861	0.276997	13.3424	0.000259472	0.000893647	up
XM_004497588.3	3.31216	-0.804489	13.3068	0.000264439	0.00090683	up
XM_004492789.3	2.58011	-0.46887	13.2901	0.000266809	0.000913209	up
XM_004497003.3	2.74978	-0.412204	13.2629	0.000270705	0.000924333	up
XM_027336323.1	2.11393	-0.129788	13.1404	0.000288992	0.000977917	up
XM_004513767.3	2.46376	0.32899	13.1372	0.00028949	0.000978909	up
XM_004488104.3	2.18305	0.363919	13.0806	0.000298365	0.00100441	up
XM_004485630.3	2.32602	-0.590933	13.0775	0.000298868	0.00100563	up
XM_004513143.3	3.31623	0.768424	12.9024	0.000328157	0.0010896	up
XR_001143368.2	2.77437	-0.516514	12.8932	0.000329781	0.00109372	up
XM_027337102.1	2.5324	2.81221	12.8871	0.000330856	0.00109678	up
XM_004511076.3	2.36313	-0.0989058	12.7612	0.00035389	0.00116238	up
XM_004489324.3	2.26516	1.07829	12.7079	0.000364115	0.0011924	up
XM_004486025.3	2.24831	-0.269643	12.6606	0.000373443	0.00121905	up
XM_004495668.3	2.13931	0.0228305	12.6598	0.000373595	0.00121927	up
XM_004508716.3	3.0132	-0.844501	12.3012	0.000452671	0.00144186	up
XM_027337641.1	2.60588	-0.338303	12.2647	0.000461609	0.00146674	up
XM_004494817.3	2.06072	0.503722	12.2452	0.00046646	0.00148052	up
XR_003473412.1	3.28698	-0.272036	12.2134	0.000474475	0.00150296	up
XM_004487091.3	2.02053	-0.118461	12.1352	0.000494792	0.00155596	up
XM_027336548.1	2.09922	0.210116	12.0863	0.00050794	0.00159172	up
XM_027330204.1	2.12463	0.246571	12.0567	0.000516071	0.00161472	up
XM_012716027.2	2.1479	4.09164	12.0459	0.000519059	0.00162265	up
XM_004508426.3	2.59875	-0.475498	11.9373	0.000550219	0.00170377	up
XM_004493378.3	2.30133	0.161433	11.9027	0.000560527	0.00173153	up
XM_027337547.1	2.2195	-0.532966	11.901	0.000561047	0.00173274	up
XM_004505745.3	3.71329	0.0461987	11.8696	0.000570584	0.0017584	up
NM_001279064.1	2.21341	2.73737	11.816	0.00058725	0.00180162	up
XM_004498563.3	2.23508	-0.419836	11.7621	0.000604478	0.00184735	up
XM_004503043.3	2.3954	0.846896	11.7151	0.000619958	0.00188461	up
XM_027336489.1	2.37128	-0.59032	11.5869	0.000664165	0.00200158	up
XM_004495043.3	3.85366	0.683233	11.5516	0.00067691	0.002034	up
XM_004488595.3	2.18959	0.463711	11.5464	0.000678805	0.00203713	up
XM_004485508.3	4.01223	-0.919714	11.5443	0.000679578	0.00203893	up
XR_003470505.1	2.57713	-0.657798	11.4098	0.000730574	0.00216886	up
XM_004490265.3	2.17644	-0.756322	11.3437	0.000757037	0.00223583	up
XM_004506429.3	2.25282	1.04592	11.3159	0.000768454	0.00226628	up
XM_004497446.3	2.85637	0.799218	11.2584	0.000792653	0.00232997	up
XM_004492483.2	2.13779	1.18166	11.2533	0.000794811	0.00233536	up
XM_004492876.3	3.04393	-0.592799	11.1083	0.000859435	0.00250367	up
XM_004494187.3	4.86663	-0.66994	11.0376	0.000892821	0.00258725	up
XM_004514529.3	2.75921	-0.429238	10.956	0.000932999	0.0026902	up
XM_004514741.3	2.16854	0.887785	10.8971	0.000963126	0.00276027	up
XM_004514092.3	2.93216	-0.355619	10.7673	0.00103309	0.0029367	up
XM_012712735.2	2.08762	-0.493776	10.7639	0.00103498	0.00293855	up
XM_004496922.3	2.68693	1.08575	10.701	0.0010708	0.00302109	up
XM_012715931.2	2.1698	-0.384328	10.6855	0.00107976	0.00304159	up
XM_027335770.1	2.23132	-0.773861	10.6309	0.00111213	0.00311806	up
XM_004501432.3	2.83451	-0.347275	10.6102	0.00112467	0.00314399	up
XM_027335649.1	2.8757	0.32484	10.5281	0.0011757	0.00327005	up
XM_012711777.2	2.02555	-0.612538	10.489	0.00120086	0.00333227	up
XR_190425.3	2.10922	0.611596	10.3557	0.00129074	0.00355209	up
XM_004502897.3	2.19953	0.186365	10.2722	0.00135051	0.00369246	up
XM_012711956.2	2.16958	-0.222709	10.2043	0.00140114	0.00381414	up
XR_003473818.1	2.24176	-0.128723	10.0877	0.00149261	0.00403552	up
XM_004492172.3	2.31599	0.262546	10.0601	0.00151516	0.00409167	up
XM_004500359.3	2.10068	-0.848289	10.0396	0.0015321	0.00412902	up
XM_004493632.3	2.08561	1.02543	10.0049	0.00156128	0.00419662	up
XM_004499350.3	2.065	-0.183675	9.95606	0.00160321	0.00430124	up
XM_004496271.3	2.71954	0.578178	9.8535	0.00169509	0.0045184	up
XM_004509111.3	2.19233	-0.13845	9.83732	0.00171007	0.00455298	up
XM_004485443.3	2.07767	0.265753	9.79942	0.00174567	0.00464086	up
XM_004491709.3	2.65161	0.492076	9.75081	0.00179243	0.00474581	up
XM_004494487.3	3.312	-0.0317353	9.67399	0.00186895	0.00492744	up
XM_004516047.3	2.47033	0.979394	9.6251	0.00191936	0.00504271	up
XR_003470537.1	2.48884	-1.12758	9.58555	0.00196115	0.00514119	up
NM_001282318.1	2.44807	-0.332292	9.56228	0.00198617	0.00520297	up
XM_004507833.3	2.39517	-0.424053	9.52881	0.00202272	0.00527749	up
XM_004492607.3	2.52327	-0.25471	9.49743	0.0020576	0.00535992	up
XR_003472678.1	2.36882	1.09854	9.46091	0.00209897	0.00545358	up
XR_189404.3	2.56791	-0.723332	9.41899	0.0021475	0.00556051	up
XM_004503826.3	2.02656	2.53707	9.19001	0.00243339	0.00620322	up
XM_012717619.2	2.18189	-0.662391	9.18447	0.00244077	0.00621871	up
XM_012712899.2	2.1131	1.72399	9.17638	0.00245159	0.00624517	up
XM_004501853.3	2.68915	-0.350049	9.17334	0.00245566	0.00625442	up
XM_004500762.3	3.11881	-0.0630354	9.03769	0.0026447	0.00668361	up
XM_027332988.1	2.22525	0.134497	9.02418	0.00266431	0.00672484	up
XM_004501370.3	2.11955	0.679395	9.01644	0.00267562	0.00674628	up
XM_004501040.3	2.15256	-0.330328	9.00906	0.00268645	0.00677001	up
XM_004497841.3	2.20014	2.40646	8.99695	0.00270431	0.00681023	up
XM_004495824.3	2.80953	-0.693884	8.88957	0.00286804	0.00717085	up
NM_001309650.1	3.74086	-0.226906	8.88833	0.00286999	0.00717321	up
XM_004511664.3	2.37685	-0.268536	8.87484	0.00289128	0.00721761	up
XM_004513857.3	2.00818	1.60851	8.82841	0.00296577	0.00737786	up
XM_004489590.2	3.12459	-0.469449	8.81244	0.00299184	0.00743624	up
NM_001279125.1	2.24332	0.229524	8.7781	0.00304869	0.00755526	up
XM_004497497.1	3.04141	-0.449253	8.76389	0.00307254	0.0076091	up
XM_004506162.3	3.80127	-0.937769	8.6935	0.00319346	0.00787319	up
XM_004508968.3	3.79946	-0.924492	8.65637	0.0032592	0.00801456	up
XM_004510128.3	2.03519	0.0199636	8.64705	0.00327592	0.00805291	up
XM_004492258.2	2.77925	0.57801	8.58179	0.00339542	0.00830108	up
XM_004486467.3	3.0831	-0.567008	8.48927	0.00357247	0.008685	up
XM_004510614.3	2.02195	-0.878836	8.48219	0.0035864	0.00871592	up
XM_004500439.3	2.73938	0.572523	8.4774	0.00359586	0.00873595	up
XM_004507354.3	2.69965	-0.339207	8.38627	0.00378065	0.00913069	up
XM_004496769.3	2.34718	-0.0468129	8.34325	0.00387123	0.00930665	up
XR_003470114.1	2.44436	-0.922076	8.11519	0.00438958	0.01041	up
XR_001144950.2	2.1251	1.13127	8.08719	0.00445792	0.0105529	up
XM_012714178.2	2.52622	-0.58526	7.86619	0.00503678	0.0117331	up
XM_027332764.1	2.07136	-0.324635	7.82663	0.00514821	0.0119596	up
NM_001365216.1	2.75279	1.62426	7.82164	0.00516244	0.0119868	up
XM_004514801.3	2.10641	-0.300828	7.74608	0.00538294	0.0124464	up
XM_004508767.3	2.23758	-0.173446	7.73433	0.00541807	0.0125175	up
XM_004503809.3	3.39289	0.0852714	7.72005	0.00546109	0.0125945	up
XM_004506871.1	2.88225	-0.344605	7.67941	0.00558545	0.0128482	up
XR_003473437.1	2.33205	-0.215633	7.60945	0.00580633	0.0132861	up
XM_004501436.3	2.19502	-0.87922	7.54452	0.0060193	0.0136901	up
XM_004515936.3	2.91353	0.140289	7.49853	0.00617495	0.0140059	up
XM_004488292.2	2.3539	-0.557743	7.48385	0.00622548	0.0141075	up
XM_004498321.3	2.35775	1.48701	7.44884	0.00634774	0.0143437	up
XM_004502297.3	2.76193	0.648031	7.41809	0.00645714	0.0145588	up
XM_004509245.3	2.14366	1.02482	7.40563	0.00650202	0.0146485	up
XR_003473863.1	2.54043	-0.709719	7.37497	0.00661379	0.0148745	up
XM_004488411.2	2.04372	-0.0150137	7.35943	0.00667119	0.0149893	up
XM_004496048.3	3.84569	-0.698291	7.34828	0.00671268	0.0150667	up
XM_004504666.3	2.22228	0.608793	7.29131	0.00692891	0.0154787	up
XM_012719013.2	2.09383	-0.559487	7.16773	0.00742264	0.0164432	up
XR_003472677.1	2.09205	0.114491	7.03438	0.00799597	0.0175209	up
XM_004486627.3	2.45627	0.612474	7.0227	0.00804828	0.0176194	up
XM_004510504.3	2.20676	-0.416447	6.90457	0.00859757	0.0186678	up
XM_004514521.3	2.311	-0.580086	6.79825	0.00912472	0.0196663	up
XM_027334644.1	2.28193	-0.474692	6.71043	0.00958504	0.0205257	up
XM_004498184.3	2.02612	0.0741867	6.68934	0.0096991	0.020742	up
XR_003472395.1	4.31976	-1.36913	6.56585	0.0103954	0.0220402	up
XM_012712405.2	2.67843	-0.190895	6.49966	0.0107895	0.0227479	up
XM_004498958.2	2.08599	4.70179	6.45516	0.0110631	0.0232766	up
XM_004492474.3	2.15761	0.283954	6.42724	0.0112383	0.0236072	up
XM_012717690.2	2.03553	-1.0687	6.42021	0.0112829	0.0236759	up
XM_027333627.1	2.09154	0.137252	6.14917	0.0131474	0.0270307	up
XM_004503920.3	2.15396	-0.366683	5.96153	0.0146213	0.0296064	up
XR_003474022.1	2.05085	0.375918	5.91772	0.0149893	0.0302447	up
XM_004487280.3	3.41208	-1.08732	5.88529	0.0152679	0.0307203	up
XM_004506844.3	3.79632	0.588911	5.72423	0.0167324	0.0332143	up
XR_003472624.1	2.0664	-0.796044	5.59773	0.0179838	0.035336	up
XM_004510910.3	2.12699	-0.362968	5.5099	0.0189092	0.0369062	up
XM_004507115.3	2.16671	0.573033	5.36991	0.0204871	0.0395495	up
XM_012715284.2	2.77122	-0.657553	5.29497	0.021387	0.0410709	up
XM_027330782.1	2.46133	-0.36076	5.26191	0.0217971	0.0417688	up
XM_004505765.2	2.44914	1.29648	5.24811	0.0219706	0.0420403	up
XM_004511978.3	2.07614	-0.518529	5.01739	0.0250939	0.0472271	up
XM_004489116.3	-2.36565	4.38324	86.7627	1.22354e-20	1.34816e-18	down
XM_004499167.3	-2.50819	4.35952	65.7729	5.0598e-16	2.60707e-14	down
XM_004499948.3	-2.96682	1.63914	32.4892	1.1986e-08	1.71516e-07	down
XM_004490054.3	-7.83703	0.329449	31.6548	1.84158e-08	2.52671e-07	down
XR_003474138.1	-7.22446	0.947468	31.3446	2.16055e-08	2.92512e-07	down
XM_004504806.3	-3.12627	1.61348	31.2068	2.31947e-08	3.10505e-07	down
XM_004500319.3	-3.55011	0.500446	30.5027	3.3341e-08	4.29089e-07	down
XM_004513223.3	-2.3947	6.02821	30.4542	3.41839e-08	4.38362e-07	down
XM_004509544.3	-2.55832	3.03412	29.2601	6.3287e-08	7.66291e-07	down
XM_004485903.3	-2.5334	1.84854	26.5016	2.63324e-07	2.69226e-06	down
XM_004495127.3	-3.12229	0.71668	26.2156	3.05339e-07	3.04785e-06	down
XM_012719267.2	-4.09592	1.18377	25.8129	3.76174e-07	3.65805e-06	down
XM_004487335.3	-3.17598	2.22015	25.7967	3.79345e-07	3.68389e-06	down
XM_004512487.3	-2.14256	3.81596	25.2245	5.10306e-07	4.79319e-06	down
XM_004511283.3	-2.23094	6.09345	22.8702	1.73315e-06	1.34849e-05	down
XM_004511829.3	-2.14479	5.84685	21.709	3.17307e-06	2.24894e-05	down
XM_004515973.3	-2.04699	3.68557	21.4756	3.58362e-06	2.48754e-05	down
XM_004493630.3	-2.66583	2.25768	21.2095	4.11712e-06	2.79628e-05	down
XM_004487753.3	-2.17504	1.5353	20.3583	6.42125e-06	4.03589e-05	down
XM_004507296.3	-2.03327	0.952791	19.3514	1.08738e-05	6.19061e-05	down
XM_004498340.3	-2.91716	1.35788	18.7953	1.45529e-05	7.89006e-05	down
XM_012713335.2	-3.59137	-0.235987	18.2301	1.95765e-05	0.000100977	down
XM_004516268.3	-2.00118	1.6731	18.1848	2.00477e-05	0.000103074	down
XM_004515643.3	-2.05234	0.770918	17.9506	2.26716e-05	0.000114874	down
XM_004505059.2	-2.74367	1.96365	17.3981	3.03126e-05	0.000146639	down
XM_004507537.3	-2.71635	0.712079	17.3709	3.0749e-05	0.000148349	down
XM_012715749.2	-2.69706	0.281394	17.1546	3.44579e-05	0.000162752	down
XM_004498534.3	-2.00365	7.4738	16.9178	3.90337e-05	0.000180721	down
XM_004493055.3	-6.25971	0.96894	16.7385	4.29004e-05	0.000194957	down
XM_004486970.3	-2.04189	10.595	16.6203	4.56599e-05	0.000205735	down
XM_004498324.2	-2.81513	3.94498	16.5218	4.8093e-05	0.000214896	down
XM_004501755.1	-2.47311	2.77074	16.3927	5.14819e-05	0.00022746	down
XM_004505186.3	-2.03133	3.36647	16.3288	5.32482e-05	0.000233999	down
XM_004510255.3	-2.04078	2.95652	16.2153	5.65362e-05	0.000246372	down
XM_004512711.3	-2.91709	0.844882	16.1321	5.90757e-05	0.000255767	down
XR_189362.3	-2.44702	2.17193	15.69	7.4616e-05	0.000310788	down
XM_012717295.2	-2.07717	10.3902	15.6343	7.68495e-05	0.000318885	down
XM_012717296.2	-2.03667	9.94092	15.5081	8.21513e-05	0.000335539	down
XM_004495380.3	-2.27437	0.778339	15.315	9.09927e-05	0.000365194	down
XM_004510968.3	-2.12738	9.26724	14.7171	0.000124911	0.00047866	down
XM_004486132.3	-2.02862	1.29139	14.66	0.000128749	0.000490481	down
XM_004500165.3	-2.12565	9.24359	14.6274	0.000130999	0.000497462	down
XR_003472377.1	-2.26562	1.78619	14.1971	0.000164623	0.000607747	down
XM_027330600.1	-2.60147	-0.323001	14.0384	0.000179118	0.000651354	down
XM_004496145.3	-3.65866	0.0300166	13.5996	0.000226233	0.000794061	down
XM_027335420.1	-2.50811	3.53135	13.4217	0.00024873	0.000861416	down
XM_004501815.3	-2.26426	0.416318	13.2793	0.00026835	0.000917168	down
XM_004486971.3	-2.27551	9.08156	13.0055	0.00031058	0.00103991	down
XM_004489555.3	-2.60903	0.0598838	12.4792	0.000411509	0.00132589	down
XM_004504931.2	-2.44972	0.303336	12.3095	0.000450669	0.0014358	down
XM_027331892.1	-6.46752	0.522672	12.1534	0.000489975	0.00154434	down
XM_004512537.3	-2.83899	-0.362504	12.0148	0.000527805	0.00164425	down
XM_004486990.2	-2.11506	10.1702	11.9726	0.000539884	0.00167641	down
XM_004509017.3	-2.22077	2.38363	11.8307	0.000582615	0.00178932	down
XM_012719116.2	-2.02238	7.96343	11.5237	0.000687158	0.00205874	down
XM_004505865.3	-2.05189	9.90307	11.1762	0.000828529	0.00242449	down
XM_004486606.3	-2.20507	-0.0179699	10.9548	0.000933614	0.00269076	down
XM_004492124.3	-6.13001	0.0780046	10.9285	0.000946967	0.00272339	down
XM_004508610.3	-2.02743	2.87679	10.9156	0.000953597	0.00273917	down
XM_027330256.1	-7.92887	2.92629	10.9108	0.000956069	0.00274553	down
XM_004486505.1	-2.14071	0.204583	10.7201	0.0010598	0.00299478	down
XM_004511963.3	-2.1921	-0.00720905	10.7017	0.00107037	0.00302049	down
XM_004493532.3	-2.39741	0.0818151	10.4914	0.00119931	0.00332924	down
XM_004487128.3	-5.99838	0.63777	10.0099	0.00155699	0.00418665	down
XM_004515636.3	-2.10901	1.58302	9.77554	0.00176849	0.00469342	down
XM_004488652.3	-2.18632	8.74876	9.72495	0.00181784	0.00480507	down
XM_004508088.3	-2.00417	1.34452	9.39624	0.00217431	0.00562079	down
XM_004489453.3	-2.26743	8.65669	8.96251	0.00275576	0.00692274	down
XM_004505054.3	-2.26068	10.2188	8.74444	0.00310548	0.00768934	down
XM_004489455.3	-2.0306	6.37877	8.49846	0.00355448	0.00865007	down
XM_004486566.3	-2.69147	-0.860491	8.36562	0.00382387	0.00921139	down
XM_004509798.3	-2.08302	0.413023	8.29451	0.00397651	0.00953486	down
XM_004496028.3	-3.61654	-0.170329	8.07426	0.00448984	0.0106109	down
XM_004503916.3	-2.14891	8.83219	7.89923	0.00494559	0.0115476	down
XM_004512453.3	-2.12646	8.93703	7.79513	0.00523872	0.0121502	down
XM_004506012.3	-2.08121	0.391324	7.75712	0.00535011	0.0123816	down
XM_004493570.2	-2.19494	8.57369	7.72114	0.0054578	0.012591	down
XM_004504886.3	-2.02048	0.523705	7.58659	0.0058804	0.0134318	down
XR_001143347.2	-2.90879	0.0837491	7.57473	0.00591924	0.0135054	down
XR_003472951.1	-2.19227	8.13312	7.43975	0.00637989	0.0144096	down
XM_004500338.3	-2.59529	0.0646285	7.43946	0.00638091	0.0144096	down
XM_012715291.2	-2.52933	-0.213732	7.43373	0.00640125	0.0144464	down
XM_004506667.3	-2.65902	-0.0136381	7.0715	0.00783195	0.0172221	down
XM_004517246.3	-3.07839	1.6981	6.92395	0.00850489	0.0184946	down
XM_012712558.2	-2.18384	1.57376	6.7772	0.00923298	0.0198698	down
XM_004499607.3	-2.61892	-0.00932288	6.77317	0.00925382	0.0199057	down
XM_027331406.1	-2.47695	-0.170942	6.65155	0.00990697	0.0211329	down
XM_004513484.2	-5.5374	-0.935379	6.26893	0.0122873	0.0255299	down
XM_004511025.3	-2.03525	1.24577	6.21929	0.0126366	0.0261608	down
XM_004486142.3	-2.03797	0.388926	6.20704	0.0127243	0.0263082	down
XM_004488035.3	-2.5618	-0.399424	6.10275	0.0134971	0.0276585	down
XR_003473758.1	-5.42058	-0.54927	6.09391	0.0135649	0.0277735	down
XR_003470274.1	-5.46434	-0.69208	6.05478	0.0138687	0.0283065	down
XM_004499101.3	-4.6773	-0.589213	6.02469	0.0141071	0.0287373	down
XM_004491342.3	-2.4354	0.639563	5.99772	0.0143243	0.0290952	down
XR_001144740.2	-5.70913	-0.914393	5.92288	0.0149455	0.030169	down
XM_027331306.1	-4.29118	0.657958	5.75854	0.0164087	0.0326623	down
XM_004504208.3	-2.04242	-0.100144	5.67663	0.0171923	0.033972	down
XR_001144121.2	-2.50851	-0.337375	5.64564	0.0174988	0.0345014	down
XM_027332867.1	-2.86492	-0.0801181	5.33545	0.020896	0.0402466	down
XR_003471232.1	-4.46302	-0.616996	5.28874	0.0214637	0.0412071	down
XM_004517215.3	-2.11106	3.02421	5.18967	0.0227215	0.0433383	down
XR_003473059.1	-3.04134	-0.798174	5.12717	0.0235541	0.044705	down
XM_027337630.1	-2.61715	0.0309135	5.04507	0.0246961	0.0465763	down
XM_004490672.3	1.53075	5.88741	101.904	5.82833e-24	9.48693e-22	0
XM_004487373.3	1.95468	4.13669	100.573	1.14127e-23	1.79643e-21	0
XM_004500522.2	1.88219	5.47205	99.4908	1.97078e-23	2.97152e-21	0
XM_004513571.3	1.82953	4.00182	98.1352	3.90778e-23	5.77062e-21	0
XM_004498939.3	1.86758	4.96263	96.8562	7.45497e-23	1.05728e-20	0
XM_004496620.3	1.5451	5.20021	94.7078	2.20665e-22	2.95402e-20	0
XM_004515415.3	1.72052	5.23533	91.6854	1.01612e-21	1.27674e-19	0
XM_004489215.3	1.66108	5.56826	89.1677	3.62718e-21	4.25867e-19	0
XM_004497607.3	1.60784	5.13966	88.8328	4.29635e-21	5.00333e-19	0
XM_004496325.3	1.81028	6.01155	87.1268	1.0178e-20	1.13899e-18	0
XM_004488862.2	1.91291	6.00668	86.1983	1.62769e-20	1.75301e-18	0
XM_004491279.3	1.69875	5.95343	85.849	1.94213e-20	2.06755e-18	0
XM_004512459.2	1.71173	4.37345	82.5873	1.01106e-19	9.71972e-18	0
XM_004510813.3	1.87753	4.72536	82.1697	1.24889e-19	1.17691e-17	0
XM_004486685.3	1.91627	5.39966	81.3033	1.93599e-19	1.73319e-17	0
XM_004501514.3	1.70397	5.87914	79.2873	5.37049e-19	4.52512e-17	0
XM_004503423.3	1.61179	5.299	78.0964	9.81321e-19	8.07841e-17	0
NM_001364774.1	1.85668	7.40632	77.6268	1.24467e-18	1.013e-16	0
XM_004496631.3	1.76529	4.41087	76.4656	2.24087e-18	1.754e-16	0
XM_004504146.3	1.43388	4.71409	74.1538	7.22625e-18	5.25426e-16	0
XM_004503845.3	1.39818	4.58324	72.3299	1.8207e-17	1.25383e-15	0
XM_004504664.3	1.93947	4.31577	72.2708	1.87606e-17	1.26758e-15	0
XM_004494102.3	1.63467	5.59082	72.1832	1.96117e-17	1.31886e-15	0
XM_004511409.3	1.50742	6.63732	71.9881	2.16503e-17	1.44241e-15	0
XM_004499480.3	1.51068	5.64442	71.4506	2.84281e-17	1.83425e-15	0
XM_004491252.3	1.7896	5.22569	71.3797	2.94694e-17	1.89292e-15	0
XM_004498529.3	1.54413	6.332	71.3418	3.00411e-17	1.92102e-15	0
XM_004487140.3	1.69862	6.73284	71.0611	3.46335e-17	2.19509e-15	0
XM_004515743.3	1.71991	4.02618	70.4879	4.63102e-17	2.90941e-15	0
XM_004491575.2	1.97772	5.15284	69.2411	8.71333e-17	5.26623e-15	0
XM_004508514.3	1.83804	4.2519	69.0785	9.46219e-17	5.67098e-15	0
XM_004496539.3	1.97909	3.71096	68.3667	1.35748e-16	8.03494e-15	0
NM_001364987.1	1.65168	6.1833	68.2553	1.43638e-16	8.3637e-15	0
XM_004497144.3	1.8482	5.34417	68.1096	1.54657e-16	8.89684e-15	0
XM_004510566.3	1.45175	6.08379	67.7889	1.81975e-16	1.02622e-14	0
XM_004506289.3	1.95505	5.16206	67.5762	2.02697e-16	1.12536e-14	0
XM_027337255.1	1.67342	4.79389	67.2599	2.37973e-16	1.30104e-14	0
XM_004486461.3	1.98203	5.6065	66.8943	2.86457e-16	1.54838e-14	0
XM_004488688.2	1.62084	3.68797	66.6669	3.2148e-16	1.73116e-14	0
XM_012716578.2	1.90977	6.33426	66.4635	3.56438e-16	1.89097e-14	0
XM_004509085.3	1.3289	7.10794	66.1989	4.07647e-16	2.13107e-14	0
XM_004497742.3	1.90188	4.37511	66.168	4.14085e-16	2.15686e-14	0
XM_004491294.3	1.71874	4.22116	65.8331	4.90781e-16	2.53789e-14	0
XM_004511020.3	1.87278	5.04035	65.4048	6.09903e-16	3.09796e-14	0
XM_004501993.3	1.189	6.77574	64.7772	8.38622e-16	4.14221e-14	0
XM_004503283.3	1.95573	6.58883	63.7904	1.38385e-15	6.65179e-14	0
XM_004508392.3	1.47142	6.72639	63.6626	1.47662e-15	7.07394e-14	0
XM_027335812.1	1.30471	5.89038	63.4297	1.66193e-15	7.85661e-14	0
XM_004493691.3	1.39937	6.87059	63.3224	1.755e-15	8.26929e-14	0
XM_012713697.2	1.77743	6.21979	62.9286	2.14332e-15	9.90354e-14	0
XM_004509660.3	1.67694	4.1427	62.2361	3.04655e-15	1.38536e-13	0
XM_004488681.3	1.71238	4.88387	61.8527	3.70127e-15	1.67246e-13	0
XM_004504817.3	1.41643	5.11754	61.6378	4.12807e-15	1.84783e-13	0
XM_004491026.3	1.30141	5.74612	61.5249	4.37183e-15	1.95085e-13	0
XM_004496600.3	1.2568	6.88312	61.369	4.73213e-15	2.09854e-13	0
XM_004501377.2	1.76004	6.83643	61.276	4.96083e-15	2.19317e-13	0
XM_004499993.2	1.23293	4.62474	61.0099	5.67885e-15	2.45752e-13	0
XM_004495065.3	1.52526	4.09568	61.0007	5.70556e-15	2.46164e-13	0
XM_004495362.3	1.70806	6.03143	60.5447	7.19264e-15	3.03916e-13	0
XM_004512548.3	1.85185	4.34405	60.4314	7.61896e-15	3.20041e-13	0
XM_004505322.3	1.50348	8.45317	60.2475	8.36489e-15	3.4831e-13	0
XM_027337480.1	1.80055	6.41767	60.1411	8.8294e-15	3.64474e-13	0
XM_004491222.3	1.95585	4.25377	60.0454	9.2692e-15	3.81529e-13	0
XM_004508429.3	1.22339	5.50332	59.9578	9.69147e-15	3.9663e-13	0
XM_004502540.3	1.40839	4.98666	59.9022	9.96894e-15	4.06824e-13	0
XM_004496415.3	1.67922	5.44539	59.8653	1.01576e-14	4.12174e-13	0
XM_004496448.3	1.5738	4.12213	59.7934	1.05358e-14	4.26313e-13	0
XM_004497118.3	1.86087	7.94558	59.6626	1.12598e-14	4.53048e-13	0
XM_004486649.3	1.406	7.80405	59.4776	1.23691e-14	4.94902e-13	0
XM_004494264.3	1.55077	4.12152	59.4107	1.27969e-14	5.10593e-13	0
XM_004508987.3	1.5354	4.89783	59.1232	1.48105e-14	5.84422e-13	0
XM_004515316.3	1.70354	9.49539	58.9317	1.63244e-14	6.38881e-13	0
XM_004503538.3	1.73465	4.24169	58.6612	1.87303e-14	7.25115e-13	0
XM_012712000.2	1.76629	5.78112	58.4448	2.09078e-14	8.02905e-13	0
XM_004508306.2	1.42121	5.74522	58.429	2.10762e-14	8.07208e-13	0
XM_004491806.3	1.37152	7.42523	58.4095	2.12857e-14	8.12249e-13	0
XM_012716902.2	1.64129	5.24326	58.4063	2.13213e-14	8.12249e-13	0
XM_004510784.3	1.43335	5.26133	58.2611	2.2954e-14	8.7069e-13	0
XM_004512082.3	1.73876	9.99705	58.1784	2.39393e-14	9.04766e-13	0
XM_027335822.1	1.30409	8.48236	57.9994	2.62192e-14	9.85734e-13	0
XM_004496313.3	1.99668	4.69733	57.7486	2.97856e-14	1.11688e-12	0
XM_004513448.3	1.86582	4.44497	57.6224	3.17591e-14	1.18778e-12	0
XM_004495663.3	1.77895	4.06377	57.4408	3.48314e-14	1.29591e-12	0
XM_004491229.3	1.75463	4.97922	57.3864	3.58066e-14	1.32874e-12	0
XM_004500344.3	1.80736	5.89456	57.1143	4.11208e-14	1.50643e-12	0
XM_004501777.3	1.75135	7.49482	57.0222	4.30918e-14	1.57461e-12	0
XM_004512464.3	1.79539	5.69929	56.8046	4.81333e-14	1.7499e-12	0
XM_004493500.3	-1.83782	3.18787	56.6831	5.12023e-14	1.85676e-12	0
XM_004515590.3	1.58986	3.55365	56.2285	6.45194e-14	2.31623e-12	0
XM_004488790.2	1.48572	9.84786	56.02	7.17386e-14	2.54984e-12	0
XM_004502487.3	1.5325	5.9923	56.0096	7.21185e-14	2.55699e-12	0
XM_004502180.3	1.34964	6.50601	55.7905	8.06197e-14	2.85135e-12	0
XM_012715920.2	1.27025	5.20563	55.7185	8.36281e-14	2.94322e-12	0
XM_012718194.2	1.39267	4.92673	55.4353	9.65842e-14	3.36611e-12	0
XM_004499923.3	-1.91601	4.03228	55.1752	1.10253e-13	3.82389e-12	0
XM_004497174.3	1.23188	5.99515	55.0187	1.1939e-13	4.1109e-12	0
XM_004507817.3	1.09719	6.75996	54.6685	1.42675e-13	4.8775e-12	0
XM_004487310.3	1.22723	5.46657	54.2349	1.77901e-13	6.02423e-12	0
XM_004506171.3	1.61188	3.8663	54.08	1.92495e-13	6.48778e-12	0
XM_004497482.2	1.62486	4.0791	54.0406	1.96391e-13	6.60352e-12	0
XM_004508906.3	-1.40955	6.52857	53.7646	2.26003e-13	7.52852e-12	0
XM_004492669.3	1.29822	4.43925	53.4194	2.6942e-13	8.89209e-12	0
XM_004506338.3	1.36617	4.98325	53.2957	2.86933e-13	9.42667e-12	0
XM_004506899.3	1.41713	5.13378	53.0403	3.26778e-13	1.06381e-11	0
XM_004488133.2	1.83354	4.21011	52.9538	3.41481e-13	1.10665e-11	0
XM_004512496.3	1.71347	9.27523	52.7643	3.7607e-13	1.21052e-11	0
XM_004502835.3	1.51111	6.78374	52.7371	3.81317e-13	1.22466e-11	0
XM_004513012.3	1.27477	5.46594	52.6718	3.94212e-13	1.26042e-11	0
XM_004500194.3	1.2457	5.42206	52.4639	4.38226e-13	1.39492e-11	0
XM_004502509.3	1.81347	4.90899	52.1086	5.25138e-13	1.6532e-11	0
NM_001279192.1	1.5705	9.03859	52.0463	5.42078e-13	1.69906e-11	0
XM_004493098.3	1.35154	5.0836	51.9038	5.82865e-13	1.81895e-11	0
XM_004509479.3	1.81177	2.764	51.6958	6.48024e-13	2.00482e-11	0
XM_004500790.3	1.52526	10.1777	51.66	6.59942e-13	2.03729e-11	0
XM_004505674.3	1.86194	5.50413	51.6222	6.72756e-13	2.07238e-11	0
XM_027334752.1	1.59532	7.97605	51.6169	6.74585e-13	2.07355e-11	0
XM_004485577.3	1.82234	5.7837	51.5272	7.06118e-13	2.16583e-11	0
XM_004511931.3	1.1445	6.47755	51.4932	7.18453e-13	2.19896e-11	0
NM_001309684.1	1.7973	10.1814	51.4391	7.38519e-13	2.25555e-11	0
XM_004506771.3	1.65422	4.74961	51.3392	7.77069e-13	2.35821e-11	0
XM_004487359.3	1.66347	5.46931	51.312	7.87917e-13	2.38104e-11	0
XM_012714401.2	1.68628	2.79049	51.1226	8.67737e-13	2.61123e-11	0
XM_004502787.3	1.28308	5.25101	51.036	9.06868e-13	2.71757e-11	0
XM_004499713.3	1.59526	4.24207	51.0163	9.16e-13	2.7392e-11	0
XM_004507692.3	1.20785	6.08434	50.7709	1.03802e-12	3.07837e-11	0
XM_004499255.3	1.39176	8.14794	50.6399	1.10964e-12	3.27047e-11	0
XM_027333123.1	1.36855	4.93972	50.4474	1.22404e-12	3.56366e-11	0
XM_004513414.3	1.53349	7.22149	50.4325	1.23336e-12	3.58349e-11	0
XM_004492442.3	1.61582	3.62348	50.3535	1.28398e-12	3.71551e-11	0
XM_004496703.3	1.47568	5.35137	50.0062	1.53258e-12	4.39933e-11	0
XM_004494510.2	1.60638	5.18018	49.9867	1.54791e-12	4.43444e-11	0
XM_004496530.3	1.75709	4.04693	49.9749	1.55725e-12	4.44343e-11	0
XM_004508736.3	1.52208	3.77272	49.9223	1.59956e-12	4.5551e-11	0
XM_012714056.2	-1.2068	5.49319	49.8963	1.62086e-12	4.59747e-11	0
XM_004495336.3	1.14786	5.00318	49.8644	1.64751e-12	4.66381e-11	0
XM_027336157.1	1.90625	5.10579	49.3383	2.15414e-12	5.99144e-11	0
XM_004487595.3	1.23519	5.89394	49.308	2.18772e-12	6.07306e-11	0
XM_004500011.3	1.57523	3.97727	49.2754	2.22434e-12	6.16274e-11	0
XM_012713090.2	-1.09816	6.44973	49.2086	2.30138e-12	6.35162e-11	0
XM_004498343.3	1.68567	3.26198	49.0082	2.549e-12	6.99461e-11	0
XM_004486099.3	1.23482	5.50229	48.9753	2.59208e-12	7.09924e-11	0
XM_004490004.3	1.70056	6.98411	48.9015	2.69147e-12	7.35737e-11	0
XM_004505883.3	-1.63909	5.07313	48.8384	2.77942e-12	7.58333e-11	0
NM_001364751.1	1.59031	8.75347	48.6172	3.11123e-12	8.4404e-11	0
XM_012716363.2	1.14077	4.68335	48.5304	3.25216e-12	8.77286e-11	0
XM_004516869.3	1.21464	5.56252	48.5085	3.28854e-12	8.85433e-11	0
XM_004509997.3	1.44891	5.12609	48.3997	3.47614e-12	9.34188e-11	0
XM_004502294.3	1.4007	8.9328	48.3676	3.53358e-12	9.47745e-11	0
XM_004503234.3	1.45668	7.15031	48.243	3.76531e-12	1.0025e-10	0
XM_004510057.3	1.57633	8.71276	48.1852	3.87804e-12	1.02869e-10	0
XM_004512229.3	1.48482	4.74878	48.1523	3.94362e-12	1.04415e-10	0
XM_004489223.3	1.42335	3.48898	48.1198	4.00953e-12	1.05938e-10	0
XM_004500820.3	1.36126	8.72961	48.035	4.1868e-12	1.09638e-10	0
XM_012716228.2	1.54965	6.58749	48.0179	4.22354e-12	1.10316e-10	0
XM_004486166.3	1.62767	3.42617	48.0157	4.22812e-12	1.10316e-10	0
XM_004499877.3	1.70603	4.14683	47.9685	4.33127e-12	1.12802e-10	0
XM_004503645.3	1.23121	5.06704	47.952	4.36791e-12	1.1355e-10	0
XM_012716017.2	1.25836	5.22285	47.9452	4.38291e-12	1.13733e-10	0
XM_004486536.3	1.57521	3.22551	47.9213	4.43674e-12	1.14922e-10	0
XM_004486120.3	1.79481	3.33153	47.7299	4.8918e-12	1.2648e-10	0
NM_001279161.1	1.76256	5.3253	47.7252	4.90353e-12	1.26555e-10	0
NM_001364921.1	1.38457	10.7552	47.4717	5.58029e-12	1.43763e-10	0
XM_004505896.3	1.80564	4.31278	47.1552	6.55835e-12	1.67753e-10	0
XM_004507705.3	1.69317	4.22331	47.1331	6.63249e-12	1.69347e-10	0
XM_004514903.3	1.69901	6.8383	47.1096	6.71257e-12	1.70783e-10	0
XM_004502043.3	1.94824	3.14632	46.9127	7.42193e-12	1.88496e-10	0
XM_004492812.3	1.82975	7.8624	46.8405	7.70039e-12	1.95222e-10	0
XM_004510934.2	1.40183	6.74734	46.8182	7.78856e-12	1.96986e-10	0
XM_004515791.3	1.55449	5.43398	46.816	7.79746e-12	1.96986e-10	0
XM_004500626.3	1.349	8.99652	46.7982	7.86869e-12	1.98435e-10	0
XM_004514666.3	1.63622	3.04822	46.6333	8.55926e-12	2.15093e-10	0
XM_004507102.3	1.84814	8.24972	46.6295	8.57616e-12	2.1514e-10	0
XM_004493575.3	1.84587	2.39665	46.5988	8.71146e-12	2.17771e-10	0
XM_004504182.3	1.46097	3.50648	46.4593	9.35399e-12	2.33426e-10	0
XM_004497571.3	1.5778	4.85931	46.4522	9.38814e-12	2.33871e-10	0
XM_004511310.3	1.66185	2.79732	46.3681	9.79964e-12	2.43698e-10	0
XM_004498297.2	1.40984	3.6224	46.3312	9.98597e-12	2.4749e-10	0
XM_004491066.3	1.35916	5.3077	46.2517	1.03996e-11	2.57277e-10	0
XM_004516714.3	1.43944	6.1419	46.1981	1.06882e-11	2.63506e-10	0
XM_004494366.3	1.15456	7.3358	46.1165	1.11428e-11	2.73773e-10	0
XM_004492791.2	1.18608	6.89481	46.0105	1.17622e-11	2.88497e-10	0
XR_189802.3	-1.62415	4.08772	45.8792	1.25771e-11	3.07431e-10	0
XM_004507837.3	1.52039	4.13057	45.6871	1.38735e-11	3.37966e-10	0
NM_001279202.1	1.75463	7.78245	45.6436	1.41852e-11	3.44973e-10	0
XM_004512736.3	1.33277	6.84744	45.6092	1.44365e-11	3.50488e-10	0
XM_004502882.3	1.45809	6.57346	45.5027	1.5243e-11	3.69442e-10	0
XM_004515728.3	1.16593	7.42684	45.3731	1.62856e-11	3.93883e-10	0
XM_004511655.3	1.6008	5.26579	45.3056	1.68567e-11	4.05807e-10	0
XM_004486226.3	1.7295	5.46624	45.118	1.85512e-11	4.44359e-10	0
XM_004496852.2	1.262	6.74485	44.9637	2.00724e-11	4.78398e-10	0
XM_004504350.3	1.81002	5.94949	44.8986	2.07507e-11	4.92107e-10	0
XM_004490208.3	1.4052	6.70631	44.7883	2.19529e-11	5.19757e-10	0
XM_004494786.3	1.36652	5.60935	44.69	2.30838e-11	5.43968e-10	0
XM_004497313.2	1.64219	5.58148	44.6895	2.30894e-11	5.43968e-10	0
XM_004508594.3	1.39845	4.81933	44.3941	2.68491e-11	6.30469e-10	0
XM_004492335.3	1.66644	8.30599	44.3355	2.7665e-11	6.47505e-10	0
XM_004498798.3	1.5938	8.30897	44.3292	2.77551e-11	6.48555e-10	0
XM_004501899.3	1.65536	3.72092	44.3251	2.78122e-11	6.4883e-10	0
XM_004507136.3	-1.46029	5.08479	44.2874	2.83528e-11	6.60367e-10	0
XM_004490816.3	1.77051	10.5566	44.1529	3.03706e-11	7.03929e-10	0
XM_004495707.3	1.53528	4.13832	44.0653	3.17598e-11	7.33754e-10	0
XM_004504337.3	1.62381	4.62421	44.0058	3.27411e-11	7.55207e-10	0
XM_004506744.3	1.62449	4.28915	43.9639	3.34483e-11	7.69042e-10	0
XM_004505470.3	1.18519	4.40746	43.9562	3.35802e-11	7.70838e-10	0
XM_004496416.3	1.23388	5.91353	43.9334	3.39747e-11	7.78645e-10	0
XM_004505146.3	1.50764	4.69161	43.8875	3.478e-11	7.95829e-10	0
XM_004501910.3	1.4625	4.20459	43.7641	3.70441e-11	8.43594e-10	0
XM_027336215.1	1.2958	5.46589	43.7337	3.76228e-11	8.54892e-10	0
XM_004488673.3	1.43567	5.59504	43.6906	3.84618e-11	8.71719e-10	0
XM_004487454.3	1.88335	5.3767	43.5988	4.03077e-11	9.10674e-10	0
XM_004512924.3	1.38118	6.45352	43.5175	4.20187e-11	9.46346e-10	0
XM_004508452.3	1.24691	4.17235	43.5134	4.21059e-11	9.46822e-10	0
XM_027331649.1	1.89077	3.38069	43.3556	4.56426e-11	1.01836e-09	0
XM_004501288.3	1.32108	8.6299	43.3369	4.60823e-11	1.02497e-09	0
XM_012718141.2	1.81797	6.90108	43.2565	4.80131e-11	1.06297e-09	0
XM_004512721.3	1.35525	4.96155	43.1593	5.04592e-11	1.11368e-09	0
XM_004508083.3	1.19735	4.33639	43.1028	5.19367e-11	1.14453e-09	0
XM_027334178.1	0.997682	6.04966	43.0311	5.38756e-11	1.1818e-09	0
XM_004493880.3	1.95591	3.8336	42.7215	6.31137e-11	1.37601e-09	0
XM_004498414.3	1.93816	2.85932	42.6207	6.64512e-11	1.44438e-09	0
XM_004498841.3	-1.86617	5.56177	42.5554	6.871e-11	1.48896e-09	0
XM_004513144.3	-1.94354	6.86645	42.5417	6.91908e-11	1.49711e-09	0
XM_004492692.3	1.81453	5.15974	42.4856	7.12042e-11	1.53604e-09	0
XM_004510873.3	1.6547	4.74586	42.4238	7.34897e-11	1.58058e-09	0
XM_004513970.3	-1.13128	5.77522	42.3329	7.69846e-11	1.64926e-09	0
XM_012718217.2	1.53523	7.76488	42.3182	7.7568e-11	1.65833e-09	0
XM_004498555.3	-1.07399	6.03352	42.1926	8.2712e-11	1.76043e-09	0
XM_004490221.3	1.4162	6.42384	42.0933	8.70214e-11	1.8494e-09	0
XR_003471555.1	1.18094	4.52423	42.0027	9.11454e-11	1.93417e-09	0
XM_004507018.3	1.34135	6.91352	41.8709	9.75005e-11	2.06597e-09	0
XM_004507735.3	1.60923	4.03546	41.8151	1.00325e-10	2.12269e-09	0
XM_004500482.3	1.88845	4.95354	41.8045	1.00873e-10	2.13112e-09	0
XM_004495084.3	1.27612	9.52141	41.6234	1.1066e-10	2.3276e-09	0
XM_004515189.3	1.48861	6.22121	41.5581	1.14421e-10	2.39748e-09	0
XM_004504647.3	1.32032	6.62556	41.557	1.14485e-10	2.39748e-09	0
XM_004495523.3	1.88448	5.69116	41.4567	1.20514e-10	2.52006e-09	0
XM_004505501.3	1.63073	5.02816	41.3922	1.24553e-10	2.59846e-09	0
XM_004498419.3	1.42672	8.98271	41.3883	1.24803e-10	2.59846e-09	0
XM_004503568.3	1.60275	5.05042	41.3882	1.24807e-10	2.59846e-09	0
XM_004506823.3	1.43293	5.43277	41.3142	1.29622e-10	2.69479e-09	0
XM_027333362.1	1.4415	3.20543	41.2481	1.34081e-10	2.78344e-09	0
XM_012717095.2	1.35468	5.56987	41.231	1.3526e-10	2.80386e-09	0
XM_004502556.3	1.41523	5.85173	41.0408	1.49086e-10	3.086e-09	0
XM_027334412.1	1.27642	4.43539	40.99	1.53012e-10	3.16268e-09	0
XM_004505524.3	1.50669	3.42679	40.8999	1.60229e-10	3.30232e-09	0
XM_004509368.3	1.47306	2.67968	40.8823	1.61675e-10	3.32735e-09	0
XM_027332355.1	1.65908	5.24874	40.8193	1.66977e-10	3.42661e-09	0
NM_001309678.1	1.52301	5.32599	40.6869	1.78676e-10	3.65131e-09	0
XM_004502181.3	1.41392	3.93155	40.684	1.78946e-10	3.65131e-09	0
XM_012712543.2	-1.08829	4.90762	40.6384	1.8317e-10	3.72159e-09	0
NM_001364764.1	1.7559	6.93345	40.5169	1.94919e-10	3.93242e-09	0
XM_004486008.3	1.93431	4.93802	40.4099	2.05893e-10	4.14215e-09	0
XM_004510114.3	1.44841	3.38639	40.3376	2.13663e-10	4.29243e-09	0
XM_004503171.3	1.43819	9.2344	40.2917	2.18732e-10	4.38199e-09	0
XM_004511172.3	1.39718	4.18196	40.2223	2.26651e-10	4.53428e-09	0
NM_001279163.1	1.17828	5.79624	40.1048	2.40694e-10	4.80181e-09	0
XM_004497547.3	1.79144	2.21521	40.1003	2.41248e-10	4.80616e-09	0
XM_004509616.3	1.46264	5.52482	39.9874	2.55611e-10	5.05714e-09	0
XM_004490060.3	1.47219	5.56417	39.8078	2.80223e-10	5.51362e-09	0
XM_004494469.3	1.21045	8.6483	39.6804	2.99111e-10	5.86914e-09	0
XM_004507762.3	1.3605	5.07543	39.5246	3.23957e-10	6.34796e-09	0
XM_004496521.3	1.17911	6.84272	39.5103	3.26327e-10	6.38567e-09	0
XM_004501783.3	1.48242	2.71512	39.4883	3.30028e-10	6.44049e-09	0
XM_004503365.3	1.81992	5.87054	39.3306	3.57796e-10	6.94454e-09	0
XM_004497143.3	1.35674	4.79849	39.2244	3.77784e-10	7.31268e-09	0
XM_004509974.3	1.35407	4.52012	39.1662	3.89216e-10	7.52379e-09	0
XM_004512864.3	-1.24141	6.0212	39.0911	4.04473e-10	7.80819e-09	0
XM_004517117.3	1.19649	4.76299	39.0099	4.2167e-10	8.11827e-09	0
XM_004495847.3	1.15007	8.85754	38.9637	4.31758e-10	8.30134e-09	0
XM_012715287.1	1.46352	3.40275	38.9285	4.39617e-10	8.42982e-09	0
XM_012717391.2	1.70289	5.1981	38.823	4.64032e-10	8.87423e-09	0
XM_012719284.2	1.67556	4.29091	38.7614	4.78905e-10	9.13426e-09	0
XM_004508666.3	1.2344	8.73975	38.6627	5.03755e-10	9.59546e-09	0
XM_004492986.3	1.51734	4.86716	38.5601	5.30928e-10	1.00462e-08	0
XR_001144559.2	1.27922	9.62743	38.5529	5.32904e-10	1.00703e-08	0
XM_004491565.3	1.63395	5.89979	38.5225	5.41263e-10	1.02148e-08	0
XM_004509667.3	1.31644	6.49849	38.4304	5.6743e-10	1.06605e-08	0
XM_004517220.3	-0.963715	6.21353	38.382	5.81679e-10	1.09057e-08	0
XM_004513401.3	1.59837	3.00347	38.3616	5.87767e-10	1.10055e-08	0
XM_004507247.3	1.26553	4.72621	38.2927	6.08904e-10	1.13864e-08	0
XM_004515895.3	1.02743	6.32714	38.1615	6.51264e-10	1.21467e-08	0
XM_004502777.3	1.15975	5.3332	38.1466	6.5623e-10	1.22235e-08	0
XM_004514178.3	0.801873	6.31134	38.1299	6.61867e-10	1.23124e-08	0
XM_004488854.3	1.18329	4.71497	38.0726	6.81593e-10	1.26629e-08	0
XM_004494192.3	1.25406	6.65999	37.9571	7.23176e-10	1.34007e-08	0
XM_004492934.3	1.72565	6.34293	37.8588	7.60538e-10	1.40749e-08	0
XM_004504324.3	1.40473	6.0723	37.8494	7.64237e-10	1.41179e-08	0
XM_004500132.3	-1.19525	7.94171	37.8478	7.64834e-10	1.41179e-08	0
XM_004503093.3	1.73707	6.17336	37.7894	7.88106e-10	1.44914e-08	0
XM_004503966.3	1.79373	2.5596	37.7523	8.03216e-10	1.47503e-08	0
XM_004489262.3	-1.28012	6.27853	37.74	8.08317e-10	1.4825e-08	0
XM_004486688.3	1.39024	9.54679	37.6616	8.41432e-10	1.54126e-08	0
XM_004496487.3	1.13713	3.65935	37.6228	8.58374e-10	1.56829e-08	0
XM_004496016.3	1.29202	5.70471	37.599	8.68872e-10	1.58343e-08	0
XM_004503050.3	1.50985	4.60971	37.5809	8.76996e-10	1.59417e-08	0
XM_004490937.3	1.0403	4.92584	37.5608	8.86082e-10	1.60865e-08	0
XM_004497088.3	1.83684	3.43591	37.5092	9.09843e-10	1.64969e-08	0
XM_004486106.3	0.922862	6.75106	37.3663	9.78967e-10	1.76165e-08	0
XM_004490841.3	1.93012	2.18713	37.2431	1.04286e-09	1.87191e-08	0
XM_004504003.2	1.92628	3.02407	37.2048	1.06354e-09	1.90665e-08	0
XM_012717113.2	1.13198	6.51034	37.171	1.08211e-09	1.93752e-08	0
XM_004486951.3	1.24884	8.13119	37.1484	1.09475e-09	1.95452e-08	0
XM_004514354.3	1.48915	4.60922	37.1474	1.09527e-09	1.95452e-08	0
XM_004505434.3	1.55401	6.25054	37.1456	1.09627e-09	1.95452e-08	0
XM_004505511.3	1.42975	5.05671	37.1442	1.09706e-09	1.95452e-08	0
XM_004512970.3	1.02852	5.30515	37.0463	1.15355e-09	2.04751e-08	0
XM_004491395.3	1.92502	2.66262	36.9874	1.18898e-09	2.10518e-08	0
XM_004486942.3	0.966375	5.63496	36.9556	1.20853e-09	2.13716e-08	0
XM_004510367.3	1.98771	5.3199	36.9272	1.22623e-09	2.16578e-08	0
XM_004499834.3	1.22292	8.81066	36.9211	1.23005e-09	2.16986e-08	0
XM_004501334.3	1.69582	5.59825	36.8079	1.3036e-09	2.29395e-08	0
XM_004503693.3	1.53729	5.07101	36.7784	1.32348e-09	2.32608e-08	0
XM_004503298.3	1.39661	5.02366	36.6639	1.40356e-09	2.46078e-08	0
XM_004488608.2	1.33714	6.46586	36.6319	1.42675e-09	2.49839e-08	0
XM_004508719.3	1.98796	4.87312	36.6255	1.43148e-09	2.50056e-08	0
XM_004485436.3	1.33812	3.83778	36.6218	1.43419e-09	2.50223e-08	0
XM_004513412.3	1.27721	3.37308	36.6062	1.44571e-09	2.51874e-08	0
XM_027336507.1	1.95842	2.45521	36.6042	1.44717e-09	2.51874e-08	0
XM_004486853.3	1.42178	6.47991	36.5504	1.48767e-09	2.58609e-08	0
XM_004499310.3	1.35794	6.81358	36.4637	1.55538e-09	2.70051e-08	0
XM_004514761.3	1.35556	3.57616	36.438	1.57602e-09	2.73134e-08	0
XM_004489488.3	-1.41276	8.06953	36.4368	1.57695e-09	2.73134e-08	0
XM_004499728.3	1.81021	1.9679	36.3858	1.61875e-09	2.79697e-08	0
XM_004493583.3	1.26213	7.54193	36.3185	1.67563e-09	2.88829e-08	0
XM_027330898.1	1.71761	3.78914	36.316	1.67783e-09	2.88861e-08	0
XM_004494701.3	-1.55631	6.23473	36.2806	1.7086e-09	2.93805e-08	0
XM_004489824.3	1.64704	3.40193	36.2273	1.75595e-09	3.01585e-08	0
XM_004510421.3	1.24597	6.11212	36.1962	1.78422e-09	3.06074e-08	0
XM_004492595.3	1.64554	3.67581	36.1863	1.79327e-09	3.07259e-08	0
XM_012713534.2	1.65092	5.03072	36.1838	1.79555e-09	3.07281e-08	0
XM_004503574.3	-1.49907	5.06352	36.1787	1.80025e-09	3.07718e-08	0
XM_004512429.3	-1.02871	5.71902	36.1522	1.82497e-09	3.11571e-08	0
XM_004497181.2	-1.34871	6.33102	36.1456	1.83113e-09	3.12252e-08	0
XM_004499813.3	1.52214	6.00225	36.0862	1.88782e-09	3.21536e-08	0
XM_004506828.3	1.24849	5.69552	36.042	1.93109e-09	3.28124e-08	0
XM_004500022.3	1.72922	2.90314	36.0014	1.97173e-09	3.34634e-08	0
XM_012717094.2	1.35118	7.18648	35.9898	1.98349e-09	3.36231e-08	0
XM_004500146.2	0.912302	6.28997	35.9774	1.99624e-09	3.37992e-08	0
NM_001278984.1	-1.64421	6.75468	35.9736	2.00007e-09	3.3824e-08	0
XM_004489818.3	-1.09942	7.38226	35.9401	2.03482e-09	3.43307e-08	0
XM_004505938.3	-1.03551	6.86977	35.9343	2.0408e-09	3.43911e-08	0
XM_012714567.2	-1.76329	4.63821	35.9311	2.04423e-09	3.44083e-08	0
XM_004488837.3	1.22672	3.72979	35.927	2.04852e-09	3.44402e-08	0
XM_004494555.3	1.47575	3.91278	35.8914	2.08627e-09	3.50336e-08	0
XM_004500251.3	-1.39009	3.99774	35.8506	2.13038e-09	3.56907e-08	0
XM_027333605.1	0.983161	6.09133	35.7912	2.19643e-09	3.67114e-08	0
XM_004500237.3	1.27923	4.66413	35.7601	2.23177e-09	3.72585e-08	0
XM_004493535.3	-1.65078	6.42858	35.747	2.24674e-09	3.74649e-08	0
XM_004495946.3	-1.21505	6.60823	35.7141	2.28508e-09	3.80598e-08	0
XM_027335008.1	1.79614	4.44213	35.6889	2.31479e-09	3.851e-08	0
XM_004501874.3	1.66472	3.27852	35.6378	2.3763e-09	3.9396e-08	0
XM_004500649.3	1.33124	8.03949	35.6167	2.40214e-09	3.97325e-08	0
XM_004507540.3	1.2116	5.68189	35.5976	2.42588e-09	4.007e-08	0
XM_004500566.3	-1.53957	5.30904	35.5958	2.42815e-09	4.007e-08	0
XM_027330505.1	1.14054	8.74524	35.5929	2.43174e-09	4.00832e-08	0
XM_004500773.2	1.69725	6.09991	35.5558	2.47849e-09	4.08068e-08	0
XM_004513019.3	1.86469	6.12534	35.4905	2.56302e-09	4.20947e-08	0
XM_004506319.2	0.854162	5.7359	35.4886	2.56553e-09	4.20947e-08	0
XM_004490545.3	1.25263	4.95804	35.479	2.57815e-09	4.22534e-08	0
XM_004510552.3	1.42676	10.819	35.33	2.78305e-09	4.54554e-08	0
XM_004500651.3	1.38415	4.3681	35.2878	2.8441e-09	4.62941e-08	0
XM_004510640.3	-1.16202	7.35026	35.2337	2.92422e-09	4.75443e-08	0
XM_012718767.2	-1.65693	3.9525	35.1783	3.0085e-09	4.88592e-08	0
XM_012715178.2	1.49099	3.33399	35.1454	3.05978e-09	4.95795e-08	0
XM_004506726.3	1.67674	3.75668	35.0843	3.15737e-09	5.09877e-08	0
XM_004500093.3	1.96741	2.40387	35.036	3.23661e-09	5.21498e-08	0
XM_004500461.3	1.87476	4.49151	34.9823	3.32721e-09	5.35493e-08	0
XM_012712524.1	1.56569	2.3104	34.9294	3.41884e-09	5.49623e-08	0
XM_004505359.3	1.70898	2.82855	34.8568	3.54872e-09	5.69863e-08	0
XM_004485936.3	-1.30679	5.29629	34.8207	3.61512e-09	5.79876e-08	0
XM_004508891.3	1.65701	3.72005	34.8125	3.63043e-09	5.81681e-08	0
XM_004497435.3	-0.966917	6.10245	34.7446	3.75929e-09	5.99644e-08	0
XM_004503468.3	1.49596	2.36894	34.6793	3.88738e-09	6.18698e-08	0
XM_004491457.3	1.8672	4.79572	34.6771	3.89183e-09	6.18718e-08	0
XM_004508608.3	-1.11987	6.16321	34.628	3.9913e-09	6.33829e-08	0
XM_004497365.3	0.993496	5.83733	34.6011	4.04668e-09	6.41201e-08	0
XM_004515171.3	1.97481	1.77064	34.5541	4.14571e-09	6.55443e-08	0
XM_004496299.3	1.1536	5.202	34.5516	4.15099e-09	6.55555e-08	0
XM_004489194.3	-1.16905	5.76263	34.5307	4.19573e-09	6.61813e-08	0
XM_004504297.3	0.924264	5.20527	34.5059	4.24965e-09	6.67456e-08	0
XM_004500135.3	1.93295	5.03478	34.4494	4.37486e-09	6.85617e-08	0
XM_004491166.3	1.20771	6.13802	34.389	4.51276e-09	7.06457e-08	0
XM_004511717.3	1.57805	5.34594	34.3599	4.58063e-09	7.16299e-08	0
XM_012712484.2	1.67817	3.94457	34.3083	4.70362e-09	7.33928e-08	0
XM_004489892.3	1.50181	4.20254	34.2844	4.76172e-09	7.41666e-08	0
XM_004492786.3	1.08363	6.45357	34.2837	4.76356e-09	7.41666e-08	0
XM_004506047.3	-1.26687	7.42561	34.2774	4.779e-09	7.43262e-08	0
XM_004502600.3	0.808846	6.13714	34.253	4.83932e-09	7.51012e-08	0
XM_004496218.3	1.26893	3.65404	34.1985	4.97664e-09	7.71488e-08	0
XM_004493373.3	1.25935	5.74039	34.1774	5.031e-09	7.77463e-08	0
XM_004506561.3	1.62003	3.73593	34.1772	5.03147e-09	7.77463e-08	0
NM_001364887.1	1.15922	10.113	34.0584	5.34829e-09	8.24638e-08	0
XM_012717755.2	0.991451	5.90541	34.0325	5.41986e-09	8.33878e-08	0
XM_004489241.3	1.32842	5.30398	33.9707	5.59469e-09	8.58931e-08	0
XM_004501707.3	1.44252	6.38277	33.9614	5.62162e-09	8.62143e-08	0
XM_004507625.3	-1.43094	3.97066	33.955	5.64019e-09	8.64065e-08	0
XM_004507864.3	1.80805	2.08726	33.9456	5.6674e-09	8.67306e-08	0
XM_004490896.3	-1.0549	5.73069	33.9289	5.71642e-09	8.73874e-08	0
XM_004496658.2	-1.7507	5.11029	33.908	5.77811e-09	8.82363e-08	0
XM_004511077.3	1.25933	4.06184	33.8467	5.963e-09	9.09628e-08	0
XM_004499635.3	1.52972	9.26646	33.8326	6.0063e-09	9.15257e-08	0
XM_004509944.3	0.881395	5.06182	33.7954	6.12227e-09	9.31938e-08	0
XM_004486344.3	1.25825	10.7809	33.7701	6.20233e-09	9.43123e-08	0
XM_004487294.3	1.62515	4.08434	33.7086	6.40155e-09	9.70326e-08	0
XM_004490599.3	1.32696	5.32234	33.5971	6.77941e-09	1.02651e-07	0
XM_004493526.3	1.06144	8.95677	33.5873	6.81347e-09	1.03058e-07	0
XM_004513394.3	1.73755	3.65112	33.5848	6.82223e-09	1.03082e-07	0
XM_004510725.3	0.934658	5.38064	33.5221	7.04593e-09	1.0635e-07	0
XM_004516600.3	-1.9816	5.20567	33.514	7.07525e-09	1.06616e-07	0
XM_004488729.3	1.9313	3.01991	33.5131	7.07847e-09	1.06616e-07	0
XM_004488674.3	1.44211	3.38259	33.5052	7.10727e-09	1.06849e-07	0
XM_004486405.3	1.35187	3.26928	33.5048	7.10888e-09	1.06849e-07	0
XM_004504990.3	0.835281	6.16304	33.3603	7.65695e-09	1.14871e-07	0
XM_004495160.3	-1.31549	7.21591	33.3599	7.65862e-09	1.14871e-07	0
XM_004503880.3	0.874955	6.49378	33.2722	8.01186e-09	1.20044e-07	0
XM_012713190.2	-1.28642	5.03055	33.2599	8.06281e-09	1.20681e-07	0
NM_001364744.1	-1.68102	8.9514	33.2244	8.21148e-09	1.22778e-07	0
XM_004515156.3	1.34516	5.6837	33.1816	8.39396e-09	1.25245e-07	0
XM_004513218.3	-1.07031	5.72656	33.1635	8.47256e-09	1.26024e-07	0
XM_004511828.3	0.999373	5.19429	33.1598	8.48878e-09	1.26134e-07	0
XM_004510453.3	1.98842	2.62527	33.1299	8.62038e-09	1.27957e-07	0
XM_012714877.2	1.05912	4.3508	33.0766	8.85992e-09	1.3124e-07	0
XM_004507430.3	1.15259	4.12833	33.0198	9.12263e-09	1.34853e-07	0
XM_004504381.3	1.27864	5.65647	33.0085	9.17555e-09	1.35496e-07	0
XM_004489544.3	1.27646	3.72227	32.9597	9.40896e-09	1.3823e-07	0
XM_004487793.3	1.49604	5.23509	32.8955	9.72473e-09	1.42576e-07	0
XM_012717178.2	1.67636	7.54805	32.8516	9.94683e-09	1.45683e-07	0
XM_004511731.3	1.42496	8.10522	32.8347	1.00338e-08	1.46807e-07	0
XM_004485546.3	1.80543	3.9436	32.8018	1.02048e-08	1.48853e-07	0
XM_027337043.1	1.40287	2.33076	32.7938	1.02473e-08	1.4932e-07	0
XM_004508370.3	1.18231	4.1758	32.7388	1.05413e-08	1.53448e-07	0
XM_004508526.3	0.980594	4.92623	32.72	1.06436e-08	1.5478e-07	0
XM_004488706.2	1.13775	9.94766	32.6737	1.09003e-08	1.58353e-07	0
XM_004508319.3	1.10756	6.97265	32.6714	1.0913e-08	1.58376e-07	0
XM_004509826.3	-0.96283	6.52394	32.6547	1.10072e-08	1.59582e-07	0
XM_004512534.3	1.29402	11.2267	32.6459	1.10572e-08	1.60145e-07	0
XM_004485444.3	0.981819	6.17798	32.6056	1.12889e-08	1.63336e-07	0
XM_004512468.3	1.12437	5.5031	32.5961	1.1344e-08	1.63802e-07	0
XM_004490236.3	-1.02516	5.80123	32.5833	1.14193e-08	1.64723e-07	0
XM_004502236.3	1.39176	3.37951	32.5798	1.144e-08	1.64856e-07	0
XM_004502522.3	0.999419	5.51611	32.5685	1.15067e-08	1.65651e-07	0
XM_004488446.3	1.31814	6.89494	32.5554	1.15845e-08	1.66603e-07	0
XM_004504057.3	1.07946	4.27001	32.5392	1.16812e-08	1.67657e-07	0
XM_004486904.3	1.32332	5.37229	32.4942	1.19548e-08	1.7124e-07	0
XM_004511051.3	1.87662	4.3954	32.4508	1.22247e-08	1.74644e-07	0
XM_004500957.3	1.80028	3.895	32.4501	1.2229e-08	1.74644e-07	0
XM_004495374.3	-1.09327	6.97663	32.4482	1.22412e-08	1.74644e-07	0
XM_012714429.2	1.29297	4.22759	32.4057	1.25119e-08	1.78151e-07	0
XM_004487575.3	1.0352	4.73941	32.4025	1.25323e-08	1.78265e-07	0
XM_004493639.3	-0.802432	6.35283	32.3615	1.27996e-08	1.81886e-07	0
XM_004500900.3	-1.45381	5.87137	32.3589	1.28167e-08	1.81948e-07	0
XM_004498401.3	0.983573	4.57322	32.3565	1.28324e-08	1.81992e-07	0
XM_004505464.3	-1.01768	5.92932	32.3151	1.31088e-08	1.85727e-07	0
XM_004496372.3	-1.20989	5.18772	32.298	1.3225e-08	1.87189e-07	0
XM_027334179.1	1.14039	3.9151	32.292	1.32655e-08	1.87577e-07	0
XM_004501987.3	-1.3651	4.27103	32.2721	1.34024e-08	1.89326e-07	0
XM_012715891.2	1.18477	4.16674	32.2691	1.34232e-08	1.89432e-07	0
XM_004506573.3	-1.45138	7.01059	32.2441	1.35971e-08	1.91698e-07	0
XM_004510412.3	1.62896	4.38691	32.2118	1.38248e-08	1.94526e-07	0
XM_004488275.3	1.81778	4.92588	32.1457	1.43032e-08	2.01059e-07	0
XM_004504548.3	-1.35711	4.17767	32.0929	1.46973e-08	2.06195e-07	0
XM_004508515.3	1.36189	4.74152	32.0854	1.4754e-08	2.06787e-07	0
XM_004493059.3	1.2038	10.7313	32.0664	1.48995e-08	2.08611e-07	0
XM_004496064.2	1.68542	4.42064	32.0646	1.49132e-08	2.08611e-07	0
XM_004510268.2	0.936794	6.71064	32.0311	1.51728e-08	2.12034e-07	0
XM_004497932.2	-0.9632	6.3545	32.0274	1.52014e-08	2.12227e-07	0
XM_004494396.3	1.0667	4.51618	32.012	1.53223e-08	2.13707e-07	0
XM_004490871.3	-1.3862	5.29753	32.0089	1.53471e-08	2.13844e-07	0
XM_004499904.3	-1.77433	6.84335	31.9932	1.54715e-08	2.15369e-07	0
XM_004499772.3	1.60036	3.89329	31.9898	1.54981e-08	2.15528e-07	0
XM_004485608.3	1.55273	4.93795	31.9726	1.5636e-08	2.17154e-07	0
XM_004492206.3	-1.19884	7.52536	31.9715	1.56453e-08	2.17154e-07	0
XM_004491176.3	0.954951	5.49653	31.9474	1.58405e-08	2.19495e-07	0
XM_004485857.3	1.24546	3.45391	31.9469	1.58446e-08	2.19495e-07	0
XM_004514858.3	1.65909	6.88203	31.8807	1.63936e-08	2.26443e-07	0
XM_004497086.3	-0.889703	6.68693	31.7303	1.7714e-08	2.44446e-07	0
XM_027330319.1	1.78352	1.71929	31.703	1.79648e-08	2.47668e-07	0
XM_004500758.3	-1.13519	7.69138	31.6989	1.80026e-08	2.47951e-07	0
XM_004494195.2	1.07418	6.0573	31.681	1.8169e-08	2.50003e-07	0
XM_004486651.3	1.38929	4.94337	31.6628	1.83403e-08	2.51876e-07	0
XM_004502505.2	1.54664	5.5685	31.6492	1.84692e-08	2.53161e-07	0
XM_004493976.3	-1.0634	6.09185	31.622	1.87294e-08	2.56481e-07	0
XM_012717170.2	-0.895248	6.7405	31.6086	1.88589e-08	2.58009e-07	0
XM_004508782.3	1.14595	3.89488	31.5575	1.93625e-08	2.64646e-07	0
XM_004511600.3	-1.78775	7.05429	31.5313	1.96253e-08	2.67727e-07	0
XM_004486079.3	1.8894	4.05959	31.5266	1.96731e-08	2.67878e-07	0
XM_004512180.3	1.14277	6.05706	31.5255	1.96834e-08	2.67878e-07	0
XM_027335482.1	-1.70205	6.89283	31.5047	1.98953e-08	2.70123e-07	0
XM_004514667.3	-1.93423	6.48209	31.4564	2.03965e-08	2.76666e-07	0
XM_004508878.3	1.14491	3.93295	31.4114	2.08755e-08	2.82896e-07	0
XM_012714522.2	1.24883	5.24648	31.3428	2.16264e-08	2.92518e-07	0
XM_004495263.3	1.18855	4.64691	31.32	2.18811e-08	2.95405e-07	0
XM_004512195.3	-1.69495	5.76628	31.3084	2.20129e-08	2.96625e-07	0
XM_004511540.3	1.16247	5.02747	31.2914	2.22062e-08	2.98949e-07	0
XM_004485926.3	1.05313	8.04487	31.2769	2.23724e-08	3.00903e-07	0
XM_004495301.3	1.2863	6.03764	31.2656	2.25031e-08	3.02377e-07	0
XM_004486315.3	-1.04476	6.09561	31.2338	2.28743e-08	3.07078e-07	0
XM_004490849.3	1.13937	6.26286	31.2285	2.29379e-08	3.07643e-07	0
XM_004488616.3	0.83388	6.35874	31.2105	2.31511e-08	3.10211e-07	0
XM_004515827.3	1.4189	2.08312	31.1847	2.34604e-08	3.13769e-07	0
XM_004508886.3	0.964795	5.60611	31.1176	2.42866e-08	3.24419e-07	0
XM_012716372.2	-1.55666	5.39648	31.1146	2.4324e-08	3.24419e-07	0
XM_027334127.1	-1.18138	4.82793	31.1145	2.43246e-08	3.24419e-07	0
XM_004515778.2	-1.05943	7.90118	31.1102	2.43787e-08	3.24838e-07	0
XM_004500224.3	-1.35419	7.74213	31.1031	2.44681e-08	3.25726e-07	0
XM_012711752.2	1.57146	2.46749	31.0663	2.49367e-08	3.31537e-07	0
XM_004505556.3	1.16444	5.22611	31.045	2.52119e-08	3.34375e-07	0
XM_004515431.3	1.37065	4.38479	31.0404	2.52707e-08	3.34375e-07	0
XM_004515284.3	1.8135	4.13009	30.9692	2.6215e-08	3.46159e-07	0
XM_004509195.3	1.15074	5.27366	30.9688	2.62205e-08	3.46159e-07	0
XM_004510396.3	1.63078	3.02919	30.9479	2.65054e-08	3.49598e-07	0
XM_012718603.2	-1.51539	4.32718	30.94	2.66136e-08	3.50638e-07	0
XM_004494627.3	-0.969997	6.00201	30.938	2.66402e-08	3.50638e-07	0
XM_004499148.3	1.97778	1.89877	30.9367	2.66577e-08	3.50638e-07	0
XM_004495882.3	-1.00987	7.25654	30.9256	2.68114e-08	3.52336e-07	0
XM_004499880.3	1.56196	5.47399	30.8971	2.72073e-08	3.57211e-07	0
XM_004507936.3	-1.06256	5.32944	30.8777	2.74815e-08	3.60481e-07	0
XM_012716493.2	-1.99976	6.3929	30.8338	2.81101e-08	3.68389e-07	0
XM_004502092.3	1.02923	5.54765	30.8285	2.81862e-08	3.68966e-07	0
XM_004510174.3	1.93161	2.03719	30.8272	2.82056e-08	3.68966e-07	0
XM_004501822.3	1.54425	2.26241	30.8127	2.84167e-08	3.71154e-07	0
XM_004509223.3	0.929633	5.25489	30.8045	2.85378e-08	3.72291e-07	0
XM_012712553.1	1.29855	11.6217	30.7659	2.91116e-08	3.7943e-07	0
XM_004492125.3	-1.19148	4.15699	30.6268	3.12739e-08	4.06136e-07	0
XM_004513863.3	1.93908	4.86128	30.6123	3.15084e-08	4.0881e-07	0
XM_004502486.3	1.42538	3.44919	30.5869	3.19249e-08	4.13465e-07	0
XM_004502847.3	1.49345	3.8739	30.5824	3.19991e-08	4.14052e-07	0
XM_004486146.3	-1.87248	7.20541	30.5681	3.22351e-08	4.16728e-07	0
XM_004502648.3	1.13523	6.53578	30.5455	3.26129e-08	4.21233e-07	0
XM_004508252.3	-0.952803	6.86833	30.5401	3.27032e-08	4.21766e-07	0
XM_004493267.3	1.09089	4.33707	30.5395	3.27131e-08	4.21766e-07	0
XM_004503580.3	1.88152	2.7472	30.5365	3.27643e-08	4.22047e-07	0
NM_001364863.1	1.22263	11.2367	30.4681	3.39394e-08	4.36399e-07	0
XM_004505809.3	1.92095	1.85909	30.4634	3.40225e-08	4.37075e-07	0
XM_004513017.3	0.790909	5.02181	30.4611	3.40633e-08	4.37207e-07	0
XM_004496111.3	-0.865953	6.96294	30.4371	3.44876e-08	4.41466e-07	0
NM_001365296.1	0.980116	5.79458	30.4056	3.50513e-08	4.47887e-07	0
XM_004491560.3	1.7164	2.52117	30.3629	3.58322e-08	4.57452e-07	0
XM_004498901.3	-1.52418	5.7094	30.3131	3.67634e-08	4.68504e-07	0
XM_004492194.2	-1.41711	8.4132	30.3056	3.69064e-08	4.69909e-07	0
XR_189328.3	1.27288	4.39476	30.2712	3.75669e-08	4.7747e-07	0
XM_004515766.3	1.82478	2.27484	30.2398	3.81793e-08	4.84823e-07	0
XM_004491569.3	-1.82796	6.02804	30.2307	3.83581e-08	4.86662e-07	0
XM_004511841.3	1.41919	5.08994	30.2117	3.87362e-08	4.91025e-07	0
XM_004500948.3	0.794717	6.05109	30.1307	4.03879e-08	5.1089e-07	0
XM_004491677.3	1.20607	6.00024	30.1297	4.04104e-08	5.1089e-07	0
XM_004492649.3	-1.11997	5.79556	30.1058	4.09114e-08	5.16313e-07	0
XM_004509698.3	1.09212	4.57386	30.0879	4.12905e-08	5.20638e-07	0
XM_004507858.3	1.85234	1.83598	30.0792	4.14755e-08	5.22511e-07	0
XM_004502723.3	-1.38091	10.1948	30.0595	4.18995e-08	5.26926e-07	0
XM_004511062.3	1.63838	4.36226	30.0255	4.26396e-08	5.35294e-07	0
XM_004487376.3	-1.69382	6.85789	29.9924	4.33743e-08	5.4404e-07	0
unassigned_transcript_676	1.76665	1.68302	29.9873	4.34882e-08	5.44991e-07	0
XM_004516090.3	-0.920056	6.7078	29.9358	4.46581e-08	5.58675e-07	0
unassigned_transcript_657	1.77454	3.00506	29.8871	4.57955e-08	5.71406e-07	0
XM_004493118.3	1.1324	5.30912	29.8736	4.61152e-08	5.74482e-07	0
XM_004505893.3	-1.20328	7.53905	29.8671	4.627e-08	5.75822e-07	0
XM_004497477.3	0.910066	6.70176	29.8201	4.74052e-08	5.88927e-07	0
XR_003470682.1	1.09875	3.74002	29.7983	4.79421e-08	5.95081e-07	0
XM_004492362.3	1.05065	4.59589	29.7779	4.84486e-08	6.00847e-07	0
XM_004494354.3	1.06981	4.1887	29.7536	4.906e-08	6.07377e-07	0
XM_004511853.3	-1.2509	6.65087	29.7267	4.97443e-08	6.15317e-07	0
XM_012717599.2	1.30127	4.29199	29.7081	5.02245e-08	6.20721e-07	0
XM_004504789.3	0.944413	4.07718	29.6124	5.27653e-08	6.50439e-07	0
XM_004498789.3	1.54673	3.60794	29.5894	5.33969e-08	6.57659e-07	0
XM_004487557.3	1.48863	5.30176	29.5609	5.41864e-08	6.66237e-07	0
XM_004497764.2	0.930377	6.9223	29.5507	5.44725e-08	6.6918e-07	0
XM_004487764.2	0.93769	6.21477	29.5214	5.53032e-08	6.78803e-07	0
XM_004497985.3	1.52137	4.56024	29.5136	5.55248e-08	6.8094e-07	0
XM_004485505.3	1.0419	5.99305	29.4751	5.66393e-08	6.9342e-07	0
XR_001143118.2	-1.49252	3.75787	29.4636	5.69779e-08	6.96969e-07	0
XR_001144017.2	1.51005	4.25105	29.4077	5.86448e-08	7.15255e-07	0
XM_004512888.3	0.789227	6.67427	29.4051	5.87224e-08	7.15255e-07	0
XM_004501536.3	1.82837	3.23009	29.4022	5.88098e-08	7.15711e-07	0
XM_004493571.3	1.73785	2.6041	29.3731	5.97007e-08	7.25936e-07	0
XM_004496936.3	1.44424	5.1851	29.3217	6.13063e-08	7.44196e-07	0
XM_004489085.3	-0.861466	4.84384	29.295	6.21547e-08	7.53856e-07	0
XM_012712979.2	1.51109	4.25103	29.2626	6.32045e-08	7.6594e-07	0
XM_004515225.3	1.34903	4.64502	29.2527	6.35273e-08	7.6791e-07	0
XM_004509812.2	-1.0011	6.61402	29.2527	6.35279e-08	7.6791e-07	0
XM_004502303.3	-1.25646	9.48132	29.2449	6.37838e-08	7.70353e-07	0
XM_004512220.3	0.938403	4.2351	29.2171	6.47045e-08	7.80158e-07	0
XM_004485834.3	-1.29458	5.71969	29.2134	6.483e-08	7.81013e-07	0
XM_004509410.3	-1.62185	6.76331	29.182	6.58884e-08	7.93098e-07	0
XM_004489734.3	-0.832178	5.80811	29.1523	6.69077e-08	8.0469e-07	0
XM_004505147.3	1.1351	5.34673	29.1469	6.70944e-08	8.06259e-07	0
XM_012712829.2	1.40087	6.12441	29.1313	6.76362e-08	8.12088e-07	0
XM_004489141.3	1.28408	6.12982	29.1075	6.84701e-08	8.20724e-07	0
XM_004489491.3	-1.32669	6.95444	29.0816	6.93933e-08	8.3047e-07	0
XM_012713254.1	1.19918	4.81451	29.0814	6.93991e-08	8.3047e-07	0
XR_001144372.2	-1.0699	4.64679	29.0339	7.11224e-08	8.49672e-07	0
XM_004487264.3	1.67896	2.84832	29.0295	7.12855e-08	8.50352e-07	0
XM_004513844.3	1.1008	9.96631	29.0291	7.1298e-08	8.50352e-07	0
XM_004495382.3	1.11738	4.89997	29.0274	7.13604e-08	8.50388e-07	0
XM_004497669.3	1.70042	3.27807	28.9879	7.28336e-08	8.67223e-07	0
XM_004488460.3	-0.883614	6.4571	28.9828	7.30223e-08	8.68748e-07	0
XM_004503623.3	1.41259	7.06536	28.8828	7.68941e-08	9.12536e-07	0
XM_004505591.3	-1.16316	8.23884	28.8526	7.80997e-08	9.2531e-07	0
XM_004487473.2	1.62952	5.4304	28.8451	7.8404e-08	9.28148e-07	0
XM_004503965.3	0.977126	6.3984	28.8293	7.9045e-08	9.34192e-07	0
XM_004497605.3	-1.48436	7.91416	28.8171	7.95461e-08	9.38565e-07	0
XM_027331820.1	1.51481	3.60687	28.8084	7.9905e-08	9.42024e-07	0
XM_004486556.3	1.11242	7.16242	28.7943	8.04856e-08	9.4731e-07	0
XM_004496753.3	0.901195	5.59352	28.7911	8.06223e-08	9.48139e-07	0
XM_004502266.3	-0.974612	7.6529	28.7842	8.0909e-08	9.5073e-07	0
XM_004496399.2	-1.40479	5.4338	28.7415	8.27138e-08	9.70324e-07	0
XM_004506340.3	1.23367	3.86153	28.7399	8.27797e-08	9.70324e-07	0
XM_004490103.3	-1.3004	7.48189	28.7113	8.40111e-08	9.83953e-07	0
XM_004509186.3	0.910912	4.45163	28.6803	8.53682e-08	9.98595e-07	0
XM_004505039.3	1.44065	8.72853	28.6796	8.54007e-08	9.98595e-07	0
XM_012716572.2	-1.727	6.59972	28.6542	8.65251e-08	1.01021e-06	0
XM_004506587.3	1.27955	5.15388	28.654	8.65348e-08	1.01021e-06	0
XM_004510890.3	-1.30231	4.27178	28.6466	8.68685e-08	1.01245e-06	0
XM_004485821.3	1.50961	3.45392	28.6347	8.74007e-08	1.01783e-06	0
XM_004508603.3	-1.11745	6.34615	28.622	8.7977e-08	1.02288e-06	0
XM_004509107.3	-1.35176	6.49899	28.5969	8.91256e-08	1.03539e-06	0
XM_004503294.3	1.19044	4.51724	28.5951	8.9207e-08	1.03549e-06	0
XM_004504332.3	-1.84408	5.31183	28.5893	8.94758e-08	1.03777e-06	0
XM_004486540.3	-1.56795	4.64211	28.5771	9.00401e-08	1.04347e-06	0
XM_004513007.3	-1.5143	6.23514	28.5649	9.06105e-08	1.04839e-06	0
XM_004494863.3	-1.77491	4.32258	28.5503	9.12934e-08	1.05544e-06	0
XM_004507746.3	1.14068	5.09002	28.5208	9.26969e-08	1.06821e-06	0
XM_004503285.3	1.61489	3.20645	28.5103	9.3203e-08	1.07318e-06	0
XM_004490851.3	-1.74558	7.53809	28.5018	9.36091e-08	1.07613e-06	0
XM_004509300.3	-1.5674	7.12888	28.4955	9.39168e-08	1.0788e-06	0
XM_004490440.2	1.19762	6.85795	28.4798	9.46805e-08	1.0867e-06	0
XM_004503664.3	1.0999	4.64076	28.4777	9.47848e-08	1.08703e-06	0
XM_012717478.2	1.84168	2.26382	28.4669	9.53157e-08	1.09224e-06	0
XM_027333158.1	-1.54989	4.73826	28.4165	9.78264e-08	1.11833e-06	0
XM_012712152.2	0.900675	6.05133	28.4091	9.82035e-08	1.12085e-06	0
XM_004492108.3	-1.09471	7.85308	28.3903	9.91621e-08	1.13089e-06	0
XM_004496158.3	1.795	3.51842	28.3589	1.00784e-07	1.14665e-06	0
XM_012711823.2	0.973084	5.82948	28.3497	1.01262e-07	1.15117e-06	0
XM_004489102.3	-0.858163	6.4652	28.3096	1.0338e-07	1.17431e-06	0
XM_004491985.3	1.06789	3.81753	28.3007	1.03861e-07	1.17885e-06	0
XM_004495745.2	0.791213	7.05755	28.2844	1.04735e-07	1.18783e-06	0
XM_004490393.3	1.9343	2.86006	28.274	1.05299e-07	1.19328e-06	0
XM_004495854.3	-1.38791	5.32716	28.2518	1.06518e-07	1.20519e-06	0
XM_004493846.3	-1.30029	6.42323	28.2403	1.07151e-07	1.21139e-06	0
XM_004505379.3	-1.01075	6.97518	28.2387	1.07241e-07	1.21145e-06	0
XM_004497751.3	-1.1804	7.9214	28.225	1.07999e-07	1.21905e-06	0
XM_012713384.1	0.972551	3.97571	28.2233	1.08095e-07	1.21917e-06	0
XM_004512979.3	-1.38744	6.72471	28.2149	1.08567e-07	1.22353e-06	0
XM_004502240.3	-1.17732	6.37268	28.192	1.0986e-07	1.23713e-06	0
XM_027333612.1	-0.96816	6.28171	28.1632	1.11505e-07	1.25467e-06	0
XM_004498764.3	-1.58033	4.40986	28.1508	1.12219e-07	1.26171e-06	0
XM_004487525.3	1.58326	2.1001	28.1415	1.12764e-07	1.26685e-06	0
XM_004501303.3	-1.164	5.94639	28.1289	1.13497e-07	1.27408e-06	0
XM_004508934.3	-1.40289	5.73768	28.119	1.14077e-07	1.2789e-06	0
XM_004490466.3	-1.28003	9.61751	28.1186	1.14104e-07	1.2789e-06	0
XM_004489959.3	1.0793	6.17127	28.1116	1.14515e-07	1.28249e-06	0
XM_004500308.3	1.82878	2.32386	28.0978	1.15335e-07	1.29067e-06	0
XM_004508958.3	1.17449	4.63128	28.0917	1.15698e-07	1.29372e-06	0
XM_012717159.2	-1.54103	6.93953	28.0686	1.17092e-07	1.30727e-06	0
XM_004509295.3	-1.43221	6.93552	28.0627	1.17449e-07	1.31024e-06	0
XM_004508593.3	1.13445	4.44858	28.0507	1.1818e-07	1.31737e-06	0
XM_004501626.3	-1.76858	3.98757	28.0038	1.2108e-07	1.34759e-06	0
XM_004504927.3	0.995332	5.70517	27.9984	1.21417e-07	1.3503e-06	0
XM_004499514.2	1.76427	2.8941	27.984	1.22326e-07	1.35934e-06	0
XM_004487493.3	0.950642	4.01688	27.9789	1.22647e-07	1.36186e-06	0
XM_004492787.3	1.059	5.44939	27.9503	1.24472e-07	1.38105e-06	0
XM_004501622.3	1.24595	3.28853	27.9408	1.25087e-07	1.3868e-06	0
XM_004510509.3	0.917517	5.24191	27.9201	1.26431e-07	1.39954e-06	0
XM_004512589.3	-1.19916	7.28918	27.9123	1.26939e-07	1.40408e-06	0
XM_004512002.3	1.45938	4.06172	27.9087	1.27178e-07	1.40563e-06	0
XM_027331931.1	-0.797365	6.23587	27.8651	1.30075e-07	1.43654e-06	0
XM_027333553.1	0.985142	7.00198	27.8563	1.30667e-07	1.44197e-06	0
XM_004514639.3	-1.20367	4.6856	27.8253	1.32777e-07	1.46412e-06	0
XM_004497078.3	1.94991	1.33666	27.8219	1.33011e-07	1.46558e-06	0
XM_004488005.3	-1.84816	4.7102	27.7964	1.34779e-07	1.4834e-06	0
XM_004510935.3	-1.55339	7.11137	27.7956	1.34836e-07	1.4834e-06	0
XM_004486553.3	-0.770438	6.54442	27.7785	1.36032e-07	1.49542e-06	0
XM_004492204.3	1.75645	3.21169	27.7704	1.36599e-07	1.5005e-06	0
XM_004499763.3	-1.42539	6.15669	27.7598	1.37348e-07	1.50756e-06	0
XM_004509979.3	-1.80508	5.857	27.7525	1.37871e-07	1.51215e-06	0
XM_004515991.3	-0.924736	6.87384	27.7453	1.38381e-07	1.51658e-06	0
XM_012717985.2	1.14754	3.99729	27.6803	1.43114e-07	1.56606e-06	0
XR_001143825.2	1.89318	1.87911	27.6734	1.43621e-07	1.5704e-06	0
XM_027334073.1	1.69009	2.37207	27.6535	1.45108e-07	1.58545e-06	0
XM_004515344.3	1.16342	5.78281	27.6367	1.46376e-07	1.59809e-06	0
XM_004502283.3	1.27498	3.1525	27.6174	1.47844e-07	1.61288e-06	0
XM_004510147.3	0.841141	5.93166	27.5916	1.49828e-07	1.63329e-06	0
XM_004492875.3	-1.3372	7.23659	27.5831	1.50488e-07	1.63923e-06	0
XM_004490692.2	1.29233	4.41471	27.5796	1.5076e-07	1.64095e-06	0
XM_004493808.3	-0.986569	7.50696	27.5715	1.51394e-07	1.64659e-06	0
XM_004507277.3	1.04437	7.54434	27.54	1.53875e-07	1.67104e-06	0
XM_004515689.3	1.10287	4.11908	27.4974	1.57305e-07	1.7057e-06	0
XM_004509354.3	1.43445	3.63747	27.4953	1.57475e-07	1.70625e-06	0
XM_004487484.3	-1.65451	4.68809	27.4793	1.58789e-07	1.71919e-06	0
XM_004501671.3	-1.3819	6.00262	27.475	1.5914e-07	1.7217e-06	0
XM_004509517.3	1.49386	3.97321	27.4692	1.59613e-07	1.72461e-06	0
XM_004492192.3	1.21844	6.79837	27.4686	1.59667e-07	1.72461e-06	0
XM_004506453.3	-1.01525	5.96419	27.4673	1.59771e-07	1.72461e-06	0
XM_004513746.3	-1.22948	4.83928	27.4546	1.60825e-07	1.73379e-06	0
XM_004496131.3	-1.05109	6.56349	27.4538	1.60892e-07	1.73379e-06	0
XM_004515856.3	-1.18163	6.09853	27.4527	1.60985e-07	1.73379e-06	0
XM_004506663.3	-1.59669	8.81199	27.4441	1.61701e-07	1.7402e-06	0
XM_004503807.3	-1.15611	6.73475	27.4401	1.62039e-07	1.74253e-06	0
XM_027334966.1	0.722357	6.68965	27.4217	1.63584e-07	1.75519e-06	0
XM_004485978.3	-1.31452	8.14235	27.4154	1.64119e-07	1.75829e-06	0
XM_004493698.3	1.90466	1.36866	27.4061	1.64907e-07	1.76541e-06	0
XM_027333298.1	0.993457	7.88999	27.3975	1.65644e-07	1.77148e-06	0
XM_004504308.3	-1.27416	7.8253	27.3966	1.65721e-07	1.77148e-06	0
XM_004495196.3	1.30287	5.20464	27.3937	1.65972e-07	1.77284e-06	0
XM_004493343.2	-1.03378	7.98276	27.3751	1.67577e-07	1.78836e-06	0
XM_004505316.3	0.81202	5.19001	27.3706	1.67963e-07	1.79011e-06	0
XM_004506146.2	1.10846	8.99527	27.345	1.70207e-07	1.81267e-06	0
XM_004501573.3	1.39123	7.72745	27.3137	1.72978e-07	1.83945e-06	0
XM_004498111.3	-1.37917	4.73189	27.2494	1.78832e-07	1.90029e-06	0
XM_004499219.3	1.14497	4.61379	27.2392	1.79776e-07	1.90891e-06	0
XM_004486481.3	-1.10323	5.81079	27.2265	1.80957e-07	1.92002e-06	0
XM_004498941.3	1.8554	4.57267	27.2207	1.81508e-07	1.92302e-06	0
XM_004487465.3	-1.50333	6.06634	27.1935	1.84078e-07	1.94881e-06	0
XM_004496144.3	1.39022	3.88473	27.1713	1.86201e-07	1.96983e-06	0
XM_004489377.3	-1.29661	5.8113	27.1682	1.86501e-07	1.97154e-06	0
XM_004486406.3	-1.13786	8.05542	27.1573	1.87558e-07	1.98125e-06	0
XM_004496486.3	1.02237	6.69188	27.1293	1.90296e-07	2.0087e-06	0
XM_004511252.3	-1.19317	8.72511	27.1074	1.9246e-07	2.03004e-06	0
XM_004486856.3	-0.934745	6.16183	27.1033	1.92872e-07	2.03289e-06	0
XM_027331828.1	1.14384	4.53031	27.0816	1.95043e-07	2.05426e-06	0
XM_004504089.3	-0.914839	6.81343	27.0755	1.95662e-07	2.05927e-06	0
XM_004486472.3	-0.947982	7.19591	27.0548	1.97766e-07	2.07988e-06	0
XM_012716146.2	-0.990285	8.20854	27.0529	1.97966e-07	2.08046e-06	0
XM_004488991.3	-1.09586	5.5578	27.0502	1.98244e-07	2.08186e-06	0
XM_004509820.3	-1.23569	7.29805	27.0224	2.01108e-07	2.11038e-06	0
XM_004499115.3	-1.07606	8.07785	27.0121	2.0219e-07	2.12018e-06	0
XM_012717671.2	0.839541	5.87372	26.9855	2.04989e-07	2.14645e-06	0
XR_001144518.2	1.96435	1.4563	26.9854	2.04994e-07	2.14645e-06	0
XM_004507665.3	1.21134	8.8513	26.9763	2.05969e-07	2.15507e-06	0
XM_004504704.3	-1.56082	3.5379	26.9409	2.09768e-07	2.19162e-06	0
XM_004501162.3	-1.52391	5.26689	26.9298	2.10984e-07	2.20273e-06	0
XM_004505262.3	1.07707	6.50808	26.8781	2.16695e-07	2.25905e-06	0
XM_004498033.3	-1.08507	7.06047	26.8732	2.17247e-07	2.26211e-06	0
XM_004489738.3	-1.14607	6.1824	26.8727	2.17304e-07	2.26211e-06	0
XM_004507772.3	-1.019	6.91603	26.8626	2.18448e-07	2.27237e-06	0
XM_004504247.3	-1.21061	8.9115	26.8479	2.20111e-07	2.288e-06	0
XM_004501372.3	0.845991	6.31949	26.8231	2.22961e-07	2.31595e-06	0
XM_004490982.3	0.864864	4.41677	26.797	2.25993e-07	2.34405e-06	0
XM_004511967.3	0.859347	5.94217	26.797	2.25993e-07	2.34405e-06	0
XM_004505209.3	0.93409	6.37254	26.7887	2.26966e-07	2.35243e-06	0
XM_004496113.3	-1.07214	6.39102	26.7846	2.27448e-07	2.35572e-06	0
XM_004504235.3	-1.41192	6.23699	26.7562	2.30815e-07	2.38715e-06	0
XM_027333385.1	-1.36824	4.15941	26.72	2.35173e-07	2.43046e-06	0
XM_004486447.3	1.71649	2.40615	26.6895	2.38918e-07	2.46738e-06	0
XM_004508349.2	1.23122	6.22886	26.659	2.42715e-07	2.50479e-06	0
XM_004512978.3	-0.910889	7.73919	26.6284	2.46589e-07	2.54111e-06	0
XM_004498517.3	1.48619	2.68526	26.6093	2.4904e-07	2.56452e-06	0
XM_004494161.3	-0.803541	6.29633	26.6022	2.49953e-07	2.57207e-06	0
XM_027335133.1	-1.25713	5.16435	26.5627	2.55124e-07	2.62152e-06	0
XM_004489302.3	-0.90605	5.84126	26.5346	2.58859e-07	2.65799e-06	0
XM_012719553.2	-1.50884	2.4669	26.5278	2.5977e-07	2.66543e-06	0
XM_012713998.2	-0.938394	5.95262	26.5259	2.60024e-07	2.66613e-06	0
XM_004512028.3	-0.908318	8.0116	26.52	2.60819e-07	2.67046e-06	0
XM_004489712.2	1.83587	3.01935	26.511	2.62037e-07	2.68101e-06	0
XM_004498191.3	-1.1728	9.7378	26.4931	2.64479e-07	2.70214e-06	0
XM_004516565.3	-0.906506	4.46281	26.4865	2.65392e-07	2.70953e-06	0
XM_004486139.2	-1.49672	7.97914	26.4801	2.66272e-07	2.71658e-06	0
XM_004515699.3	-0.931598	6.94427	26.4465	2.70944e-07	2.76142e-06	0
NM_001278987.1	1.02012	6.33126	26.4457	2.71053e-07	2.76142e-06	0
XM_004497653.3	1.47458	4.24714	26.4366	2.72331e-07	2.77209e-06	0
XM_004492981.3	-1.23661	8.32283	26.4046	2.76874e-07	2.81073e-06	0
XM_004492271.3	-0.963665	6.90067	26.391	2.78834e-07	2.82663e-06	0
XM_004499271.3	0.994754	5.26423	26.3854	2.79648e-07	2.83287e-06	0
XM_012716271.2	0.829245	6.93429	26.3818	2.80172e-07	2.83617e-06	0
XM_004504038.3	1.4711	5.50474	26.3475	2.85188e-07	2.88491e-06	0
XM_004486143.3	1.22521	4.06555	26.3433	2.85809e-07	2.88712e-06	0
XM_012716796.2	-1.44325	5.32041	26.3362	2.8686e-07	2.89569e-06	0
XM_004510976.3	-1.1538	5.83568	26.3332	2.87302e-07	2.89811e-06	0
XM_004489747.3	-1.28479	8.61224	26.3245	2.88611e-07	2.90926e-06	0
XM_004516960.3	-1.03028	6.71024	26.3156	2.89931e-07	2.92052e-06	0
XM_004486266.3	-0.986522	6.2741	26.3093	2.90885e-07	2.92806e-06	0
XM_004501016.3	-1.36612	11.1061	26.2586	2.98617e-07	3.00378e-06	0
XM_004490625.3	-0.987907	6.95729	26.2504	2.99887e-07	3.01444e-06	0
XM_004507618.2	1.02021	9.08267	26.2476	3.00333e-07	3.01681e-06	0
XM_027336516.1	-1.70564	6.08237	26.2439	3.00903e-07	3.02041e-06	0
XM_004487608.3	-1.45377	6.75288	26.2394	3.01611e-07	3.0254e-06	0
XM_004501387.3	-1.08044	6.15024	26.2362	3.021e-07	3.02819e-06	0
XM_004491107.3	-1.30179	8.59854	26.2296	3.03147e-07	3.03517e-06	0
XM_004499498.3	-1.0033	7.70452	26.2291	3.0322e-07	3.03517e-06	0
XM_004513162.3	-1.51904	3.38281	26.2254	3.03801e-07	3.03886e-06	0
XM_004497917.3	-1.41102	6.75532	26.2235	3.04096e-07	3.03968e-06	0
XM_004497363.3	-1.29275	7.27886	26.2165	3.05202e-07	3.04785e-06	0
XM_004487101.3	1.45542	3.18224	26.2079	3.0657e-07	3.05802e-06	0
NM_001364862.1	1.28922	6.23726	26.1975	3.08218e-07	3.07231e-06	0
XM_004502925.3	-1.21367	6.44583	26.1831	3.1053e-07	3.0932e-06	0
XM_004492323.3	1.6206	2.09992	26.1645	3.13537e-07	3.12099e-06	0
XM_004505548.3	1.29014	2.84582	26.1318	3.18888e-07	3.17205e-06	0
XM_004485606.2	-1.89563	7.3095	26.0977	3.24575e-07	3.22638e-06	0
XM_004500869.3	-1.08508	6.07638	26.0927	3.25414e-07	3.23248e-06	0
XM_027333013.1	1.42028	2.80017	26.0785	3.27814e-07	3.25406e-06	0
XM_004489315.3	-1.6649	8.45506	26.0613	3.30747e-07	3.27924e-06	0
XM_004507189.3	1.44647	3.30814	26.0604	3.30894e-07	3.27924e-06	0
XM_004489177.3	-1.11802	3.50653	26.0596	3.31037e-07	3.27924e-06	0
XM_004502712.3	1.01337	4.86008	26.0444	3.33663e-07	3.3025e-06	0
XM_004486393.3	-1.0242	6.26119	26.0433	3.33847e-07	3.3025e-06	0
XM_004494698.3	-1.00276	5.93801	25.9994	3.41521e-07	3.36718e-06	0
XM_004513034.3	-1.34342	7.02137	25.999	3.41589e-07	3.36718e-06	0
XM_004485567.3	0.978167	4.70071	25.9983	3.41718e-07	3.36718e-06	0
XM_004500447.3	1.3247	3.93642	25.9968	3.41984e-07	3.36718e-06	0
XM_004487992.3	-0.836123	6.35859	25.9965	3.42031e-07	3.36718e-06	0
XM_004506853.3	-0.987268	7.41909	25.9717	3.4646e-07	3.40693e-06	0
XM_004507763.3	1.24258	3.35463	25.9712	3.46544e-07	3.40693e-06	0
XM_004501651.3	1.16577	6.15664	25.9613	3.48326e-07	3.41976e-06	0
XM_004509983.3	-1.06929	8.27992	25.9589	3.48764e-07	3.42171e-06	0
XM_012714120.2	-1.57844	3.91063	25.94	3.52193e-07	3.45298e-06	0
XM_004500891.3	-0.949008	6.06788	25.9116	3.57424e-07	3.49948e-06	0
XM_004489652.3	-1.08619	7.82353	25.9008	3.59425e-07	3.51427e-06	0
XM_004504287.3	-1.53447	3.77564	25.8793	3.63446e-07	3.54874e-06	0
XM_012714976.2	-1.47965	6.12834	25.8599	3.67114e-07	3.57968e-06	0
XM_004510323.3	-1.38597	7.59744	25.8562	3.67821e-07	3.58413e-06	0
XM_004496878.3	1.47912	4.66571	25.849	3.69197e-07	3.59509e-06	0
XM_004513668.3	-1.90082	8.76825	25.8475	3.69482e-07	3.59543e-06	0
NM_001279118.1	1.14731	4.37787	25.7898	3.80698e-07	3.69453e-06	0
XM_004506981.3	1.84388	5.79461	25.7812	3.82398e-07	3.70851e-06	0
XM_004513820.3	-0.953603	6.30967	25.778	3.83033e-07	3.71215e-06	0
XM_012717708.2	0.857693	6.90785	25.7649	3.85637e-07	3.73486e-06	0
XM_004503684.3	-0.779183	6.6029	25.758	3.8702e-07	3.74572e-06	0
XM_004495657.3	1.35631	4.25138	25.7287	3.92947e-07	3.80052e-06	0
XM_004513575.3	1.54412	2.30493	25.6576	4.07693e-07	3.93517e-06	0
XM_004510662.3	-1.06976	7.18303	25.6494	4.09428e-07	3.94926e-06	0
XM_004490262.3	1.6941	2.68944	25.6297	4.1362e-07	3.98701e-06	0
XM_004490547.3	-0.995504	6.56679	25.6224	4.15183e-07	3.99938e-06	0
XM_004487529.3	0.875696	4.57693	25.6165	4.16469e-07	4.00908e-06	0
XM_004496503.3	-1.36142	10.1954	25.6148	4.16841e-07	4.00996e-06	0
XM_004507358.3	0.879952	4.29681	25.6116	4.17521e-07	4.0138e-06	0
XM_004510920.3	1.57514	3.99592	25.6067	4.18589e-07	4.02138e-06	0
XM_004499770.3	1.11923	4.62812	25.6016	4.19688e-07	4.02923e-06	0
XM_004496023.3	-1.61832	8.79917	25.5994	4.20175e-07	4.03121e-06	0
XM_004512106.3	-1.13875	8.55527	25.5767	4.2515e-07	4.0762e-06	0
XM_004516078.3	1.84891	1.93826	25.567	4.27289e-07	4.09397e-06	0
XM_004508238.3	-0.859713	6.13763	25.5646	4.27809e-07	4.09622e-06	0
XM_004491714.3	0.956181	7.85	25.5483	4.3144e-07	4.12822e-06	0
XM_004498485.3	-1.29224	5.11349	25.5401	4.3329e-07	4.14316e-06	0
XM_004502332.3	1.06278	4.62364	25.5226	4.37221e-07	4.17517e-06	0
XM_012714803.2	-1.33986	6.74948	25.495	4.43523e-07	4.23115e-06	0
XM_004511979.3	-1.53346	6.59309	25.4944	4.43674e-07	4.23115e-06	0
XM_004506977.3	-1.63321	6.34434	25.4542	4.53013e-07	4.31733e-06	0
XM_004512951.3	-1.43175	5.36873	25.4461	4.54907e-07	4.3325e-06	0
XM_004500873.3	-1.55629	3.78983	25.4404	4.56255e-07	4.34246e-06	0
XM_004494976.3	1.05498	9.69005	25.3941	4.67343e-07	4.44503e-06	0
XM_004491518.3	0.96841	11.398	25.3853	4.69479e-07	4.46239e-06	0
XM_004506074.3	-1.89625	7.97103	25.3746	4.72098e-07	4.48431e-06	0
XM_004490724.3	-1.13328	4.96356	25.3724	4.72639e-07	4.48647e-06	0
XM_004507923.3	1.40053	6.55763	25.3699	4.73256e-07	4.48935e-06	0
XM_027336013.1	1.00026	3.76006	25.3615	4.75313e-07	4.50588e-06	0
XM_004485912.3	-0.965159	8.041	25.351	4.77904e-07	4.52745e-06	0
XM_012719132.2	-0.927283	6.06964	25.3453	4.79321e-07	4.53786e-06	0
XM_004512214.3	1.52434	3.76582	25.3235	4.84778e-07	4.5818e-06	0
XM_012713814.2	-1.67635	5.58551	25.3229	4.84921e-07	4.5818e-06	0
XM_004494423.3	1.35335	4.16601	25.2831	4.95033e-07	4.66944e-06	0
XM_004504680.3	0.854251	4.91138	25.2825	4.95175e-07	4.66944e-06	0
[truncated: 12,326 more rows]

## Sheet: FX BX
Chickpea cv. FLIP07-318C/axilary bud (FX) versus cv. blanco lechoso/axilary bud (BX)
Transcript_ID	logFC	logCPM	LR	PValue	FDR	DE
XM_004501940.3	5.61797	5.5714	479.925	2.21859e-106	3.17791e-102	up
XM_004494264.3	3.72444	4.12152	279.373	1.02869e-62	4.91166e-59	up
XM_004491268.2	6.3267	3.16126	274.36	1.27242e-61	4.55654e-58	up
XM_004492393.3	12.778	3.90346	272.756	2.84586e-61	8.15281e-58	up
XM_004495335.2	3.66849	4.82402	269.276	1.63174e-60	3.89551e-57	up
XM_004500935.3	3.07483	4.91406	249.886	2.75029e-56	5.62787e-53	up
XM_004494490.3	3.71887	3.78229	245.608	2.35517e-55	4.21693e-52	up
XM_004495851.3	6.48772	2.71589	244.046	5.15743e-55	8.20834e-52	up
XM_004513588.3	3.46472	4.04771	240.658	2.82604e-54	4.04802e-51	up
XM_004495795.3	5.21772	2.4585	238.089	1.02651e-53	1.33671e-50	up
XM_004487100.3	5.05178	4.60338	227.883	1.7259e-51	2.06014e-48	up
XM_004510188.3	7.08526	5.04768	222.592	2.46066e-50	2.71126e-47	up
XM_004496620.3	2.42333	5.20021	219.903	9.49387e-50	9.71359e-47	up
XM_004513774.2	6.16915	4.89862	212.085	4.81872e-48	4.60156e-45	up
XM_004509368.3	3.93249	2.67968	209.329	1.92443e-47	1.72284e-44	up
XM_004501122.2	2.66089	4.65144	206.406	8.35555e-47	7.04029e-44	up
XM_004512251.3	4.62265	4.25192	203.361	3.85846e-46	3.07047e-43	up
XM_004485745.3	3.95708	3.26237	200.411	1.69915e-45	1.28098e-42	up
NM_001279084.1	4.29885	4.35064	198.131	5.34111e-45	3.8253e-42	up
XM_004506516.3	3.27001	6.06265	197.167	8.67023e-45	5.91392e-42	up
XM_004502006.3	4.08361	3.18559	194.129	3.99069e-44	2.5983e-41	up
XM_004491482.3	3.77519	6.8143	187.69	1.01513e-42	6.32208e-40	up
XM_004497253.3	8.30822	3.04842	184.596	4.80859e-42	2.86993e-39	up
XM_004485691.3	6.99671	2.72983	183.474	8.45205e-42	4.84269e-39	up
XM_012718279.2	5.61577	2.09761	169.443	9.79122e-39	5.04245e-36	up
XM_012714953.2	4.64361	3.87472	169.43	9.85679e-39	5.04245e-36	up
XM_027331079.1	2.88512	5.43092	166.28	4.80583e-38	2.37375e-35	up
XM_004508429.3	2.05268	5.50332	162.374	3.42733e-37	1.63643e-34	up
XM_012715132.2	4.03749	4.20667	145.787	1.44491e-33	6.4678e-31	up
XM_004517071.3	2.54505	3.2804	143.758	4.01316e-33	1.74196e-30	up
XR_003470265.1	10.7594	1.99445	142.825	6.41785e-33	2.7038e-30	up
XR_003471087.1	3.9808	4.05341	141.166	1.47986e-32	5.8882e-30	up
XM_004493977.3	4.31265	2.98691	139.595	3.2646e-32	1.26384e-29	up
NM_001364766.1	7.11865	2.07391	136.934	1.24633e-31	4.69799e-29	up
XM_004508931.3	5.77003	2.9484	135.534	2.52325e-31	9.26743e-29	up
NM_001300999.1	2.97781	4.60962	133.87	5.83373e-31	1.98958e-28	up
XM_004515801.3	3.44526	4.37292	132.907	9.47456e-31	3.15613e-28	up
XM_004510113.3	3.17268	4.31185	132.3	1.28612e-30	4.18692e-28	up
XM_012713836.2	3.07897	7.28085	132.03	1.47393e-30	4.66784e-28	up
NM_001279163.1	2.17801	5.79624	131.996	1.49903e-30	4.66784e-28	up
XM_004508370.3	2.47118	4.1758	131.004	2.4712e-30	7.53138e-28	up
XM_027336549.1	4.9565	2.09867	130.398	3.35251e-30	9.95276e-28	up
XM_004504152.3	4.14374	3.73362	128.132	1.05017e-29	2.89675e-27	up
XM_004510585.3	2.53873	2.82884	128.129	1.0516e-29	2.89675e-27	up
XM_004498525.2	2.98831	5.20164	124.43	6.78339e-29	1.83331e-26	up
XM_004513571.3	2.0784	4.00182	123.047	1.362e-28	3.54715e-26	up
XM_004504324.3	2.57784	6.0723	121.737	2.63528e-28	6.74067e-26	up
XR_003472858.1	2.39928	3.4873	121.686	2.70479e-28	6.7971e-26	up
XM_004501291.3	5.00565	2.99745	118.457	1.37712e-27	3.34338e-25	up
XM_004490099.3	2.2405	5.00994	118.255	1.52437e-27	3.63917e-25	up
XR_001144617.2	9.15166	0.835604	117.072	2.76835e-27	6.39578e-25	up
XR_003470682.1	2.28591	3.74002	116.909	3.00483e-27	6.83194e-25	up
NM_001364917.1	2.60799	3.9264	116.586	3.5372e-27	7.91669e-25	up
XM_004515357.3	4.24783	3.06959	115.436	6.31604e-27	1.39186e-24	up
XM_012717286.2	6.10808	2.67906	115.273	6.85782e-27	1.48836e-24	up
XM_004502463.3	2.14943	6.01797	114.097	1.24078e-26	2.65268e-24	up
XM_027333123.1	2.06674	4.93972	111.126	5.55142e-26	1.15244e-23	up
XM_004516116.3	4.23835	5.69664	110.631	7.1267e-26	1.45833e-23	up
XM_004505199.3	3.03707	4.40265	110.109	9.2749e-26	1.87118e-23	up
XM_004513863.3	3.90397	4.86128	109.002	1.6213e-25	3.09647e-23	up
XM_004512059.3	4.65966	2.7054	108.808	1.78821e-25	3.3703e-23	up
XM_004501189.2	2.29259	5.07356	107.279	3.86733e-25	7.19423e-23	up
XM_004506771.3	2.43937	4.74961	106.868	4.75881e-25	8.73912e-23	up
XR_190289.3	2.51573	3.01746	106.761	5.02323e-25	9.10794e-23	up
XM_004496539.3	2.5166	3.71096	105.194	1.10766e-24	1.98326e-22	up
XM_012718021.2	5.34114	1.38031	104.956	1.24903e-24	2.20878e-22	up
XM_004513862.3	4.48174	4.29039	104.452	1.61012e-24	2.81261e-22	up
XM_004513861.3	5.56305	3.15741	103.915	2.11178e-24	3.64447e-22	up
XM_004504796.3	2.17944	4.11786	101.127	8.62687e-24	1.47109e-21	up
XM_004514329.3	3.43459	5.32058	99.8751	1.62317e-23	2.70352e-21	up
XM_004507391.3	2.02246	5.98887	99.7238	1.75203e-23	2.88461e-21	up
XM_004493236.3	2.91826	3.92868	99.098	2.40315e-23	3.86772e-21	up
XM_004497259.2	3.05929	2.37393	97.7876	4.65745e-23	7.41258e-21	up
XM_004509031.3	2.90719	2.59817	97.7612	4.72017e-23	7.42986e-21	up
XM_012712977.2	3.45013	4.66669	97.4065	5.64593e-23	8.79047e-21	up
XM_004493379.3	3.84274	4.17295	97.3027	5.94993e-23	9.16417e-21	up
XM_012717985.2	2.22105	3.99729	96.9832	6.99184e-23	1.06544e-20	up
XM_004508284.3	2.56718	4.66362	96.7479	7.87397e-23	1.18723e-20	up
XM_004499231.3	2.36754	3.91683	96.6215	8.39319e-23	1.25233e-20	up
XM_004506166.3	5.27113	0.902236	96.3599	9.57875e-23	1.40006e-20	up
XM_004494317.3	2.33182	2.764	96.2318	1.02192e-22	1.47858e-20	up
XM_004498558.3	2.8638	5.69836	95.7044	1.33385e-22	1.89169e-20	up
XM_004512848.3	4.11968	0.783901	95.4825	1.49206e-22	2.09532e-20	up
XM_004514842.3	2.27377	6.08829	95.0527	1.85383e-22	2.57809e-20	up
XR_001144479.2	4.5063	2.14051	93.9469	3.24106e-22	4.37971e-20	up
XM_004504786.2	3.51226	4.02989	92.718	6.0304e-22	8.07284e-20	up
NM_001309664.1	3.41502	2.86002	92.4437	6.92686e-22	9.18707e-20	up
XM_012712979.2	2.78382	4.25103	92.2843	7.50784e-22	9.86627e-20	up
XM_004503030.3	2.15565	4.44745	92.1683	7.96102e-22	1.03667e-19	up
XM_004516623.3	3.43413	3.2915	91.9517	8.88174e-22	1.14615e-19	up
NM_001364789.1	4.56828	6.93236	91.7218	9.97596e-22	1.27585e-19	up
XM_004505180.3	2.34459	3.53988	90.9028	1.50905e-21	1.91289e-19	up
XM_004493881.3	2.4312	3.44158	89.443	3.156e-21	3.931e-19	up
XM_004511613.3	3.8846	1.69565	89.1283	3.70022e-21	4.53008e-19	up
XM_004501816.3	4.08529	4.42872	88.7864	4.39827e-21	5.33906e-19	up
XM_027337112.1	4.63761	3.20869	88.7268	4.53287e-21	5.45621e-19	up
XM_004501914.3	2.06322	5.24128	88.2325	5.81973e-21	6.8894e-19	up
XM_004509092.3	3.38382	2.31133	87.8841	6.9405e-21	8.14883e-19	up
XM_004513554.3	10.2967	1.10012	87.8155	7.1853e-21	8.36766e-19	up
XM_004512027.3	3.37229	2.4086	87.624	7.91593e-21	9.14417e-19	up
XM_004511152.3	6.70412	0.150583	85.7858	2.00525e-20	2.27962e-18	up
XM_027333603.1	3.4355	2.98468	85.2032	2.69225e-20	3.0128e-18	up
XM_004504197.3	9.40599	0.218458	84.5457	3.75436e-20	4.1688e-18	up
XM_004493247.3	3.4056	4.35012	84.03	4.87332e-20	5.36965e-18	up
XM_004513598.3	2.34434	3.69674	83.9326	5.11944e-20	5.59778e-18	up
XM_004515972.3	7.23722	1.9473	83.4656	6.48353e-20	6.98272e-18	up
XM_027334891.1	2.02871	4.68622	82.9283	8.50844e-20	9.02777e-18	up
XM_004503104.3	3.29983	10.5524	82.8379	8.90675e-20	9.38091e-18	up
XM_012718849.2	6.37762	0.620215	82.757	9.27849e-20	9.7011e-18	up
XM_004506425.3	4.76728	1.44662	82.324	1.15511e-19	1.19034e-17	up
XM_012716578.2	2.13266	6.33426	82.12	1.28071e-19	1.31035e-17	up
NM_001309680.1	4.15173	1.2413	80.5524	2.83094e-19	2.77742e-17	up
XR_003474169.1	8.71696	-0.328934	80.0759	3.60307e-19	3.48719e-17	up
XM_004503568.3	2.26023	5.05042	79.8576	4.02399e-19	3.86843e-17	up
XM_012718285.2	3.92502	1.18034	79.3785	5.12824e-19	4.83269e-17	up
XM_004506375.3	3.01538	3.006	79.0803	5.96356e-19	5.58314e-17	up
XM_004502863.3	2.02728	3.35281	78.9911	6.239e-19	5.80308e-17	up
XR_001143151.2	4.94069	2.45221	78.9569	6.34798e-19	5.86635e-17	up
XM_004486084.2	2.38434	5.62951	78.8684	6.63888e-19	6.09585e-17	up
XM_004501292.3	5.58683	4.14604	78.5849	7.66332e-19	6.94743e-17	up
XM_012718848.2	2.07025	6.00049	78.4689	8.12676e-19	7.32124e-17	up
XM_004514870.3	3.16368	2.04076	78.3932	8.4443e-19	7.55976e-17	up
XM_012719757.2	2.5147	4.51055	78.0459	1.00673e-18	8.84687e-17	up
XM_004486635.3	5.1621	0.66245	77.2538	1.50342e-18	1.29729e-16	up
XM_004512117.3	2.12611	2.90659	76.9685	1.73709e-18	1.48994e-16	up
XM_004487709.3	3.58742	1.7678	76.6494	2.04165e-18	1.74075e-16	up
XM_004508064.2	2.10751	3.81821	75.8742	3.02322e-18	2.54733e-16	up
XM_027330603.1	2.90909	2.55622	75.1812	4.29433e-18	3.59719e-16	up
XM_004502584.3	3.12211	2.78303	75.0022	4.70183e-18	3.91564e-16	up
XM_004497545.3	2.57775	2.51804	74.6446	5.63569e-18	4.6394e-16	up
XM_004492595.3	2.42471	3.67581	74.6107	5.73329e-18	4.69278e-16	up
XM_012711941.2	4.23592	2.39857	74.4282	6.28852e-18	5.118e-16	up
XM_004514326.3	4.54603	2.5674	73.7202	9.00115e-18	7.24339e-16	up
XM_004496591.3	6.96761	-0.362255	73.5722	9.70211e-18	7.76385e-16	up
XM_004517245.3	2.66833	2.58046	73.3676	1.07621e-17	8.56422e-16	up
XM_004508720.3	2.43581	5.8955	73.3447	1.08872e-17	8.61595e-16	up
XM_012720180.2	9.1819	0.285256	72.7987	1.43571e-17	1.12378e-15	up
XM_004512548.3	2.03826	4.34405	72.199	1.94555e-17	1.49027e-15	up
XM_004506744.3	2.10735	4.28915	71.8296	2.34609e-17	1.78752e-15	up
XM_004494221.3	2.50864	3.45132	71.569	2.67728e-17	2.02907e-15	up
XM_004501628.3	2.62098	3.06191	71.2595	3.13195e-17	2.36116e-15	up
NM_001364764.1	2.34862	6.93345	70.965	3.63618e-17	2.72694e-15	up
XM_027333638.1	3.74207	1.19908	70.8129	3.92762e-17	2.89996e-15	up
XR_003472364.1	5.0766	0.559355	70.7255	4.10552e-17	3.00038e-15	up
XM_004495457.3	2.54541	2.85192	70.7114	4.13492e-17	3.00653e-15	up
XM_004504329.3	2.40964	3.76894	70.6071	4.35954e-17	3.15384e-15	up
XM_004500192.3	3.42387	1.0429	70.5181	4.56074e-17	3.28281e-15	up
XM_012715893.2	9.23936	0.105555	70.4102	4.81695e-17	3.4499e-15	up
XR_003473761.1	8.15322	0.72807	70.3704	4.9152e-17	3.50275e-15	up
XM_004486359.3	2.05665	4.84478	70.089	5.66885e-17	4.01984e-15	up
XM_004497099.3	5.04693	1.13872	70.0435	5.80105e-17	4.09331e-15	up
XM_004495171.3	3.74433	1.64971	69.573	7.36372e-17	5.09555e-15	up
XM_004494168.3	2.50699	2.19883	69.5125	7.59311e-17	5.22903e-15	up
XM_004508099.3	10.6022	1.36634	69.0223	9.73544e-17	6.60902e-15	up
XM_012711870.2	3.24014	3.2124	68.769	1.10698e-16	7.44434e-15	up
XM_012713210.2	4.10539	1.10666	68.388	1.34295e-16	8.90575e-15	up
XM_027330442.1	5.06529	1.7665	68.1747	1.49634e-16	9.87723e-15	up
XM_004495997.2	2.48109	5.17714	67.935	1.68971e-16	1.10518e-14	up
XM_004496531.3	7.44081	1.59781	67.9023	1.71802e-16	1.11859e-14	up
XM_004512002.3	2.32488	4.06172	67.6253	1.97718e-16	1.2815e-14	up
XM_004511406.3	2.17404	6.26005	67.5712	2.03217e-16	1.31121e-14	up
XM_004496449.3	3.12877	2.06754	67.4144	2.20036e-16	1.40705e-14	up
XM_012713976.2	2.33113	2.91513	67.1058	2.57316e-16	1.6237e-14	up
XM_004494435.3	2.09686	6.71345	66.984	2.73725e-16	1.71967e-14	up
XM_004501822.3	2.39367	2.26241	66.868	2.90316e-16	1.81593e-14	up
XM_004509701.3	3.3898	4.7543	66.728	3.11674e-16	1.94105e-14	up
XM_004500254.3	2.61675	8.07901	66.3102	3.85263e-16	2.38896e-14	up
XM_004489369.3	3.66579	0.750076	66.0405	4.41755e-16	2.71575e-14	up
XM_004486892.3	2.52064	3.01906	65.5746	5.59551e-16	3.39619e-14	up
XM_004509193.3	4.20864	3.00778	65.3821	6.16979e-16	3.72895e-14	up
XM_004506197.3	6.66289	-0.59896	65.2297	6.66582e-16	3.99503e-14	up
XM_004493349.3	2.92435	1.70145	64.9718	7.59758e-16	4.51567e-14	up
XM_004490961.3	2.30595	2.90429	64.8324	8.15481e-16	4.82684e-14	up
XM_004505815.3	3.49492	6.09724	64.7952	8.30996e-16	4.87836e-14	up
XM_027335249.1	3.01921	1.19097	64.7441	8.52863e-16	4.98629e-14	up
XM_004498253.3	3.94077	2.00801	64.4282	1.00115e-15	5.80584e-14	up
XM_004493575.3	2.22324	2.39665	64.1988	1.12479e-15	6.44459e-14	up
XM_004513713.3	2.13986	4.24447	64.1345	1.16209e-15	6.6318e-14	up
XM_004496371.3	2.73076	3.77233	63.8918	1.31447e-15	7.4716e-14	up
XM_004504284.3	2.8695	2.92693	63.7261	1.42981e-15	8.06321e-14	up
XR_190232.2	2.10839	4.28912	63.6509	1.48543e-15	8.34403e-14	up
XM_004504505.3	2.07914	2.91016	62.8259	2.25814e-15	1.24406e-13	up
XM_004510607.3	2.10546	3.92766	62.6965	2.41148e-15	1.32345e-13	up
XM_004493041.3	3.01476	4.13595	62.4197	2.77537e-15	1.50585e-13	up
NM_001364765.1	2.77304	3.59117	62.3756	2.83816e-15	1.53411e-13	up
XM_004489286.3	6.39657	1.94615	62.1393	3.20009e-15	1.71678e-13	up
XM_004503721.1	2.51681	3.13658	61.4632	4.51099e-15	2.37557e-13	up
XM_004505896.3	2.07265	4.31278	61.1219	5.36478e-15	2.80457e-13	up
XM_004516586.3	2.67445	6.29972	59.9466	9.74648e-15	4.95066e-13	up
XM_004493847.3	5.12379	-0.387932	59.854	1.02163e-14	5.17095e-13	up
XM_012715868.2	2.11678	3.98192	59.4524	1.25291e-14	6.2971e-13	up
XM_004496287.3	2.30865	2.68632	59.3729	1.30452e-14	6.48815e-13	up
XM_004503580.3	2.70177	2.7472	58.9358	1.629e-14	8.06e-13	up
XM_027333933.1	2.00167	3.52247	58.8804	1.67554e-14	8.24756e-13	up
XM_012712632.2	3.93578	2.106	58.7141	1.82332e-14	8.91372e-13	up
XM_004510363.3	2.14585	2.502	58.1421	2.43846e-14	1.17604e-12	up
XM_027335393.1	2.01274	4.01061	58.0162	2.59963e-14	1.24539e-12	up
XM_004489931.3	3.34511	1.91645	57.811	2.88556e-14	1.37318e-12	up
XM_004513540.3	3.05958	2.6172	57.7887	2.91839e-14	1.3842e-12	up
XM_004492702.3	3.63127	5.3391	56.8334	4.74344e-14	2.19177e-12	up
XM_004500217.3	3.43221	5.00076	56.7395	4.97539e-14	2.29156e-12	up
XM_004506561.3	2.11216	3.73593	56.4064	5.89385e-14	2.68865e-12	up
XM_004491174.3	3.99862	0.922942	56.2573	6.35803e-14	2.87295e-12	up
XM_004490556.3	3.36394	4.99468	56.2059	6.52642e-14	2.93055e-12	up
XR_003473933.1	2.95601	1.72027	56.0717	6.98762e-14	3.11809e-12	up
XM_004505163.3	3.34421	7.22539	55.9985	7.25248e-14	3.22623e-12	up
XM_004507310.3	3.35812	0.229816	55.8509	7.81791e-14	3.45629e-12	up
XM_004487454.3	2.14305	5.3767	55.8136	7.96769e-14	3.51167e-12	up
XM_027337533.1	3.13288	3.09293	55.7734	8.13258e-14	3.57334e-12	up
XM_004493571.3	2.45514	2.6041	55.1865	1.09617e-13	4.7725e-12	up
XM_004503627.3	2.91248	2.15785	55.1269	1.12996e-13	4.90473e-12	up
XM_004509285.3	4.52263	2.90138	55.082	1.15606e-13	5.00285e-12	up
XM_004487525.3	2.312	2.1001	54.9872	1.21318e-13	5.2342e-12	up
XM_004505533.3	2.62547	2.78822	54.5412	1.52226e-13	6.48955e-12	up
XM_004487132.3	5.27009	2.57613	54.3476	1.67984e-13	7.11893e-12	up
XM_004498640.3	2.61755	2.32464	54.2086	1.803e-13	7.57365e-12	up
XM_004515646.3	3.2015	3.37103	54.0486	1.95595e-13	8.16821e-12	up
XM_004488180.3	2.65743	2.73557	53.7221	2.30953e-13	9.58889e-12	up
XR_003471473.1	2.32642	2.51389	53.439	2.6675e-13	1.09797e-11	up
XM_004508245.3	7.62758	-1.11245	53.2735	2.90202e-13	1.19107e-11	up
XM_004511568.3	5.75217	-0.690691	53.2037	3.00688e-13	1.22708e-11	up
XM_012712995.2	2.78941	4.54508	52.9303	3.45602e-13	1.40191e-11	up
XM_004497380.3	3.28538	0.236166	52.7475	3.79313e-13	1.5305e-11	up
XM_027334597.1	2.11302	4.05102	52.706	3.87403e-13	1.55875e-11	up
XM_004505844.3	3.31597	0.870328	52.5449	4.20519e-13	1.68726e-11	up
XM_004500038.3	7.35105	3.253	52.3594	4.62175e-13	1.84922e-11	up
XM_004487585.3	2.5881	1.60223	52.3082	4.74383e-13	1.89277e-11	up
XM_004493042.3	2.84659	1.74735	51.8306	6.05018e-13	2.38085e-11	up
XM_004510966.3	5.74466	-0.561249	51.7684	6.24475e-13	2.44398e-11	up
XM_004516631.3	3.20802	2.40257	51.5848	6.85701e-13	2.66902e-11	up
XR_001144971.2	2.81658	4.68016	51.5672	6.91885e-13	2.68579e-11	up
XM_004494035.3	4.3109	0.782032	51.1666	8.48502e-13	3.276e-11	up
XM_004505809.3	2.57758	1.85909	50.7122	1.06955e-12	4.04229e-11	up
XM_004510412.3	2.0607	4.38691	50.52	1.17954e-12	4.42296e-11	up
XM_004487165.3	2.42122	2.14226	50.4132	1.24555e-12	4.65828e-11	up
XR_001144194.2	2.55502	3.36856	50.3833	1.26467e-12	4.69304e-11	up
NM_001309704.1	9.50816	0.331705	50.107	1.45589e-12	5.37477e-11	up
XM_027333381.1	3.01718	2.26339	49.7407	1.75465e-12	6.46107e-11	up
XR_003470021.1	2.4947	3.01419	49.5706	1.91359e-12	6.99242e-11	up
XM_004507959.3	2.32509	3.37542	48.8581	2.75162e-12	9.6566e-11	up
XM_004506582.3	3.24634	2.84413	48.6083	3.12543e-12	1.08926e-10	up
XM_004512272.3	2.48924	2.98777	48.5979	3.1421e-12	1.09241e-10	up
XR_001143825.2	2.6016	1.87911	48.3287	3.60436e-12	1.24108e-10	up
XM_004500446.3	2.14239	3.18116	48.2261	3.79807e-12	1.30152e-10	up
XM_004485871.3	2.565	1.58743	48.2098	3.82967e-12	1.30922e-10	up
XM_004511575.3	2.06848	4.1233	48.1795	3.88934e-12	1.32645e-10	up
XM_027332173.1	2.69158	3.73604	47.9588	4.35272e-12	1.47745e-10	up
XM_004496167.3	2.32425	1.91761	47.6732	5.03539e-12	1.69312e-10	up
XM_004498199.3	2.81844	1.40928	47.1875	6.45097e-12	2.12422e-10	up
XM_004498014.3	2.15964	4.08812	47.1743	6.49462e-12	2.12881e-10	up
XM_004509014.3	3.68434	0.810545	47.1514	6.57096e-12	2.14891e-10	up
XM_004508880.3	3.61253	0.250576	47.0223	7.01827e-12	2.28477e-10	up
XM_004515890.3	2.81431	2.65582	46.5729	8.82746e-12	2.84785e-10	up
XM_004497456.3	4.40078	0.180862	46.4314	9.48831e-12	3.05417e-10	up
XM_004494807.3	4.74939	-0.061019	46.2851	1.02237e-11	3.267e-10	up
XM_004512040.3	2.18171	2.5304	46.1551	1.09252e-11	3.46989e-10	up
XR_003472523.1	5.53646	-0.0843692	45.6622	1.40509e-11	4.43315e-10	up
XM_004506668.2	2.37081	2.00077	45.5168	1.51337e-11	4.74344e-10	up
XM_004492479.3	4.56971	0.53618	45.5112	1.51772e-11	4.74669e-10	up
XM_004498541.3	2.01042	2.29971	45.3462	1.65108e-11	5.14133e-10	up
XM_004511715.3	2.03838	2.83593	45.3237	1.67013e-11	5.18935e-10	up
XM_004509976.3	3.15321	4.29801	45.2514	1.73298e-11	5.37298e-10	up
XM_012713371.2	2.01776	2.62905	44.9703	2.00044e-11	6.149e-10	up
XM_004513835.1	2.39196	4.56683	44.9253	2.04696e-11	6.26511e-10	up
XM_004495383.3	2.17296	2.26488	44.8583	2.11821e-11	6.45557e-10	up
XM_004512503.1	3.60535	3.77822	44.5793	2.44261e-11	7.35042e-10	up
XR_189714.2	4.8641	-0.458749	44.5254	2.51078e-11	7.53972e-10	up
XM_027330319.1	2.16047	1.71929	44.048	3.20416e-11	9.48273e-10	up
XR_003472312.1	2.13231	2.99396	43.866	3.51638e-11	1.03214e-09	up
XM_004503722.3	5.31001	-0.163565	42.9052	5.74572e-11	1.62331e-09	up
XM_004503666.3	4.0578	3.40207	42.8741	5.8379e-11	1.64287e-09	up
XM_004495042.3	4.89706	0.281991	42.8547	5.89614e-11	1.65601e-09	up
XR_003471144.1	2.25549	2.18027	42.8278	5.97781e-11	1.67566e-09	up
NM_001364788.1	3.5548	2.34294	42.6924	6.40599e-11	1.7824e-09	up
XM_004508006.3	7.99084	2.2886	42.327	7.72196e-11	2.13532e-09	up
XM_004510594.3	2.22994	3.96528	42.2875	7.87951e-11	2.1705e-09	up
XR_003470409.1	2.21026	3.75547	42.201	8.23587e-11	2.26431e-09	up
XM_004515685.3	2.39405	2.71177	42.1782	8.33244e-11	2.28647e-09	up
XM_004489034.3	2.08237	4.97624	41.9166	9.52489e-11	2.59381e-09	up
XM_027332509.1	7.1007	-0.948194	41.7923	1.01504e-10	2.75369e-09	up
XM_004510410.3	2.16675	9.12411	41.4693	1.19736e-10	3.21179e-09	up
XM_004496158.3	2.19425	3.51842	41.4325	1.22011e-10	3.25455e-09	up
XM_004506376.3	2.56248	1.766	41.3209	1.29177e-10	3.4329e-09	up
XR_001143109.2	7.04999	-0.494616	41.2522	1.33803e-10	3.54926e-09	up
XM_004495506.2	3.87385	0.438159	41.1435	1.41455e-10	3.7453e-09	up
XM_004486474.3	2.88071	1.16026	41.0686	1.46982e-10	3.87017e-09	up
XM_012712978.2	5.01618	3.29179	40.9346	1.57409e-10	4.12198e-09	up
XM_004514791.3	2.30994	1.23566	40.7619	1.71954e-10	4.47831e-09	up
XM_027337102.1	4.98444	2.81221	40.7542	1.72629e-10	4.48774e-09	up
XM_004486775.3	3.15135	1.19308	40.6739	1.79872e-10	4.66754e-09	up
NM_001364991.1	3.00937	2.10141	40.6672	1.80495e-10	4.67525e-09	up
XM_004486079.3	2.1628	4.05959	40.6628	1.809e-10	4.67727e-09	up
XM_004486671.3	3.98176	0.429697	40.1913	2.30269e-10	5.85856e-09	up
XM_004509317.3	2.74457	2.17864	40.1484	2.35386e-10	5.97814e-09	up
XM_027330448.1	5.09096	0.205782	39.8713	2.71266e-10	6.80492e-09	up
XM_004515804.3	3.75301	1.03046	39.5589	3.18306e-10	7.88827e-09	up
XM_004498065.3	2.75684	2.94197	39.071	4.0867e-10	9.95543e-09	up
XM_004498255.3	7.14099	-1.54408	39.0039	4.22963e-10	1.02513e-08	up
XM_004498694.3	4.67718	3.3628	38.9968	4.24501e-10	1.02712e-08	up
XM_004507411.3	5.2645	-0.941507	38.9806	4.28037e-10	1.03393e-08	up
XM_004496343.3	2.79221	1.53192	38.8492	4.5785e-10	1.10038e-08	up
XM_027331326.1	3.09181	0.0135599	38.7862	4.72855e-10	1.13264e-08	up
XR_189275.3	3.06731	-0.150345	38.7549	4.80507e-10	1.14905e-08	up
XR_003470634.1	8.46077	-0.518315	38.6509	5.06799e-10	1.1999e-08	up
XM_012716911.2	3.30238	2.43475	38.5459	5.34811e-10	1.25584e-08	up
XR_003471486.1	2.78468	0.551028	38.2028	6.37604e-10	1.46598e-08	up
XM_012714274.2	3.3202	-0.0761763	38.1919	6.41191e-10	1.47186e-08	up
XM_004490806.3	2.3334	1.79975	37.6117	8.63269e-10	1.93021e-08	up
XM_004504067.3	3.86635	-0.358582	37.4254	9.49782e-10	2.11253e-08	up
XM_004497129.3	5.33019	0.879997	37.4025	9.60992e-10	2.13084e-08	up
XM_004513018.3	2.11342	1.78	37.3904	9.6699e-10	2.14083e-08	up
XM_012715344.2	2.83753	0.120097	37.1828	1.07559e-09	2.363e-08	up
XM_004491886.3	2.41457	3.94408	36.71	1.37078e-09	2.96602e-08	up
XR_001143364.2	2.51824	3.44469	36.4575	1.56031e-09	3.3358e-08	up
XM_004485551.3	2.32738	10.0382	36.4206	1.59012e-09	3.39448e-08	up
XM_004509126.3	3.89842	1.9068	36.2539	1.73215e-09	3.67574e-08	up
XR_190507.3	2.81794	1.11067	36.2291	1.75433e-09	3.71731e-08	up
XM_004513276.3	3.3236	1.07364	36.1508	1.82621e-09	3.85252e-08	up
XM_004516078.3	2.23786	1.93826	35.9956	1.9776e-09	4.12331e-08	up
XM_004486581.3	2.30981	3.74976	35.8049	2.181e-09	4.50898e-08	up
XM_004491344.3	3.94678	0.404759	35.5912	2.43387e-09	5.00183e-08	up
XM_004485958.2	6.84913	-1.60328	35.4587	2.60519e-09	5.33097e-08	up
XM_004509681.3	4.34192	1.46075	35.3979	2.6878e-09	5.46876e-08	up
XM_004508482.3	2.25959	1.88152	35.3563	2.74574e-09	5.57082e-08	up
XM_004494380.3	3.6861	1.40367	34.6719	3.90233e-09	7.67816e-08	up
XM_004487809.3	5.54322	-0.9078	34.5821	4.08643e-09	8.0074e-08	up
XM_004507696.3	2.14582	1.04286	34.4777	4.31165e-09	8.42566e-08	up
XM_004490807.3	2.55622	1.14695	34.4107	4.46272e-09	8.68532e-08	up
XM_027330958.1	4.5028	0.327754	34.3307	4.65e-09	9.01306e-08	up
XM_004490636.2	4.5332	-0.59599	34.2994	4.72517e-09	9.11697e-08	up
XM_004491835.2	3.2624	0.113651	34.2977	4.72938e-09	9.11697e-08	up
XM_004496657.3	2.63807	1.4292	34.1644	5.0648e-09	9.68601e-08	up
XM_004514873.3	4.55421	-0.844428	34.1589	5.07897e-09	9.70015e-08	up
XM_004490950.3	2.54181	1.93792	34.1517	5.09794e-09	9.72341e-08	up
NM_001364875.1	4.26432	1.96271	34.0197	5.45564e-09	1.03643e-07	up
XM_004502338.3	8.09733	1.5203	33.9653	5.6105e-09	1.06303e-07	up
XM_004485965.3	2.35022	1.79284	33.6895	6.46499e-09	1.20422e-07	up
XR_190338.3	6.73935	-0.821689	33.6387	6.63587e-09	1.22806e-07	up
XM_004492269.3	3.36214	1.28639	33.5826	6.83001e-09	1.25749e-07	up
XM_004512976.3	2.5071	1.00126	33.5129	7.07947e-09	1.29532e-07	up
XM_004509657.2	2.52499	1.46872	33.4963	7.14e-09	1.30322e-07	up
XR_189753.3	2.21079	4.30107	33.3584	7.66449e-09	1.3827e-07	up
XM_004495094.2	2.09419	1.99645	33.2186	8.23572e-09	1.4783e-07	up
XR_003473697.1	2.26264	3.49664	33.2102	8.27169e-09	1.4829e-07	up
XM_004495056.3	2.41292	2.75516	32.9871	9.2773e-09	1.64262e-07	up
XM_004513572.3	3.38883	0.860032	32.9469	9.47109e-09	1.67486e-07	up
XM_004493943.3	3.97362	-0.162218	32.9283	9.56208e-09	1.68887e-07	up
XR_001143064.2	3.87461	-0.581117	32.6984	1.07628e-08	1.88698e-07	up
XM_004488882.3	2.41006	0.90249	32.6853	1.08353e-08	1.89738e-07	up
XM_004486107.3	4.31289	0.907057	32.6261	1.11702e-08	1.95124e-07	up
XM_004501085.3	2.60798	1.92217	32.5015	1.19099e-08	2.0754e-07	up
XR_003471879.1	4.4505	-0.563782	32.4441	1.22674e-08	2.12733e-07	up
XR_001144329.2	2.48576	2.11859	32.4112	1.24764e-08	2.16096e-07	up
XM_004499148.3	2.0377	1.89877	32.4034	1.25264e-08	2.16701e-07	up
XM_027331433.1	4.47186	-0.47089	32.3186	1.30857e-08	2.24747e-07	up
NM_001279228.1	2.26929	9.48278	32.2569	1.35074e-08	2.30609e-07	up
XM_004508724.3	2.20027	1.84766	32.2406	1.36211e-08	2.31637e-07	up
XM_004492118.3	3.33968	3.06468	32.1704	1.41227e-08	2.39684e-07	up
XM_004486044.3	3.45497	1.97515	32.0657	1.49048e-08	2.51468e-07	up
XM_004509396.3	3.75243	-0.476865	31.911	1.614e-08	2.69452e-07	up
XM_027330874.1	2.15638	0.748467	31.875	1.64418e-08	2.73533e-07	up
XM_004510811.3	4.23776	-0.904706	31.621	1.87392e-08	3.08529e-07	up
XM_004502337.3	4.23696	0.454238	31.5976	1.89666e-08	3.11558e-07	up
XM_004486689.3	2.54475	2.07748	31.504	1.99032e-08	3.25079e-07	up
XR_003470293.1	3.6583	0.121002	31.4962	1.99831e-08	3.26011e-07	up
XM_027331021.1	2.30056	0.499164	31.2808	2.23275e-08	3.61378e-07	up
XR_003473863.1	7.94488	-0.709719	31.1948	2.33388e-08	3.74781e-07	up
XM_004503305.3	2.2434	1.62831	31.1483	2.39053e-08	3.83448e-07	up
XM_004506322.3	2.01616	2.60783	31.143	2.39704e-08	3.84062e-07	up
XM_027336714.1	2.33729	1.29027	31.0113	2.56528e-08	4.07825e-07	up
XM_004505983.3	2.03721	3.64144	31.0041	2.5749e-08	4.08901e-07	up
XM_004497128.3	3.78949	-0.115005	30.9536	2.64268e-08	4.17811e-07	up
XM_004514169.3	2.24559	2.04036	30.9399	2.6614e-08	4.19383e-07	up
XM_004514335.3	5.98196	0.609353	30.7615	2.91765e-08	4.56053e-07	up
NM_001278982.1	2.34434	0.858131	30.7407	2.94919e-08	4.59676e-07	up
XM_004489099.3	2.21221	2.20791	30.6679	3.06183e-08	4.75164e-07	up
XR_003472244.1	2.47358	0.35202	30.6304	3.12163e-08	4.83396e-07	up
XM_004506628.3	3.45008	0.656961	30.6209	3.13697e-08	4.84724e-07	up
XM_012717926.2	3.97814	0.770412	30.6057	3.16168e-08	4.88017e-07	up
XM_004510508.3	4.86337	-1.35848	30.4762	3.37991e-08	5.18085e-07	up
XM_004491094.3	2.55526	0.647267	30.3787	3.55401e-08	5.42726e-07	up
XR_001143936.2	2.79365	1.44093	30.3496	3.60788e-08	5.4978e-07	up
XM_012713387.2	4.75983	-0.481624	30.3446	3.61708e-08	5.50247e-07	up
XM_004516695.3	2.23798	3.589	30.2964	3.70812e-08	5.61641e-07	up
XM_004490737.3	2.70244	0.129504	30.218	3.86111e-08	5.80951e-07	up
XM_004507937.3	3.39323	1.19094	30.0611	4.18649e-08	6.2336e-07	up
XM_004502662.3	2.09786	2.15206	29.9671	4.39449e-08	6.50948e-07	up
XM_004487710.3	4.95314	0.458349	29.8382	4.69638e-08	6.90666e-07	up
XM_027332021.1	2.76978	0.308275	29.7258	4.97683e-08	7.29663e-07	up
XM_027332256.1	4.09245	-0.642888	29.2744	6.28201e-08	9.02543e-07	up
XR_003472740.1	3.52267	2.47429	29.2258	6.44158e-08	9.24542e-07	up
XM_004516051.3	3.76456	1.7374	29.1944	6.54686e-08	9.35901e-07	up
XM_004508584.3	2.66475	1.74694	29.1394	6.73544e-08	9.56179e-07	up
XM_004515013.3	3.56058	-0.306393	29.0826	6.9358e-08	9.82675e-07	up
NM_001364785.1	3.03402	2.2755	29.062	7.00984e-08	9.92183e-07	up
XM_004509618.2	2.13343	1.51781	29.0573	7.02681e-08	9.92624e-07	up
XR_003472632.1	3.69352	0.391728	28.904	7.60559e-08	1.06702e-06	up
XM_027333439.1	3.57066	-0.945574	28.8857	7.67764e-08	1.07397e-06	up
XM_012718704.2	2.72432	0.89717	28.8285	7.90798e-08	1.10159e-06	up
XM_004510237.3	3.70362	-0.704325	28.7969	8.03814e-08	1.11676e-06	up
XM_004507235.3	2.02475	2.3317	28.7441	8.26007e-08	1.14206e-06	up
XM_027330702.1	7.00409	-1.0218	28.4634	9.5485e-08	1.29765e-06	up
XM_004515097.3	2.14991	2.11756	28.2926	1.04294e-07	1.40272e-06	up
XM_004503595.3	3.85152	-0.991608	28.2836	1.04778e-07	1.40659e-06	up
XM_004505745.3	7.22371	0.0461987	28.1214	1.1394e-07	1.51399e-06	up
XM_004504423.3	2.00208	2.05203	28.0966	1.15408e-07	1.53066e-06	up
XM_004488226.3	2.37121	5.12499	28.077	1.16586e-07	1.54342e-06	up
XM_012717725.2	2.64456	0.922405	27.846	1.31363e-07	1.71527e-06	up
XM_027335290.1	2.12043	4.26913	27.8315	1.32356e-07	1.72666e-06	up
XM_004491254.3	3.80731	0.852422	27.7631	1.3712e-07	1.78069e-06	up
XM_004506007.3	2.81015	1.36214	27.7417	1.38642e-07	1.79721e-06	up
XM_004501636.3	5.95741	2.60523	27.6914	1.42292e-07	1.84017e-06	up
XM_027337082.1	2.02374	1.99616	27.6512	1.45283e-07	1.8748e-06	up
XM_004504678.3	3.22039	0.204311	27.4821	1.58559e-07	2.03262e-06	up
XM_004491256.3	2.30771	2.01727	27.2491	1.78859e-07	2.26523e-06	up
XM_004508517.3	3.60735	1.43874	27.1608	1.87213e-07	2.36268e-06	up
XM_004497977.1	3.68398	0.413116	27.135	1.89728e-07	2.39021e-06	up
XM_004505367.3	2.18498	1.90608	27.0343	1.99878e-07	2.4983e-06	up
XM_012717675.2	2.63855	1.05496	27.0277	2.00556e-07	2.50459e-06	up
XM_004499611.3	2.17359	2.06799	26.9999	2.03467e-07	2.53652e-06	up
NM_001364899.1	2.19162	3.17971	26.9895	2.0456e-07	2.5435e-06	up
XM_004504129.3	2.66606	0.933203	26.8694	2.17684e-07	2.67878e-06	up
XM_004507194.3	2.5042	0.928845	26.7685	2.29347e-07	2.80544e-06	up
XM_004499061.3	2.34018	0.354079	26.7429	2.32405e-07	2.83316e-06	up
XM_027333606.1	4.32045	-0.597185	26.6877	2.39139e-07	2.898e-06	up
XM_004512657.3	3.26654	0.201963	26.6392	2.45219e-07	2.95915e-06	up
XM_004503249.3	2.00631	5.29678	26.6016	2.50034e-07	3.01219e-06	up
XM_004510063.3	2.16772	2.29709	26.4967	2.63995e-07	3.16972e-06	up
XM_004507332.3	2.89861	0.138117	26.4786	2.66477e-07	3.19321e-06	up
XM_012712629.2	3.35402	0.769571	26.348	2.85114e-07	3.38077e-06	up
XM_004502922.3	2.48334	1.29842	26.3058	2.91412e-07	3.44975e-06	up
XM_004509514.3	3.18179	0.540453	26.2689	2.97039e-07	3.51055e-06	up
XR_003472739.1	5.30003	-0.91441	26.1902	3.09382e-07	3.6265e-06	up
XR_003472825.1	3.15612	1.65422	26.109	3.22681e-07	3.74561e-06	up
XM_004494544.3	2.38645	0.247614	26.0555	3.31744e-07	3.8477e-06	up
XM_027332179.1	2.00058	2.8596	26.0425	3.33983e-07	3.87052e-06	up
XM_004501517.3	2.13229	2.73067	25.9937	3.42535e-07	3.95683e-06	up
XR_003474654.1	3.24526	0.0384847	25.9538	3.4968e-07	4.02314e-06	up
XM_004505033.3	2.31401	0.845284	25.8771	3.63867e-07	4.16963e-06	up
XM_004490907.3	3.07492	0.351587	25.7747	3.83691e-07	4.37579e-06	up
XM_012719225.2	2.29941	2.11099	25.7597	3.86679e-07	4.39936e-06	up
XR_001143597.2	2.49762	0.888001	25.7345	3.91761e-07	4.45363e-06	up
XM_004496811.3	2.05338	0.973445	25.3238	4.84695e-07	5.37782e-06	up
XM_004502020.3	4.07406	-1.43791	25.2821	4.95284e-07	5.47574e-06	up
XM_004487584.3	2.80408	0.585575	25.2623	5.00406e-07	5.5137e-06	up
XM_027334673.1	2.48452	0.544161	25.1126	5.40793e-07	5.92227e-06	up
XM_004492003.3	2.95793	-0.721951	25.0877	5.47826e-07	5.96734e-06	up
XM_004491418.3	2.53613	2.68691	24.9886	5.76718e-07	6.26776e-06	up
XM_027336891.1	3.04711	-0.211665	24.9113	6.00309e-07	6.50441e-06	up
XM_027331035.1	2.95396	-0.0103253	24.7455	6.54198e-07	7.00354e-06	up
XM_027335213.1	4.06024	-1.18413	24.7383	6.5666e-07	7.02301e-06	up
XM_004500678.3	2.19399	0.833888	24.6625	6.83001e-07	7.25764e-06	up
XM_004508479.3	2.05232	2.62112	24.6548	6.85734e-07	7.28129e-06	up
XM_004504908.2	2.23905	1.40904	24.5563	7.21705e-07	7.61806e-06	up
XM_004493899.3	3.8132	-1.12039	24.4596	7.5885e-07	7.96904e-06	up
XM_004489296.3	2.02258	1.95615	24.4173	7.75697e-07	8.11176e-06	up
XM_004499112.3	3.11165	4.59686	24.3048	8.22352e-07	8.53578e-06	up
XM_004516048.3	3.55214	0.818341	24.2809	8.32621e-07	8.62362e-06	up
XM_027333148.1	2.00863	1.01723	24.257	8.43004e-07	8.7133e-06	up
XM_004512247.3	4.03965	0.133216	24.2266	8.56405e-07	8.83164e-06	up
XR_003472844.1	2.66855	2.08524	24.2111	8.63319e-07	8.89654e-06	up
XM_004496312.3	2.88772	-0.33798	24.2054	8.65885e-07	8.91015e-06	up
XM_004494702.2	2.58809	5.70653	24.1343	8.98459e-07	9.19252e-06	up
XM_004507733.3	3.60254	-0.884204	24.0566	9.35465e-07	9.56431e-06	up
XM_004501575.3	2.21843	2.3692	23.9901	9.6831e-07	9.87194e-06	up
XM_004505619.3	2.04317	2.48449	23.8956	1.01706e-06	1.03248e-05	up
XM_004486976.3	2.20556	1.70656	23.7377	1.10397e-06	1.11108e-05	up
XM_004516815.3	2.85922	3.33867	23.6962	1.12802e-06	1.13309e-05	up
XM_012717619.2	4.04637	-0.662391	23.6102	1.17962e-06	1.17995e-05	up
XM_012716005.2	2.7805	2.754	23.5463	1.21942e-06	1.21637e-05	up
XM_004486167.3	3.06029	-0.149401	23.4227	1.30033e-06	1.29256e-05	up
XM_004510050.3	2.4334	2.03744	23.345	1.35396e-06	1.33845e-05	up
XM_004491299.3	2.36676	0.708459	23.2486	1.42356e-06	1.39379e-05	up
XM_004505263.3	2.10293	1.11653	23.2426	1.42797e-06	1.39715e-05	up
XM_004515051.3	4.65461	0.0879471	23.2273	1.43938e-06	1.40735e-05	up
XM_004508253.3	2.56481	0.569756	23.0355	1.59041e-06	1.5403e-05	up
XR_003472665.1	2.96966	1.60192	22.9726	1.64323e-06	1.58716e-05	up
XM_004507309.3	2.59081	0.375163	22.8565	1.74561e-06	1.67364e-05	up
XM_004499016.3	2.03962	1.82103	22.8292	1.77053e-06	1.69526e-05	up
XM_012715353.2	2.70896	-0.283722	22.6583	1.93526e-06	1.84313e-05	up
XM_004492485.3	3.28199	-0.842359	22.3815	2.23518e-06	2.08987e-05	up
XM_004494808.3	2.41297	1.29707	22.3509	2.27109e-06	2.11515e-05	up
XM_012712082.2	2.96521	-0.539647	22.185	2.47603e-06	2.2735e-05	up
XR_003474187.1	2.75581	-0.438166	22.1111	2.57321e-06	2.35218e-05	up
XM_004503931.3	2.93728	0.959633	22.0766	2.61988e-06	2.39065e-05	up
XM_004504534.3	4.77343	0.729896	22.0022	2.72342e-06	2.47527e-05	up
XM_004499549.3	2.39797	0.496882	21.9451	2.80562e-06	2.54192e-05	up
XM_004509510.3	2.80628	1.64603	21.9394	2.81403e-06	2.54793e-05	up
XR_003473217.1	3.143	0.221645	21.9216	2.84014e-06	2.56994e-05	up
XR_189715.3	2.1271	3.26785	21.8375	2.9675e-06	2.66833e-05	up
XM_004493863.3	2.78679	1.91419	21.8232	2.98971e-06	2.68156e-05	up
XM_004512930.3	2.0074	1.06728	21.814	3.00404e-06	2.68937e-05	up
XM_004504148.3	2.76014	1.84471	21.8101	3.01014e-06	2.69147e-05	up
XM_027333306.1	2.09222	1.45239	21.7559	3.09629e-06	2.76332e-05	up
XM_004511436.3	2.35033	3.15733	21.6711	3.2363e-06	2.86684e-05	up
XM_004502706.3	2.42771	1.46042	21.6255	3.31418e-06	2.92317e-05	up
XM_004498812.2	2.68853	-0.027704	21.5838	3.38708e-06	2.9783e-05	up
XM_004490512.3	2.63695	1.00114	21.5756	3.40144e-06	2.98726e-05	up
XM_004502255.2	3.3088	-0.898126	21.4825	3.57079e-06	3.1245e-05	up
XM_012712081.2	2.36081	2.87846	21.4795	3.57635e-06	3.12745e-05	up
XM_004512580.3	2.43417	0.850622	21.3782	3.77027e-06	3.27305e-05	up
XM_004504590.3	2.87028	-0.19883	21.3752	3.77616e-06	3.2746e-05	up
XM_004501015.3	3.01317	1.27086	21.3158	3.895e-06	3.35692e-05	up
XM_004506731.3	2.61932	1.10209	21.3016	3.92413e-06	3.37796e-05	up
XM_027334469.1	2.00424	1.01528	21.2619	4.00609e-06	3.44437e-05	up
XM_004489986.3	2.67866	1.28586	21.1605	4.22389e-06	3.61644e-05	up
XM_012711996.2	2.17054	1.18768	21.1361	4.27796e-06	3.66054e-05	up
XM_004486273.3	3.1413	-1.06347	21.0707	4.42651e-06	3.76964e-05	up
XM_004498796.3	2.06396	2.04505	21.0521	4.46973e-06	3.79741e-05	up
XR_001144439.2	3.02374	-0.71242	21.031	4.51916e-06	3.81902e-05	up
XM_027337389.1	2.15373	2.38633	20.9543	4.70373e-06	3.94475e-05	up
XM_004494364.3	2.17274	1.57336	20.9378	4.7443e-06	3.97411e-05	up
XM_004489596.3	3.10206	3.4234	20.8745	4.90388e-06	4.09104e-05	up
XM_004488786.3	4.14216	1.20641	20.8633	4.9325e-06	4.11253e-05	up
XM_004499377.3	2.16624	1.86539	20.8422	4.98713e-06	4.15324e-05	up
XM_004513601.3	3.29629	1.97412	20.8151	5.05828e-06	4.20271e-05	up
XM_004494295.3	4.43891	-1.44531	20.7562	5.21638e-06	4.32404e-05	up
XR_003474564.1	3.88018	-0.94555	20.749	5.23589e-06	4.3352e-05	up
XM_004509078.3	3.05945	1.65064	20.7173	5.32319e-06	4.40493e-05	up
XM_004493456.3	3.09976	0.139901	20.7104	5.34241e-06	4.41828e-05	up
XM_004509780.3	2.61868	1.13801	20.6994	5.37326e-06	4.43611e-05	up
XM_004500359.3	3.62212	-0.848289	20.6901	5.39949e-06	4.4552e-05	up
XM_012713974.2	2.32363	0.327473	20.6672	5.46435e-06	4.50612e-05	up
XM_027332328.1	2.37167	0.890018	20.6238	5.5896e-06	4.59618e-05	up
XM_004506812.3	3.96992	-1.16641	20.547	5.81834e-06	4.75317e-05	up
XM_004489684.3	3.80427	-0.448344	20.5416	5.83478e-06	4.75683e-05	up
XM_004504742.3	2.34506	1.7198	20.3488	6.45319e-06	5.20764e-05	up
XM_004494371.3	2.43596	1.10344	20.2379	6.83863e-06	5.48776e-05	up
XM_004492876.3	4.64179	-0.592799	20.1735	7.07243e-06	5.65321e-05	up
XM_004496073.3	2.01822	1.25232	20.1641	7.10729e-06	5.6779e-05	up
XR_003473095.1	3.01394	0.439528	20.1537	7.14614e-06	5.70258e-05	up
XM_027330204.1	2.87794	0.246571	20.1241	7.25757e-06	5.76361e-05	up
XR_001143108.2	4.27521	-1.23769	20.1227	7.26286e-06	5.76361e-05	up
XM_012711777.2	3.06764	-0.612538	20.0086	7.70951e-06	6.05766e-05	up
XM_004493112.3	2.20487	3.02174	19.9868	7.7977e-06	6.10685e-05	up
XM_004494950.3	3.27367	0.86856	19.9576	7.91791e-06	6.19745e-05	up
XM_012714145.2	3.09566	-1.15201	19.9346	8.01352e-06	6.25876e-05	up
XM_004490883.3	2.97125	-0.170221	19.8945	8.1835e-06	6.37068e-05	up
XM_004514727.3	2.56736	0.4154	19.5529	9.78526e-06	7.43576e-05	up
XM_004493576.3	2.66228	-0.0228738	19.5467	9.81695e-06	7.45588e-05	up
XR_001143570.2	2.02866	1.57974	19.506	1.00284e-05	7.59232e-05	up
XM_012714700.2	2.47363	1.59696	19.4528	1.03117e-05	7.76574e-05	up
NM_001365286.1	2.53254	1.30885	19.3145	1.10864e-05	8.28385e-05	up
XR_001144539.2	2.46033	0.523551	19.2456	1.14933e-05	8.56102e-05	up
XM_004485720.3	2.58027	0.822063	19.2437	1.15051e-05	8.56102e-05	up
XM_004492447.3	2.33887	-0.500546	19.1387	1.21555e-05	8.9551e-05	up
XM_004493517.3	2.44482	2.94756	19.098	1.24175e-05	9.11207e-05	up
XM_004502402.3	2.43155	0.294666	19.028	1.28815e-05	9.37094e-05	up
XM_027333794.1	3.70958	-0.858734	19.023	1.29152e-05	9.38598e-05	up
XM_004485795.3	2.08941	1.09724	19.0023	1.30564e-05	9.47893e-05	up
XM_004500034.3	3.24478	0.180869	18.9867	1.31634e-05	9.54699e-05	up
XM_004515805.3	2.00134	1.69022	18.9134	1.36787e-05	9.8807e-05	up
XM_027331441.1	2.52389	1.51287	18.7487	1.49122e-05	0.000106376	up
XR_001144950.2	3.40312	1.13127	18.721	1.51304e-05	0.000107664	up
XM_012715772.2	2.60054	0.80715	18.6569	1.56477e-05	0.000110904	up
XM_027331386.1	2.62381	3.3074	18.627	1.58954e-05	0.000112493	up
XR_003474252.1	2.12473	0.630643	18.497	1.70168e-05	0.000119134	up
XM_004513068.3	5.3484	0.421399	18.4743	1.7221e-05	0.000120446	up
XR_003472948.1	2.08842	0.16604	18.2473	1.93999e-05	0.00013392	up
XM_004500862.3	2.11627	2.19428	18.2313	1.95638e-05	0.000134716	up
XM_004493499.3	2.27516	0.50844	18.1934	1.99568e-05	0.000137038	up
XM_004492315.3	2.34867	-0.0688327	18.148	2.04384e-05	0.000139876	up
XM_004498580.3	2.8285	-0.968702	18.1355	2.05729e-05	0.000140662	up
XM_004506546.3	2.74223	2.19784	17.9989	2.21028e-05	0.000149977	up
XM_004495668.3	2.61226	0.0228305	17.6756	2.61964e-05	0.000174286	up
XM_027334902.1	2.22601	1.47151	17.6638	2.6359e-05	0.000175205	up
XM_012716118.2	2.17186	0.757466	17.5124	2.85438e-05	0.000187551	up
XM_004501152.3	3.47067	-1.46695	17.4932	2.88333e-05	0.00018928	up
XR_003470869.1	2.97151	1.03323	17.4598	2.93442e-05	0.000192369	up
XM_012712641.2	2.18057	-0.0746051	17.4479	2.95292e-05	0.000193228	up
XM_004513200.3	2.61117	0.983769	17.4053	3.01981e-05	0.000197155	up
XM_004491978.3	2.87308	0.650273	17.2464	3.28318e-05	0.000212509	up
XM_004509975.3	2.46187	0.755317	17.0959	3.55385e-05	0.000227053	up
XR_001144387.2	2.1381	1.05723	16.666	4.45727e-05	0.000276189	up
XM_004513857.3	2.80786	1.60851	16.3217	5.34477e-05	0.000323032	up
XR_003470507.1	2.13058	2.0449	16.2737	5.48207e-05	0.000330294	up
XM_012718674.1	3.9077	-0.152764	16.1077	5.98406e-05	0.000355962	up
XM_027333766.1	2.12855	1.199	16.0691	6.10722e-05	0.000361935	up
XM_004511747.3	2.78799	-1.1179	15.9966	6.3456e-05	0.000374901	up
XM_004491769.2	2.0039	2.43413	15.979	6.40502e-05	0.000377243	up
XM_004496427.3	2.11023	1.03057	15.9396	6.53975e-05	0.00038423	up
XM_004514931.3	2.13204	0.289329	15.9229	6.59752e-05	0.000386831	up
XM_012718299.2	2.25438	-0.246814	15.8591	6.82381e-05	0.000397981	up
XM_012716455.2	2.31719	1.26606	15.8525	6.84778e-05	0.000398942	up
XM_004501500.2	2.29082	1.3381	15.7671	7.1636e-05	0.000414591	up
XR_003474069.1	2.82834	1.81073	15.6723	7.53186e-05	0.000433976	up
XR_003470537.1	3.44441	-1.12758	15.6673	7.5519e-05	0.000434606	up
XM_012715135.2	2.08198	0.834824	15.6374	7.67206e-05	0.000440283	up
XR_003473373.1	2.29839	0.762094	15.5752	7.92881e-05	0.00045284	up
XM_004508120.3	2.19941	0.209154	15.5643	7.97448e-05	0.000455267	up
XM_004486982.3	2.0997	0.442425	15.5569	8.00593e-05	0.000456698	up
XR_003471803.1	2.15283	-0.218153	15.4705	8.38022e-05	0.00047552	up
NM_001364935.1	2.09516	7.03371	15.4318	8.5538e-05	0.000483141	up
XM_004501426.3	2.87965	3.82445	15.3584	8.89242e-05	0.00049951	up
XM_004489791.3	2.64834	0.0392393	15.3077	9.13425e-05	0.000509696	up
XM_004512987.3	2.67695	-0.991037	15.2051	9.64402e-05	0.000533981	up
XM_004494591.3	2.17511	2.60726	15.092	0.000102399	0.000562193	up
XM_027331815.1	2.06643	1.68298	15.0831	0.000102881	0.000564378	up
XM_004511465.3	4.45121	-1.08288	14.9934	0.000107889	0.000589398	up
XM_012718576.2	2.45228	0.4484	14.9911	0.000108019	0.000589883	up
XM_004502514.3	3.08354	0.192281	14.9356	0.000111242	0.000605332	up
XM_004492940.3	2.29852	5.28964	14.9351	0.00011127	0.000605332	up
XM_004510413.3	3.49643	0.335346	14.8927	0.000113805	0.000617712	up
XR_001144674.2	3.39256	-0.552663	14.6345	0.000130502	0.000694395	up
XM_027332557.1	3.30077	-0.419839	14.6292	0.000130872	0.000696106	up
XM_004506140.3	3.80346	0.16828	14.5817	0.000134212	0.000711068	up
XR_003472497.1	2.03799	0.742754	14.5638	0.00013549	0.000716676	up
XM_004500607.3	2.09118	1.25654	14.5486	0.000136592	0.000721704	up
XM_004496578.3	2.53719	0.0561865	14.5177	0.000138846	0.000731187	up
XR_003473412.1	3.65688	-0.272036	14.3974	0.00014801	0.000772374	up
XM_012716283.2	3.21918	-0.871458	14.3973	0.000148015	0.000772374	up
XM_004494232.3	2.92928	1.73045	14.3095	0.000155077	0.000804243	up
XM_004509141.3	2.12188	-0.269137	14.2977	0.000156059	0.000808295	up
XM_004488919.3	2.43865	-0.433111	14.2949	0.000156285	0.000809045	up
XM_004512852.3	2.34107	-0.605903	14.2702	0.000158348	0.000818248	up
XM_004509438.3	3.94026	-0.0664294	14.2498	0.000160076	0.000825984	up
XM_027335924.1	2.51121	0.155288	14.1666	0.000167316	0.000858088	up
XM_004513859.3	2.98701	-0.52558	14.1005	0.000173295	0.000882743	up
XM_004504090.3	4.33142	-0.603585	14.0751	0.000175651	0.000889997	up
XM_004513489.3	2.47954	0.0180215	13.6492	0.000220331	0.00107898	up
XM_004498235.3	2.46417	0.970521	13.6142	0.000224478	0.00109742	up
XM_012714338.2	2.03291	-0.507423	13.492	0.000239588	0.00116098	up
XM_027333682.1	2.30818	-0.678955	13.4159	0.000249497	0.00120006	up
XM_004515936.3	4.1294	0.140289	13.3445	0.000259182	0.00124123	up
XM_012713786.2	2.10563	3.61651	13.3113	0.000263806	0.00125748	up
XM_004510296.3	2.13546	1.90223	13.3089	0.000264147	0.00125786	up
XR_189473.2	2.55451	-0.732988	13.2638	0.000270585	0.00128127	up
XM_004493632.3	2.42448	1.02543	13.162	0.000285687	0.00134478	up
XM_027331225.1	2.62257	0.553568	13.13	0.000290611	0.00136482	up
XM_004495768.3	2.46067	-0.252496	13.0991	0.000295435	0.00138295	up
XM_004499632.3	2.21839	1.80907	13.0231	0.000307675	0.00142764	up
XM_004503785.3	5.07462	0.930176	12.9687	0.000316749	0.00146359	up
XM_004515537.3	3.32904	-0.381909	12.9606	0.000318122	0.00146946	up
XM_004488107.3	2.46685	0.838898	12.9244	0.00032433	0.00149331	up
XM_012720062.2	3.06865	-0.264622	12.9145	0.000326044	0.00149928	up
XM_004485530.3	2.3008	0.913977	12.706	0.000364489	0.00165187	up
XM_004512826.3	2.26577	-0.49685	12.6281	0.000379997	0.00171274	up
XM_004500749.3	2.12448	-0.267474	12.5968	0.000386409	0.00173572	up
XM_004498726.3	2.83623	0.292272	12.5858	0.000388693	0.00174479	up
XM_027330420.1	2.1564	-0.167244	12.3566	0.000439423	0.00193373	up
XM_027336083.1	2.41035	0.301569	12.348	0.000441456	0.0019411	up
XR_003472826.1	2.14366	2.05395	12.3231	0.000447384	0.00196394	up
XM_004506429.3	2.34288	1.04592	12.1195	0.000498976	0.00215931	up
XM_012717669.2	2.4685	0.294418	12.1078	0.000502106	0.00217024	up
XR_003470434.1	3.36209	-0.556132	12.0167	0.000527271	0.00226044	up
XR_189404.3	2.98397	-0.723332	12.0118	0.000528635	0.00226508	up
XR_001143798.2	3.12797	0.0798443	12.0061	0.000530267	0.00227004	up
XM_027337762.1	2.30376	4.35039	11.751	0.000608099	0.00256339	up
XM_004498563.3	2.24484	-0.419836	11.6873	0.000629292	0.0026403	up
XM_004485630.3	2.20338	-0.590933	11.6682	0.000635763	0.00266199	up
XR_003470227.1	2.42084	-0.0692486	11.5999	0.000659538	0.0027415	up
XM_004497841.3	2.51598	2.40646	11.5796	0.00066681	0.00276451	up
XR_003470937.1	2.67406	-0.699831	11.5391	0.000681468	0.00281469	up
XR_003472163.1	2.58261	-0.430259	11.525	0.000686666	0.00283279	up
XM_004498151.3	2.23053	0.228409	11.5105	0.000692026	0.00284681	up
XR_003472553.1	2.29203	-0.520834	11.4787	0.000703988	0.00288411	up
XM_012715862.2	2.46748	-0.745249	11.4767	0.000704746	0.00288587	up
XM_004492343.3	2.27984	-0.153435	11.4503	0.000714809	0.00292207	up
XM_012719528.2	2.34314	0.410239	11.3737	0.000744901	0.00303382	up
XM_004511724.3	2.10262	-0.365666	11.2622	0.000791013	0.00318361	up
XM_004502557.3	2.0382	0.523657	11.1818	0.000826015	0.00330222	up
XM_012716262.2	2.26044	-0.24506	11.033	0.00089505	0.00353382	up
XM_004509435.3	2.82224	0.00692537	11.0258	0.000898544	0.00354566	up
XM_004493713.3	2.19953	-0.974554	10.8596	0.000982863	0.00382392	up
XM_004501138.3	2.29891	0.310449	10.8588	0.000983263	0.00382413	up
XM_004486069.3	2.06004	0.149802	10.8484	0.000988804	0.00384255	up
XR_003472015.1	2.53953	-0.163424	10.7779	0.00102721	0.00396598	up
XM_004498270.3	2.5594	-0.238549	10.7594	0.00103749	0.00400135	up
XR_003474585.1	2.0124	0.363713	10.6446	0.0011039	0.004211	up
XM_004504221.2	2.06554	1.23982	10.4763	0.00120913	0.00453629	up
XM_012711956.2	2.19698	-0.222709	10.4376	0.00123477	0.00461799	up
XM_004501784.3	2.41129	-0.399616	10.3854	0.00127015	0.00473178	up
XM_004511606.3	2.10062	-0.633052	10.1667	0.00143001	0.00524009	up
XM_004507354.3	3.02651	-0.339207	10.1557	0.00143854	0.0052673	up
XR_003472759.1	3.56762	-0.702241	10.1078	0.00147644	0.00538815	up
XR_003471819.1	3.35834	-0.458379	10.0327	0.00153788	0.0055873	up
XM_004503195.3	2.89476	-0.586736	10.0071	0.00155937	0.00564191	up
XM_004495297.3	2.35717	-0.224126	10.0041	0.00156193	0.00564408	up
XM_004506915.3	2.02086	-0.538053	9.96344	0.00159679	0.00575262	up
XM_004501436.3	2.6251	-0.87922	9.89748	0.00165506	0.00593566	up
XM_004488292.2	2.74655	-0.557743	9.58409	0.00196271	0.0068717	up
XM_004498361.3	2.04077	-0.799847	9.45419	0.00210667	0.00729416	up
XR_003472678.1	2.37067	1.09854	9.40995	0.00215812	0.00743992	up
XM_004488000.3	2.56002	0.298583	9.39779	0.00217247	0.007482	up
XM_004503809.3	3.79246	0.0852714	9.30704	0.00228275	0.00779511	up
XM_004492494.3	2.51215	-0.450142	9.2946	0.0022983	0.00782527	up
XM_004492474.3	2.65093	0.283954	9.26674	0.00233352	0.00791133	up
XM_004500306.2	2.59049	-0.37167	9.21489	0.00240055	0.00810979	up
XM_004493183.3	2.43798	0.296517	9.10976	0.00254249	0.00850107	up
XM_004501069.2	2.1271	0.0617848	9.02061	0.00266953	0.00886173	up
XM_027336632.1	2.14255	1.59489	9.01528	0.00267732	0.00888552	up
XR_003472700.1	2.54161	-0.398331	9.00721	0.00268916	0.00891657	up
XM_004497974.2	2.57933	-0.551576	8.9942	0.00270838	0.0089699	up
XR_003473234.1	7.0699	-1.16839	8.92477	0.00281329	0.0092553	up
XM_027337252.1	2.32364	0.163128	8.83512	0.00295488	0.00965898	up
XM_004504770.3	2.30272	0.402303	8.76109	0.00307726	0.00999889	up
XM_004507361.3	3.20296	-0.275638	8.75019	0.00309569	0.0100459	up
XM_004497790.3	2.28028	0.430793	8.41545	0.00372046	0.0117279	up
XM_004495300.3	2.3405	0.159527	8.35404	0.0038483	0.0120672	up
XM_004501854.3	2.78639	-0.510648	8.30988	0.003943	0.0122996	up
XM_012717896.2	2.3981	-0.702646	8.28164	0.00400479	0.0124651	up
XM_004509515.3	2.33085	1.99942	8.22091	0.00414104	0.0128196	up
XM_004494036.3	2.24197	0.736383	8.17527	0.00424654	0.0131014	up
XM_004489651.3	2.47012	-0.176734	8.14034	0.00432912	0.0133184	up
XR_003472677.1	2.26617	0.114491	8.10958	0.0044032	0.0135046	up
NM_001279070.1	2.474	1.18525	8.08406	0.00446564	0.0136417	up
XM_004497588.3	2.46625	-0.804489	8.01476	0.00463977	0.0140686	up
XM_004515262.3	2.64111	0.703844	7.98243	0.00472335	0.0142888	up
XM_012718658.2	4.28196	2.27945	7.93895	0.0048382	0.0145593	up
XM_004507259.3	2.87815	2.76141	7.91222	0.0049102	0.0147512	up
XR_003473641.1	2.41675	-0.600068	7.6606	0.00564397	0.0166209	up
XM_004510300.3	2.00007	3.93865	7.60158	0.00583173	0.0170965	up
XM_027336913.1	3.47666	0.159467	7.53511	0.00605081	0.0176377	up
XM_004489590.2	2.83964	-0.469449	7.42708	0.00642494	0.0185808	up
XR_003473437.1	2.29986	-0.215633	7.38841	0.00656456	0.0189311	up
XM_004495843.3	2.22065	-0.831839	7.31981	0.00681987	0.0195298	up
XR_003470505.1	2.00317	-0.657798	7.31112	0.00685292	0.019597	up
XM_004516207.3	2.05559	-1.06414	7.25514	0.00706982	0.0201128	up
XM_027335868.1	2.50541	-0.0139327	7.21725	0.00722063	0.0204646	up
XM_004514529.3	2.18204	-0.429238	7.19375	0.00731581	0.0207016	up
NM_001364872.1	2.94374	8.94877	7.1298	0.00758133	0.0213015	up
XM_004514092.3	2.2908	-0.355619	7.01276	0.00809309	0.022467	up
XM_004512486.3	2.6024	-0.316835	6.96794	0.00829831	0.0229115	up
XM_004487439.3	2.08088	-0.705783	6.84211	0.00890337	0.0242687	up
XM_004492607.3	2.07618	-0.25471	6.66856	0.00981282	0.0262972	up
NM_001365096.1	2.50008	0.347027	6.58156	0.0103041	0.0273615	up
XM_012717690.2	2.05696	-1.0687	6.41664	0.0113056	0.0295646	up
XM_004485805.3	2.46462	0.276997	6.36034	0.0116699	0.0303651	up
XM_004500321.3	2.08199	-0.287772	6.35045	0.0117352	0.0304795	up
XM_004498321.3	2.12899	1.48701	6.13398	0.0132608	0.0337704	up
XM_004507729.3	2.36419	4.54502	5.96908	0.0145589	0.0365093	up
XM_004502297.3	2.41785	0.648031	5.80157	0.0160119	0.0396053	up
XM_004489663.3	2.08135	-0.410131	5.50109	0.0190047	0.0455787	up
XR_003472327.1	3.32396	0.188402	5.44839	0.0195864	0.0467437	up
XM_004486626.3	-7.22661	4.65109	311.421	1.07098e-69	7.67033e-66	down
XM_004489116.3	-3.41085	4.38324	179.276	6.97414e-41	3.84221e-38	down
XM_004491714.3	-2.57391	7.85	153.043	3.74847e-35	1.73204e-32	down
XM_004490629.3	-3.83304	3.82387	135.226	2.94629e-31	1.05507e-28	down
XM_004510837.3	-4.56717	4.15448	134.969	3.35402e-31	1.17178e-28	down
XM_004508599.3	-4.29232	4.75159	109.087	1.55322e-25	3.00653e-23	down
XM_004493090.3	-3.05845	2.91489	100.566	1.14525e-23	1.92994e-21	down
XM_004499167.3	-3.05085	4.35952	94.6527	2.26898e-22	3.12508e-20	down
XM_004488369.3	-3.5574	2.7205	94.5231	2.42248e-22	3.30472e-20	down
XM_004517248.3	-2.14009	5.31748	82.6943	9.57777e-20	9.94145e-18	down
XM_004510357.2	-4.0906	8.13394	81.2965	1.94271e-19	1.93246e-17	down
XM_004499923.3	-2.30743	4.03228	79.4282	5.0008e-19	4.77543e-17	down
XM_004500873.3	-2.59818	3.78983	69.0447	9.62583e-17	6.56574e-15	down
XR_003470687.1	-8.44393	0.572044	68.5438	1.24092e-16	8.30604e-15	down
NM_001279104.1	-2.13986	5.99756	67.9911	1.64235e-16	1.07913e-14	down
XM_004498841.3	-2.39245	5.56177	67.1182	2.55704e-16	1.62067e-14	down
XM_027333380.1	-2.40716	5.26666	65.7277	5.17726e-16	3.16919e-14	down
XM_004502521.3	-3.28289	4.02033	64.8215	8.19985e-16	4.83352e-14	down
XM_027335420.1	-5.83977	3.53135	63.4959	1.60697e-15	8.95651e-14	down
XM_004489545.3	-2.92431	2.0566	61.8259	3.75203e-15	2.00538e-13	down
XM_004487608.3	-2.3016	6.75288	61.0766	5.4897e-15	2.85944e-13	down
XM_027332067.1	-2.33762	5.17773	61.0204	5.64861e-15	2.92096e-13	down
NM_001364744.1	-2.31768	8.9514	59.3785	1.30084e-14	6.48815e-13	down
XM_004504285.3	-2.746	5.09108	57.2918	3.75715e-14	1.75301e-12	down
XM_004511600.3	-2.39869	7.05429	53.6077	2.44795e-13	1.01342e-11	down
XM_004506369.3	-3.27746	4.84956	52.1615	5.11191e-13	2.02834e-11	down
XR_003474138.1	-8.49228	0.947468	52.1398	5.16879e-13	2.04524e-11	down
XM_004504298.3	-2.89879	7.74484	51.9158	5.79325e-13	2.28602e-11	down
XM_027330240.1	-2.2013	4.32423	50.8781	9.82861e-13	3.73435e-11	down
XM_004498901.3	-2.0097	5.7094	50.8051	1.02006e-12	3.86544e-11	down
XM_004499948.3	-3.5636	1.63914	49.3907	2.09734e-12	7.58644e-11	down
XM_004513144.3	-2.10372	6.86645	49.1083	2.42215e-12	8.65209e-11	down
NM_001302274.1	-3.77674	4.68419	48.8541	2.7573e-12	9.6566e-11	down
XM_004499512.3	-4.26253	3.20365	48.0123	4.23552e-12	1.44108e-10	down
XM_004510356.3	-2.692	9.44399	47.612	5.19489e-12	1.74266e-10	down
XM_027336516.1	-2.35858	6.08237	47.382	5.84174e-12	1.94146e-10	down
XM_012717411.2	-3.38198	4.45838	47.087	6.79036e-12	2.21561e-10	down
XM_027333361.1	-3.46482	2.16734	46.9222	7.38627e-12	2.39369e-10	down
XM_004514649.3	-2.70332	5.09773	46.3739	9.77074e-12	3.13803e-10	down
XM_004485493.3	-2.19347	4.10598	45.6521	1.41233e-11	4.4462e-10	down
XR_190325.3	-2.09092	2.86669	45.5503	1.48773e-11	4.67328e-10	down
XM_004512195.3	-2.06663	5.76628	45.1574	1.81819e-11	5.61287e-10	down
XM_004492456.3	-2.77655	3.57219	44.0549	3.19297e-11	9.46917e-10	down
XM_012719267.2	-5.06502	1.18377	43.2564	4.80162e-11	1.38109e-09	down
XM_004504386.3	-2.37236	4.33356	42.9811	5.52705e-11	1.56771e-09	down
XM_004493055.3	-8.70702	0.96894	41.9794	9.22387e-11	2.51662e-09	down
XM_012713814.2	-2.20378	5.58551	41.8915	9.64801e-11	2.62236e-09	down
XR_190588.3	-2.10085	5.58932	41.5254	1.16351e-10	3.12685e-09	down
XM_004491576.3	-5.7356	0.813638	41.3292	1.28635e-10	3.42485e-09	down
XM_027331306.1	-8.25106	0.657958	40.2536	2.23042e-10	5.69492e-09	down
XM_027332910.1	-2.43389	7.45652	39.905	2.66617e-10	6.7076e-09	down
XM_004504806.3	-3.50521	1.61348	39.6842	2.98535e-10	7.42398e-09	down
XM_004494031.3	-2.13543	7.86888	39.0982	4.03006e-10	9.83417e-09	down
XR_189829.3	-2.82439	2.57741	39.0283	4.17699e-10	1.01409e-08	down
XM_004496614.3	-2.21648	9.19129	38.7368	4.84988e-10	1.15783e-08	down
XM_012716493.2	-2.26727	6.3929	38.6583	5.04873e-10	1.1993e-08	down
XM_004515482.3	-3.5501	3.30877	38.4408	5.64406e-10	1.32101e-08	down
XM_004515356.3	-2.64206	2.29521	38.3983	5.76812e-10	1.34523e-08	down
XR_003471818.1	-3.92716	1.29988	38.3713	5.8486e-10	1.35999e-08	down
XM_004505605.2	-2.19075	5.68323	38.358	5.88859e-10	1.36707e-08	down
XM_004508499.3	-5.30538	1.75553	38.2582	6.19748e-10	1.42721e-08	down
XM_004486146.3	-2.10953	7.20541	37.9391	7.29867e-10	1.65421e-08	down
XM_004503581.3	-2.16879	7.992	37.7352	8.10291e-10	1.81637e-08	down
XM_004495127.3	-3.58191	0.71668	37.3079	1.00874e-09	2.22638e-08	down
XM_004494473.3	-2.01639	7.26737	37.0268	1.16514e-09	2.5519e-08	down
XR_189321.3	-3.10199	2.77465	37.0135	1.17317e-09	2.56557e-08	down
XM_004509299.3	-2.61303	7.54345	36.7687	1.33008e-09	2.88231e-08	down
XM_004504332.3	-2.10948	5.31183	36.5991	1.45102e-09	3.12258e-08	down
XM_004509979.3	-2.09965	5.857	36.5979	1.45186e-09	3.12258e-08	down
XM_004493190.3	-2.13356	6.84424	36.1333	1.84267e-09	3.88152e-08	down
XM_004514667.3	-2.07093	6.48209	35.6054	2.41622e-09	4.9727e-08	down
XM_004502713.3	-2.00497	3.41325	35.2567	2.88979e-09	5.81368e-08	down
XM_004486851.3	-2.03169	2.921	35.1245	3.09289e-09	6.17888e-08	down
XM_004489468.3	-2.74156	3.96841	33.7078	6.40444e-09	1.19605e-07	down
XM_004508344.3	-2.04077	6.14059	33.6463	6.6102e-09	1.2249e-07	down
XM_004502034.3	-2.31541	4.50527	33.6085	6.73979e-09	1.24569e-07	down
XM_004498902.3	-2.94404	0.72462	33.0965	8.76969e-09	1.5624e-07	down
XM_004516967.3	-4.04793	1.49111	32.2904	1.3277e-08	2.26946e-07	down
XM_004506756.3	-2.02708	6.66901	32.0387	1.51131e-08	2.54085e-07	down
XM_004509544.3	-2.68069	3.03412	31.8783	1.64144e-08	2.73395e-07	down
XR_003473384.1	-2.52478	2.26101	30.0795	4.14683e-08	6.19387e-07	down
XM_012717316.2	-2.00709	5.10041	30.0193	4.27774e-08	6.35627e-07	down
XM_004512076.3	-2.4008	6.6581	29.9941	4.33369e-08	6.42606e-07	down
XM_004509322.3	-2.00337	6.76059	28.6978	8.46013e-08	1.16634e-06	down
XM_004501512.3	-2.04506	7.55487	28.2249	1.08007e-07	1.44184e-06	down
XM_004494866.3	-2.53602	1.38897	28.0317	1.19344e-07	1.57122e-06	down
XM_027332842.1	-3.15043	0.391111	27.8813	1.2899e-07	1.68719e-06	down
XM_012715749.2	-3.26854	0.281394	27.7099	1.40938e-07	1.82531e-06	down
NM_001309690.1	-4.06659	0.42545	27.5291	1.54747e-07	1.98977e-06	down
XM_004507537.3	-3.26203	0.712079	26.4775	2.66621e-07	3.19321e-06	down
XM_004497269.3	-2.44078	3.13798	26.4683	2.679e-07	3.20585e-06	down
XM_004500338.3	-4.43412	0.0646285	26.3514	2.84608e-07	3.37757e-06	down
XM_004503069.3	-3.51861	0.240229	26.1262	3.19818e-07	3.72749e-06	down
XM_027334664.1	-2.79962	0.924167	25.6535	4.08544e-07	4.61877e-06	down
XM_004498324.2	-3.62973	3.94498	25.5642	4.27895e-07	4.81096e-06	down
XM_004498747.3	-2.11729	7.97475	25.5087	4.4039e-07	4.93596e-06	down
XM_004507181.1	-2.02154	4.95237	25.3628	4.75002e-07	5.28666e-06	down
XM_004496441.3	-7.30111	-0.88255	24.4951	7.45e-07	7.84084e-06	down
XR_003472023.1	-3.55946	1.73049	24.1896	8.73024e-07	8.97073e-06	down
XM_004507908.2	-3.16479	1.8651	24.0252	9.5082e-07	9.70744e-06	down
XM_004492891.3	-2.0253	4.95822	23.3144	1.37568e-06	1.35618e-05	down
XM_004497885.3	-2.62241	1.63853	23.2847	1.39707e-06	1.37348e-05	down
XR_003471175.1	-3.66653	3.0054	23.2673	1.40975e-06	1.385e-05	down
XM_004504931.2	-3.17716	0.303336	22.9467	1.66553e-06	1.60437e-05	down
XM_004516398.3	-3.51983	0.182289	22.6776	1.91591e-06	1.82591e-05	down
XR_189830.3	-2.52416	2.54009	22.5416	2.05647e-06	1.94562e-05	down
XM_004500823.3	-2.35715	5.68766	22.3771	2.24031e-06	2.0933e-05	down
XM_004512711.3	-3.38838	0.844882	22.213	2.44012e-06	2.24629e-05	down
XM_004490392.3	-2.00903	7.65713	21.7447	3.11453e-06	2.77614e-05	down
NM_001364794.1	-2.33644	3.24915	21.3543	3.81764e-06	3.29923e-05	down
NM_001279109.1	-3.36309	-0.494124	21.0688	4.43074e-06	3.771e-05	down
XR_189342.3	-7.39008	-0.350925	21	4.59286e-06	3.86534e-05	down
XM_004498340.3	-3.06019	1.35788	20.7023	5.36527e-06	4.43346e-05	down
XM_004503051.3	-3.3946	0.14159	20.7017	5.36695e-06	4.43346e-05	down
NM_001279121.1	-2.94697	4.6597	20.5457	5.8224e-06	4.75317e-05	down
XM_027331758.1	-6.8029	-0.672373	20.3129	6.5756e-06	5.29449e-05	down
XR_003472380.1	-2.90065	0.227905	20.2383	6.83713e-06	5.48776e-05	down
XM_004505059.2	-2.94604	1.96365	19.8594	8.33537e-06	6.47483e-05	down
XM_004505559.3	-2.00682	7.80711	19.2025	1.17558e-05	8.7058e-05	down
XM_004515996.3	-4.61735	0.035564	18.8524	1.41233e-05	0.000101711	down
XM_012713735.2	-7.66257	-0.222764	18.7138	1.51879e-05	0.00010802	down
XM_004485903.3	-2.13684	1.84854	18.5043	1.69522e-05	0.00011874	down
XM_004493630.3	-2.47914	2.25768	18.4707	1.72536e-05	0.000120557	down
XR_003472377.1	-2.5942	1.78619	18.4086	1.7825e-05	0.000124065	down
XM_027331892.1	-7.79402	0.522672	18.2272	1.96055e-05	0.000134885	down
XR_001142954.1	-2.49817	0.308594	18.1461	2.04586e-05	0.000139947	down
XM_004486716.3	-2.82585	0.4109	17.7001	2.58609e-05	0.000172214	down
XM_004487335.3	-2.58049	2.22015	17.4521	2.94639e-05	0.000192889	down
XM_004509830.3	-3.50101	0.406756	17.4202	2.99632e-05	0.000195799	down
XM_004486132.3	-2.19968	1.29139	17.2766	3.23135e-05	0.000209399	down
XM_004492781.3	-3.11005	1.30516	17.1151	3.51807e-05	0.00022527	down
XM_004498331.3	-2.01515	2.46791	16.9025	3.93494e-05	0.00024819	down
XM_004503758.3	-2.05159	0.452507	16.8142	4.12229e-05	0.000258326	down
XM_004489280.3	-2.92268	-0.533394	16.7555	4.25195e-05	0.000265497	down
XM_004511025.3	-3.37913	1.24577	16.6926	4.39515e-05	0.000273352	down
XM_004487323.1	-2.40447	2.28536	16.6877	4.40654e-05	0.00027348	down
XM_004490332.3	-2.24286	0.757889	16.6692	4.44979e-05	0.000275926	down
XM_027331226.1	-3.6403	1.19332	16.6529	4.48808e-05	0.000277459	down
XM_027330256.1	-10.3971	2.92629	16.6247	4.55551e-05	0.000281021	down
XM_004514669.3	-2.09633	2.07765	16.5407	4.76179e-05	0.000291861	down
XM_004485542.3	-2.47183	-0.121339	16.4934	4.8819e-05	0.00029776	down
XM_004503715.3	-3.33033	3.27604	16.418	5.07993e-05	0.000308588	down
XM_004491342.3	-4.0559	0.639563	16.2301	5.60968e-05	0.000336769	down
XM_004501028.3	-2.04195	1.27118	16.1761	5.77163e-05	0.000344758	down
XM_004487456.3	-6.89481	-1.12433	16.0854	6.05504e-05	0.000359438	down
XR_190488.3	-3.18783	0.00548747	15.8806	6.74679e-05	0.000394292	down
XM_004496145.3	-3.90336	0.0300166	15.6404	7.65987e-05	0.00044006	down
XM_004504650.3	-3.21909	0.599673	15.5247	8.14323e-05	0.000463239	down
XM_004492603.3	-5.86364	-0.944213	15.4573	8.43924e-05	0.000477801	down
XM_004490054.3	-6.107	0.329449	15.453	8.45815e-05	0.000478683	down
XM_004512083.3	-2.39435	2.5099	15.3293	9.0306e-05	0.000505685	down
XM_027334704.1	-8.4694	0.821391	15.0167	0.000106567	0.000582841	down
XM_012714079.2	-2.32826	-0.194714	14.8313	0.000117568	0.000635011	down
XM_012715291.2	-3.34062	-0.213732	14.614	0.000131933	0.000701229	down
XM_004495713.2	-2.78588	6.1032	14.4022	0.000147633	0.000770943	down
XM_004500319.3	-2.59378	0.500446	14.0955	0.000173758	0.000883884	down
XM_004492124.3	-6.85611	0.0780046	14.0895	0.000174311	0.000885487	down
XM_012713335.2	-3.2405	-0.235987	14.0157	0.00018129	0.000913723	down
XM_004499101.3	-6.58504	-0.589213	13.8518	0.000197812	0.000982478	down
XM_004499855.3	-4.33819	1.25914	13.743	0.000209605	0.00103352	down
XM_027330441.1	-2.77191	-0.443404	13.6467	0.000220633	0.00108009	down
XM_004504886.3	-2.67663	0.523705	13.6014	0.000226014	0.00110334	down
XM_004504020.3	-2.13016	1.26515	13.4352	0.000246951	0.00119037	down
XM_004510968.3	-2.00774	9.26724	13.2653	0.000270366	0.00128066	down
XR_001142971.2	-2.40863	0.112024	13.182	0.000282647	0.00133135	down
XM_004498271.2	-2.26133	1.05859	12.8156	0.00034374	0.00157007	down
XM_027334112.1	-2.06241	0.452972	12.6881	0.000367996	0.00166598	down
XR_003472375.1	-3.97723	0.761215	12.6837	0.000368866	0.00166869	down
XR_003471232.1	-6.40624	-0.616996	12.6833	0.000368942	0.00166869	down
XM_004501815.3	-2.22018	0.416318	12.6435	0.000376877	0.00169974	down
XM_004512537.3	-2.89913	-0.362504	12.5272	0.000401068	0.00179304	down
XM_004512166.3	-3.36742	-0.45202	12.5206	0.000402491	0.00179828	down
XM_004511839.3	-3.21789	0.627051	12.2861	0.000456343	0.00199779	down
XM_004514156.3	-2.61557	0.448466	12.2715	0.000459937	0.00201103	down
XM_004509264.3	-2.26997	0.354113	12.2358	0.000468811	0.00204422	down
XR_003474508.1	-2.50367	1.48462	12.1382	0.000494	0.00214014	down
XM_004507568.3	-2.45992	1.22312	12.0162	0.000527394	0.00226044	down
XM_004485624.3	-2.90067	-0.477207	11.9616	0.000543091	0.00231732	down
XR_003472887.1	-2.27477	2.1868	11.9046	0.000559965	0.00238293	down
XM_004485907.3	-2.7539	0.90205	11.7165	0.000619478	0.00260523	down
XM_004506194.3	-2.1661	0.757917	11.6697	0.000635255	0.00266142	down
XM_004487277.3	-2.99292	0.0426707	11.6185	0.000652976	0.00272371	down
XR_003471887.1	-6.38027	-0.969736	11.2699	0.000787741	0.0031749	down
XM_012717347.1	-8.42986	0.202098	11.2511	0.000795766	0.00320094	down
XM_004490750.3	-2.59964	0.26826	11.1977	0.000818985	0.0032796	down
XM_004510178.3	-2.7663	-0.499972	11.1421	0.000843895	0.0033587	down
XM_004510047.3	-3.76475	-0.802262	10.8744	0.000975023	0.00380137	down
XM_004501243.3	-2.52645	-0.134956	10.8578	0.000983782	0.0038251	down
XR_001144121.2	-3.35088	-0.337375	10.7179	0.00106104	0.00407571	down
XM_004485583.3	-2.42811	-0.24884	10.6979	0.00107259	0.00411128	down
XM_004506870.1	-2.79764	-0.0381401	10.5833	0.00114116	0.00432663	down
XM_004515642.3	-2.24003	-0.0184254	10.5078	0.00118873	0.00446794	down
XM_027331406.1	-3.01397	-0.170942	10.5034	0.00119154	0.00447618	down
XR_001144350.2	-2.05774	0.237351	10.2572	0.00136155	0.00502521	down
XR_003472783.1	-5.59397	1.9363	10.0457	0.00152701	0.00555432	down
XM_004497795.3	-2.09788	0.0334879	10.0325	0.00153803	0.0055873	down
XM_004511263.3	-2.241	1.26086	10.0055	0.00156076	0.00564408	down
XR_003474181.1	-4.03309	0.601559	9.99396	0.00157054	0.00567232	down
XM_027333596.1	-3.23599	-1.05341	9.97936	0.00158305	0.00571029	down
XM_004487428.3	-2.93107	-0.974012	9.70183	0.00184085	0.00650588	down
NM_001364753.1	-3.16764	-0.675038	9.66598	0.00187711	0.0066112	down
NM_001309718.1	-2.469	0.0507201	9.53564	0.0020152	0.00702501	down
XM_027332867.1	-3.83928	-0.0801181	9.52957	0.00202187	0.00704248	down
XR_190242.3	-2.01995	1.3724	9.48264	0.00207425	0.00720629	down
XM_004488026.3	-2.49172	0.41478	9.45657	0.00210394	0.00728647	down
XM_004510321.3	-2.07418	1.13767	9.42601	0.0021393	0.00738037	down
XR_003473758.1	-6.74485	-0.54927	9.2822	0.00231391	0.00786647	down
XM_012714195.2	-2.00068	1.68559	9.22747	0.00238411	0.00806375	down
XM_027335698.1	-2.30796	-0.06767	9.06555	0.0026047	0.00868476	down
XM_004511963.3	-2.01077	-0.00720905	8.76456	0.00307141	0.00998295	down
XM_012714444.2	-3.92851	-0.615915	8.7574	0.00308349	0.0100154	down
XM_027330600.1	-2.13155	-0.323001	8.65675	0.00325853	0.0104864	down
XM_004495162.3	-2.17206	-0.797304	8.57061	0.00341633	0.0109277	down
XM_004492653.3	-2.07596	-0.28197	8.4742	0.00360218	0.0114179	down
XR_003470266.1	-6.27826	-0.351799	8.43945	0.00367168	0.0115972	down
XM_027330351.1	-2.41882	-0.0380409	8.37759	0.00379876	0.011938	down
XM_004487251.3	-2.40087	0.400227	8.35293	0.00385065	0.0120719	down
XM_004486115.3	-2.34331	-0.324594	8.29828	0.00396827	0.0123676	down
XM_004514098.3	-2.08909	-0.0264648	8.22944	0.00412162	0.0127725	down
XR_003470948.1	-9.00064	0.803116	8.15744	0.00428848	0.0132104	down
XM_004497432.3	-2.62708	-0.463129	8.0828	0.00446873	0.013648	down
XM_004494187.3	-2.38943	-0.66994	7.98729	0.00471069	0.0142565	down
XM_004497840.2	-2.39978	0.101899	7.94075	0.00483337	0.0145509	down
XM_004517246.3	-3.29429	1.6981	7.84117	0.00510695	0.01524	down
XM_004488035.3	-2.84027	-0.399424	7.67987	0.00558401	0.0164579	down
XM_004494562.3	-2.7174	0.141817	7.32092	0.00681564	0.0195215	down
XR_003472181.1	-2.54723	-0.226044	7.30481	0.00687703	0.0196463	down
XM_027334336.1	-3.22497	0.518527	7.26969	0.00701278	0.0199783	down
XM_004495004.3	-2.21286	-0.229382	7.16389	0.00743857	0.0209868	down
XM_004506667.3	-2.67649	-0.0136381	7.11238	0.00765533	0.0214547	down
XR_003470274.1	-5.91323	-0.69208	7.03562	0.00799043	0.0222372	down
XM_004516779.3	-3.00029	0.539048	6.95174	0.00837376	0.0230754	down
XM_004496028.3	-3.3006	-0.170329	6.73669	0.00944497	0.0255071	down
XM_004499607.3	-2.59011	-0.00932288	6.6194	0.0100874	0.0268881	down
XM_004487128.3	-4.62869	0.63777	6.50471	0.0107589	0.0283762	down
XM_004486142.3	-2.05732	0.388926	6.31743	0.0119557	0.03094	down
XM_004501159.3	-2.79424	-0.764717	5.8883	0.0152418	0.0379664	down
XR_001143347.2	-2.55008	0.0837491	5.82435	0.0158058	0.0391699	down
XM_004513484.2	-5.28703	-0.935379	5.73027	0.0166749	0.0408922	down
XM_027332829.1	-2.13174	-0.563177	5.40205	0.0201131	0.0478045	down
XM_027334178.1	1.8398	6.04966	142.251	8.56912e-33	3.50697e-30	0
XM_004491026.3	1.91899	5.74612	130.368	3.40467e-30	9.95276e-28	0
XM_027335822.1	1.9592	8.48236	129.131	6.34711e-30	1.81832e-27	0
XM_004503572.3	-1.93655	7.63721	123.074	1.34323e-28	3.54715e-26	0
XM_012718200.2	1.99636	4.84374	119.262	9.17607e-28	2.26617e-25	0
XM_004501993.3	1.61035	6.77574	117.563	2.16151e-27	5.07565e-25	0
XM_004514443.3	1.74031	6.42358	111.377	4.89302e-26	1.0307e-23	0
XM_004497204.3	-1.703	6.27722	110.074	9.44031e-26	1.8781e-23	0
XM_004491023.3	-1.69484	7.00161	109.348	1.36178e-25	2.67208e-23	0
XM_004491279.3	1.83471	5.95343	99.405	2.05801e-23	3.34988e-21	0
XM_012712543.2	-1.68015	4.90762	96.4814	9.00884e-23	1.33034e-20	0
XM_004487373.3	1.91069	4.13669	95.932	1.18896e-22	1.70307e-20	0
XM_004485549.3	1.92302	5.77327	89.7822	2.65876e-21	3.3407e-19	0
XM_004514177.3	-1.58378	6.25646	89.3139	3.3688e-21	4.15989e-19	0
XM_004500132.3	-1.88018	7.94171	88.461	5.1847e-21	6.18881e-19	0
XM_004507940.3	1.74617	7.02739	85.9834	1.8145e-20	2.07927e-18	0
XM_027337255.1	1.90217	4.79389	85.6594	2.1376e-20	2.41094e-18	0
XM_004510848.3	1.74314	6.22436	83.6719	5.84091e-20	6.33827e-18	0
XM_004498939.3	1.72508	4.96263	82.9667	8.34487e-20	8.9203e-18	0
XM_004513218.3	-1.71206	5.72656	82.0198	1.34731e-19	1.36872e-17	0
XM_004500582.3	1.74917	6.82503	81.609	1.65853e-19	1.67302e-17	0
XM_004511828.3	1.58214	5.19429	81.3002	1.93907e-19	1.93246e-17	0
NM_001364774.1	1.89736	7.40632	80.9286	2.34025e-19	2.31184e-17	0
XM_004511409.3	1.59437	6.63732	80.2588	3.28446e-19	3.20045e-17	0
XM_004497607.3	1.51997	5.13966	79.3958	5.0835e-19	4.82226e-17	0
XM_004499480.3	1.5906	5.64442	78.8053	6.85438e-19	6.25364e-17	0
XM_012716036.2	-1.5415	4.87547	78.3509	8.62684e-19	7.67521e-17	0
XM_004489215.3	1.55326	5.56826	78.1276	9.65934e-19	8.54076e-17	0
XM_004504781.3	-1.47213	5.78909	77.57	1.28099e-18	1.11884e-16	0
XM_004488688.2	1.76148	3.68797	77.2945	1.47278e-18	1.27855e-16	0
XM_004509195.3	1.82233	5.27366	75.9145	2.96214e-18	2.51063e-16	0
XM_004492442.3	1.99972	3.62348	74.7194	5.42592e-18	4.49253e-16	0
XM_004507936.3	-1.66452	5.32944	73.9406	8.05053e-18	6.51502e-16	0
XR_001144164.2	1.98233	3.53635	73.2291	1.15442e-17	9.08566e-16	0
XM_004510093.3	-1.45564	8.1808	72.6307	1.5633e-17	1.21699e-15	0
XM_012713549.2	-1.64797	4.94901	72.4422	1.72001e-17	1.33175e-15	0
XM_004507229.3	1.98557	5.31299	72.419	1.74027e-17	1.3402e-15	0
XM_004514396.3	-1.38584	6.48871	70.9255	3.70977e-17	2.76764e-15	0
XM_004508906.3	-1.63129	6.52857	70.8617	3.83174e-17	2.84383e-15	0
XM_004500651.3	1.98981	4.3681	70.7975	3.9583e-17	2.90763e-15	0
XM_004504972.3	1.38203	5.32891	69.8541	6.38588e-17	4.48389e-15	0
XM_012716228.2	1.87769	6.58749	69.8241	6.48344e-17	4.53019e-15	0
XM_004500522.2	1.56571	5.47205	69.632	7.14672e-17	4.9694e-15	0
XM_004500948.3	1.2124	6.05109	69.4688	7.76318e-17	5.32057e-15	0
XM_012714561.2	1.3913	5.29361	68.8697	1.05188e-16	7.10717e-15	0
XM_004501559.3	1.47486	4.82544	68.4928	1.2734e-16	8.48382e-15	0
XM_004502522.3	1.44798	5.51611	67.4603	2.14969e-16	1.38081e-14	0
XM_004486685.3	1.73722	5.39966	67.1824	2.47511e-16	1.57571e-14	0
XM_004515263.3	-1.25588	6.9654	66.0715	4.34866e-16	2.68492e-14	0
XM_004511875.3	1.6537	4.54674	65.5766	5.5898e-16	3.39619e-14	0
XM_004493600.3	1.98393	6.07771	65.2646	6.54878e-16	3.94138e-14	0
XM_004489730.3	1.73215	8.86655	64.9809	7.5627e-16	4.51367e-14	0
XM_004505511.3	1.90167	5.05671	64.5163	9.57393e-16	5.57467e-14	0
XM_004500334.3	-1.99666	5.02051	64.2668	1.08659e-15	6.27594e-14	0
XM_004511954.3	-1.25977	7.1666	64.2177	1.11404e-15	6.40863e-14	0
XR_003471555.1	1.4686	4.52423	63.8061	1.37287e-15	7.7727e-14	0
XM_004496600.3	1.28042	6.88312	63.6056	1.51999e-15	8.50484e-14	0
XM_004508083.3	1.46462	4.33639	63.2943	1.7802e-15	9.88356e-14	0
XM_004511883.3	-1.29484	7.05314	63.1803	1.88624e-15	1.04319e-13	0
XM_004487238.3	-1.70875	4.47282	62.5749	2.56507e-15	1.40237e-13	0
XM_004503423.3	1.43879	5.299	62.465	2.71216e-15	1.47715e-13	0
XM_012715287.1	1.8823	3.40275	62.1902	3.11832e-15	1.6792e-13	0
XM_027334801.1	1.72525	3.31795	61.6446	4.1139e-15	2.19061e-13	0
XM_004511221.3	-1.61528	8.83234	61.5997	4.20892e-15	2.23291e-13	0
XM_004504146.3	1.30427	4.71409	61.466	4.50464e-15	2.37557e-13	0
XM_004493639.3	-1.1136	6.35283	61.4245	4.60059e-15	2.41388e-13	0
XM_004492669.3	1.39488	4.43925	61.0426	5.58528e-15	2.89868e-13	0
XM_012714056.2	-1.33267	5.49319	60.4742	7.45511e-15	3.83639e-13	0
XM_004514666.3	1.88858	3.04822	60.4696	7.47245e-15	3.83639e-13	0
XM_027333362.1	1.77118	3.20543	60.2389	8.40143e-15	4.29793e-13	0
XM_004502181.3	1.73775	3.93155	60.1129	8.95695e-15	4.56582e-13	0
XM_012711823.2	1.41898	5.82948	59.7226	1.09214e-14	5.50838e-13	0
XM_004510164.3	1.06897	6.23553	59.3816	1.29879e-14	6.48815e-13	0
XM_004513448.3	1.89089	4.44497	58.9324	1.63181e-14	8.06e-13	0
XM_004489223.3	1.58825	3.48898	58.827	1.72161e-14	8.44534e-13	0
XM_004496218.3	1.68096	3.65404	58.2122	2.3531e-14	1.14646e-12	0
XM_012717671.2	1.2376	5.87372	58.1674	2.40739e-14	1.16893e-12	0
XM_004508958.3	1.7078	4.63128	58.1528	2.42534e-14	1.17367e-12	0
XM_004513280.3	-1.62149	4.27021	58.0647	2.53639e-14	1.21917e-12	0
XM_004510813.3	1.56557	4.72536	57.8219	2.8696e-14	1.37014e-12	0
XM_004492029.3	1.54743	4.73583	57.6967	3.05817e-14	1.44572e-12	0
XM_004490672.3	1.14548	5.88741	57.6025	3.20821e-14	1.51166e-12	0
XM_004489106.3	1.56098	4.35912	57.5328	3.32383e-14	1.561e-12	0
XM_004505883.3	-1.78551	5.07313	57.4212	3.5179e-14	1.64675e-12	0
XM_004512091.3	1.2418	5.76709	57.1602	4.01719e-14	1.86825e-12	0
XM_004497313.2	1.86476	5.58148	57.0935	4.15567e-14	1.9264e-12	0
XM_004489102.3	-1.22636	6.4652	56.6215	5.28301e-14	2.42545e-12	0
XR_003472302.1	1.95881	3.35112	56.6135	5.30456e-14	2.42756e-12	0
XM_004515061.3	-1.04995	6.28393	56.3377	6.10335e-14	2.77538e-12	0
XM_004494161.3	-1.18001	6.29633	56.2987	6.22574e-14	2.82207e-12	0
XM_004493878.3	1.95397	4.04335	56.2082	6.51878e-14	2.93055e-12	0
XM_004486156.3	1.22922	5.40689	56.0782	6.96456e-14	3.11751e-12	0
XM_004514096.3	1.31059	5.17201	55.9577	7.40457e-14	3.28368e-12	0
XM_004501777.3	1.73149	7.49482	55.7454	8.24925e-14	3.61352e-12	0
XM_004515791.3	1.69501	5.43398	55.3658	1.00063e-13	4.36982e-12	0
XM_004495664.3	1.38821	5.34479	54.8936	1.27237e-13	5.47309e-12	0
XM_004507772.3	-1.47923	6.91603	54.755	1.3653e-13	5.85525e-12	0
XM_004504828.2	1.67146	7.37866	54.6256	1.45825e-13	6.23522e-12	0
XM_004496530.3	1.84125	4.04693	54.437	1.60511e-13	6.82245e-12	0
XM_012717755.2	1.25643	5.90541	54.3259	1.6985e-13	7.17679e-12	0
XM_004488837.3	1.52649	3.72979	54.2848	1.73435e-13	7.30669e-12	0
XM_004508697.3	-1.29291	5.56611	54.0778	1.92705e-13	8.07107e-12	0
XM_004488460.3	-1.21738	6.4571	53.9621	2.04389e-13	8.51068e-12	0
XM_012714707.2	1.43273	4.28215	53.5201	2.55955e-13	1.05657e-11	0
XM_004497181.2	-1.65572	6.33102	53.2414	2.94971e-13	1.20719e-11	0
XM_004503554.3	-1.44093	5.89021	52.9839	3.36301e-13	1.36851e-11	0
XM_004505322.3	1.40846	8.45317	52.9254	3.46465e-13	1.40191e-11	0
XM_004491076.2	1.49674	3.78868	52.2001	5.01233e-13	1.99435e-11	0
XM_004497690.3	1.51595	5.98799	51.8026	6.13701e-13	2.4084e-11	0
XM_004513135.3	1.76418	4.53929	51.6139	6.7562e-13	2.63694e-11	0
XM_004500790.3	1.5223	10.1777	51.4581	7.31419e-13	2.83158e-11	0
XM_004487528.3	1.66191	3.49033	51.1533	8.54281e-13	3.28944e-11	0
XM_004516090.3	-1.21288	6.7078	51.079	8.87246e-13	3.40722e-11	0
XM_004494653.3	1.80087	3.09389	51.0509	9.00011e-13	3.44699e-11	0
XM_004495820.2	1.17353	5.38294	51.0446	9.02912e-13	3.44888e-11	0
XM_004501025.3	1.06292	5.85663	51.0361	9.06808e-13	3.45455e-11	0
XM_004494922.3	-1.44339	5.14308	50.6382	1.11061e-12	4.1864e-11	0
XM_012713998.2	-1.30879	5.95262	50.5698	1.15004e-12	4.32366e-11	0
XM_004511597.3	-1.25937	8.04335	50.4049	1.2508e-12	4.66573e-11	0
XM_004497557.3	1.02472	5.92929	50.3861	1.26288e-12	4.69304e-11	0
XM_004493498.3	-1.31801	5.3324	50.1355	1.43489e-12	5.31095e-11	0
XM_004495869.3	1.1094	6.26192	49.6759	1.81357e-12	6.6609e-11	0
XM_004503880.3	1.07016	6.49378	49.6164	1.86944e-12	6.84855e-11	0
XM_004497457.3	-1.47449	10.9868	49.5122	1.97147e-12	7.18558e-11	0
XM_004511269.3	1.22457	4.19921	49.4829	2.00113e-12	7.27518e-11	0
XM_004497482.2	1.55513	4.0791	49.4672	2.01716e-12	7.31489e-11	0
XM_004516960.3	-1.43072	6.71024	49.3353	2.15741e-12	7.78407e-11	0
XM_004488674.3	1.76925	3.38259	49.1929	2.31993e-12	8.34943e-11	0
XM_004486472.3	-1.29366	7.19591	49.1692	2.34804e-12	8.42232e-11	0
XM_004486226.3	1.80913	5.46624	49.166	2.35195e-12	8.42232e-11	0
XM_004488531.3	1.5244	6.3939	49.0142	2.5412e-12	9.05475e-11	0
XM_004510256.3	1.11569	5.47114	48.9559	2.61786e-12	9.30476e-11	0
XM_004515743.3	1.42382	4.02618	48.9246	2.65989e-12	9.43074e-11	0
XM_004502787.3	1.25674	5.25101	48.8825	2.71767e-12	9.60447e-11	0
XM_004497174.3	1.16169	5.99515	48.8791	2.72229e-12	9.60447e-11	0
XM_004488790.2	1.38685	9.84786	48.8614	2.747e-12	9.6566e-11	0
XM_004497575.3	1.2386	4.44297	48.7911	2.84729e-12	9.94747e-11	0
XM_004506823.3	1.55647	5.43277	48.4776	3.34078e-12	1.15868e-10	0
XM_012716363.2	1.1419	4.68335	48.4078	3.46193e-12	1.1978e-10	0
XM_004508214.3	-1.56298	7.62694	48.3958	3.48308e-12	1.20221e-10	0
XM_004500660.3	-1.18688	7.42037	48.2759	3.70278e-12	1.27191e-10	0
XM_004514378.3	1.40656	3.46698	47.8792	4.533e-12	1.535e-10	0
XM_027332640.1	1.76655	4.15213	47.8578	4.58284e-12	1.54822e-10	0
XM_004499713.3	1.5458	4.24207	47.7399	4.86692e-12	1.64032e-10	0
XM_004505386.3	1.41521	7.08402	47.5974	5.23382e-12	1.75162e-10	0
XM_004493976.3	-1.31365	6.09185	47.5204	5.44347e-12	1.81754e-10	0
XM_004506294.3	-1.40949	7.42817	47.4452	5.65622e-12	1.88418e-10	0
XM_004486744.3	-1.77623	6.21489	47.3638	5.89628e-12	1.95505e-10	0
XM_004496282.3	-1.15676	5.75131	47.3213	6.02534e-12	1.99323e-10	0
XM_004508506.2	0.926018	6.43048	47.2443	6.26678e-12	2.06832e-10	0
XM_004489262.3	-1.43983	6.27853	47.1818	6.46995e-12	2.12559e-10	0
XM_004485687.3	1.28733	5.35289	46.9646	7.22823e-12	2.34778e-10	0
XM_004486405.3	1.61683	3.26928	46.7512	8.05947e-12	2.60596e-10	0
XM_004511310.3	1.66983	2.79732	46.3531	9.87521e-12	3.16448e-10	0
XM_004515827.3	1.77879	2.08312	46.2819	1.02407e-11	3.267e-10	0
XM_004500420.3	1.13122	6.25399	46.2347	1.04903e-11	3.33918e-10	0
XR_189802.3	-1.62852	4.08772	46.0053	1.17936e-11	3.73742e-10	0
XM_004502509.3	1.69689	4.90899	45.732	1.3559e-11	4.28741e-10	0
XM_027334762.1	1.11648	5.95003	45.4067	1.6009e-11	4.99591e-10	0
XM_004487595.3	1.18281	5.89394	45.1716	1.80505e-11	5.58434e-10	0
XM_004511292.3	-1.29368	5.22014	45.0244	1.94592e-11	5.99427e-10	0
XM_004491222.3	1.68406	4.25377	44.9494	2.02191e-11	6.20167e-10	0
XM_004505289.3	-1.13266	7.51932	44.8852	2.08928e-11	6.381e-10	0
XM_004486651.3	1.66001	4.94337	44.7651	2.22144e-11	6.75583e-10	0
XM_004508884.3	1.51184	4.02697	44.7349	2.25602e-11	6.84646e-10	0
XM_004498399.3	-1.48384	6.63812	44.6472	2.35931e-11	7.14478e-10	0
XM_004501783.3	1.59001	2.71512	44.6146	2.39895e-11	7.24949e-10	0
XM_004501372.3	1.09268	6.31949	44.6052	2.41055e-11	7.2692e-10	0
XM_004510725.3	1.08026	5.38064	44.4943	2.55093e-11	7.64425e-10	0
XM_012717665.2	-1.24081	8.51239	44.478	2.5723e-11	7.69221e-10	0
XM_004493828.3	1.6733	4.52669	44.4458	2.61502e-11	7.80367e-10	0
XM_004515316.3	1.47415	9.49539	44.2945	2.82509e-11	8.413e-10	0
XM_004506501.3	1.76795	7.84586	44.1131	3.09946e-11	9.21092e-10	0
XM_004494627.3	-1.16339	6.00201	44.019	3.25196e-11	9.60435e-10	0
XM_004489051.3	1.52527	4.66244	43.9724	3.33044e-11	9.81588e-10	0
XM_004490103.3	-1.63115	7.48189	43.9387	3.3883e-11	9.9659e-10	0
XM_004509660.3	1.39915	4.1427	43.8472	3.55035e-11	1.03999e-09	0
XM_004498592.3	-1.13462	7.8075	43.6233	3.98078e-11	1.16233e-09	0
XM_004497582.3	1.31851	3.66509	43.6216	3.98426e-11	1.16233e-09	0
XM_004486657.3	1.56828	3.97785	43.6157	3.99628e-11	1.16347e-09	0
XM_004503386.3	-1.38238	7.52206	43.6005	4.02744e-11	1.17016e-09	0
XM_004513896.3	1.67875	4.22929	43.5224	4.19131e-11	1.21531e-09	0
XM_004508306.2	1.22436	5.74522	43.4793	4.28478e-11	1.2399e-09	0
XM_004494366.3	1.12104	7.3358	43.4543	4.33978e-11	1.25329e-09	0
XM_004516597.3	-1.23079	6.80887	43.261	4.79032e-11	1.38062e-09	0
XM_004511297.3	-1.03015	6.3815	43.2438	4.8326e-11	1.38722e-09	0
XM_004499993.2	1.03542	4.62474	43.2358	4.85258e-11	1.39017e-09	0
XM_027331649.1	1.89079	3.38069	43.2096	4.91786e-11	1.40606e-09	0
XM_004505758.3	1.90822	3.67974	43.1602	5.04363e-11	1.43914e-09	0
XM_004515590.3	1.3862	3.55365	43.0967	5.20994e-11	1.48364e-09	0
XM_004489488.3	-1.54518	8.06953	43.0885	5.23201e-11	1.48697e-09	0
XM_004493163.3	-1.20253	5.21141	42.9269	5.68241e-11	1.60859e-09	0
XM_004516869.3	1.14266	5.56252	42.9	5.76108e-11	1.62444e-09	0
XM_027332786.1	-1.53875	4.37447	42.7596	6.18964e-11	1.73165e-09	0
XM_027334971.1	1.94533	3.77725	42.7127	6.33988e-11	1.77022e-09	0
XM_004495510.3	-1.06294	6.67251	42.6917	6.40839e-11	1.7824e-09	0
XM_004508009.3	1.51508	5.36178	42.6459	6.56012e-11	1.82107e-09	0
XM_004513745.3	-1.06456	5.19053	42.3607	7.58997e-11	2.10288e-09	0
XM_004498297.2	1.34932	3.6224	42.2978	7.83825e-11	2.1633e-09	0
XM_004489035.3	1.90852	4.83471	42.1157	8.60309e-11	2.35623e-09	0
XM_027335777.1	-1.44947	7.259	42.0229	9.02105e-11	2.46598e-09	0
XM_004495024.3	-1.36932	6.26578	41.7569	1.03356e-10	2.79854e-09	0
XM_004493343.2	-1.28943	7.98276	41.7533	1.03548e-10	2.79854e-09	0
XM_004505470.3	1.15696	4.40746	41.7345	1.04545e-10	2.82017e-09	0
XM_004513017.3	0.928266	5.02181	41.5553	1.14581e-10	3.08507e-09	0
XM_004502712.3	1.2849	4.86008	41.4575	1.20459e-10	3.22069e-09	0
XM_004501686.3	-1.03643	6.45537	41.4566	1.20517e-10	3.22069e-09	0
XM_004493251.3	-1.0154	8.47732	41.1109	1.43829e-10	3.80113e-09	0
XM_004515895.3	1.06716	6.32714	41.0943	1.45058e-10	3.82654e-09	0
XM_004504089.3	-1.13393	6.81343	41.0078	1.51621e-10	3.98499e-09	0
XM_004513820.3	-1.21142	6.30967	40.9359	1.57302e-10	4.12198e-09	0
XM_004495940.3	-1.16641	8.60016	40.8044	1.68254e-10	4.39794e-09	0
XM_012713564.2	1.05174	6.66737	40.7661	1.71583e-10	4.47678e-09	0
XM_004492040.3	1.23991	3.97438	40.6448	1.82568e-10	4.7119e-09	0
XM_004508446.3	-0.990328	8.22516	40.5849	1.88257e-10	4.84998e-09	0
XM_004501654.3	1.13063	5.36616	40.4896	1.97663e-10	5.08318e-09	0
XM_004512864.3	-1.26443	6.0212	40.4591	2.00775e-10	5.15395e-09	0
XM_004504521.3	-1.24645	5.70608	40.4465	2.02078e-10	5.17811e-09	0
XM_004503490.3	-1.16964	6.8783	40.3747	2.09643e-10	5.36237e-09	0
XM_004492468.3	1.85908	2.59175	40.2445	2.24084e-10	5.71135e-09	0
XM_004510147.3	1.01514	5.93166	40.0259	2.50624e-10	6.35386e-09	0
XM_004507353.3	-1.8923	4.36737	40.02	2.51378e-10	6.36174e-09	0
XM_004493526.3	1.15855	8.95677	40.0068	2.53085e-10	6.39363e-09	0
XM_004495707.3	1.46169	4.13832	39.9401	2.61872e-10	6.60396e-09	0
XM_004501886.3	-1.06522	7.34547	39.9028	2.66918e-10	6.7076e-09	0
XM_004502180.3	1.13963	6.50601	39.8457	2.74842e-10	6.88257e-09	0
XM_004494201.3	-0.988328	7.74111	39.8283	2.77303e-10	6.93208e-09	0
XM_012713536.2	1.77525	4.05378	39.8107	2.79803e-10	6.98241e-09	0
XM_004515991.3	-1.11323	6.87384	39.7093	2.94724e-10	7.34197e-09	0
XM_004486766.3	-1.05041	6.64376	39.6617	3.01985e-10	7.49678e-09	0
XM_004507602.3	-1.26192	4.42136	39.4164	3.42403e-10	8.47077e-09	0
XM_004509667.3	1.33368	6.49849	39.3861	3.47765e-10	8.58859e-09	0
XM_004491118.3	1.44334	4.06095	39.325	3.58821e-10	8.84639e-09	0
XM_004496658.2	-1.89487	5.11029	39.2864	3.65977e-10	9.00731e-09	0
XM_004504846.3	1.39213	3.94773	39.2806	3.67077e-10	9.0189e-09	0
XM_004499770.3	1.39157	4.62812	39.1454	3.93391e-10	9.64419e-09	0
XM_004499284.3	1.55944	2.22231	39.143	3.93874e-10	9.64419e-09	0
XM_004506894.3	1.94647	5.85913	39.126	3.97308e-10	9.71168e-09	0
XM_027334412.1	1.24717	4.43539	39.0384	4.15559e-10	1.01061e-08	0
XM_027333364.1	1.6005	4.38692	38.9265	4.40071e-10	1.06121e-08	0
XM_004493371.2	-1.1432	6.17052	38.8498	4.57708e-10	1.10038e-08	0
XM_004500565.3	1.45599	3.16876	38.8031	4.6878e-10	1.12476e-08	0
XM_004507369.3	-1.18072	5.0569	38.6864	4.97656e-10	1.18609e-08	0
XM_012715078.2	-1.70086	3.42943	38.6621	5.03894e-10	1.19897e-08	0
XM_004507764.3	-1.56785	3.46426	38.6527	5.06334e-10	1.1999e-08	0
XM_004504685.3	-1.78292	8.13142	38.6459	5.08095e-10	1.20098e-08	0
XM_004512459.2	1.15501	4.37345	38.5808	5.25331e-10	1.23968e-08	0
XM_004498459.3	1.92709	2.97387	38.5651	5.29584e-10	1.24738e-08	0
XM_027334886.1	-1.50881	6.063	38.5623	5.30339e-10	1.24738e-08	0
XM_004505530.3	1.15662	4.01828	38.4603	5.58777e-10	1.30997e-08	0
XM_004513419.3	-1.82799	4.77227	38.4218	5.69907e-10	1.33171e-08	0
XM_004499255.3	1.21118	8.14794	38.3958	5.77573e-10	1.34523e-08	0
XM_004508709.3	-1.48368	5.71486	38.3364	5.95426e-10	1.38008e-08	0
XM_004506826.3	-1.29419	4.55537	38.3155	6.01825e-10	1.39266e-08	0
XM_004495347.3	1.32212	7.03869	38.2969	6.07601e-10	1.40375e-08	0
XM_004502600.3	0.85617	6.13714	38.2602	6.19115e-10	1.42721e-08	0
XM_004500548.3	0.939129	8.28299	38.1567	6.52847e-10	1.49622e-08	0
XM_004494778.3	-1.00071	7.22992	38.1378	6.59208e-10	1.50839e-08	0
XM_004511999.3	-1.04866	7.8886	38.1268	6.62947e-10	1.51452e-08	0
XM_004516730.3	1.98312	7.71005	38.1148	6.67039e-10	1.52144e-08	0
XM_004490547.3	-1.22213	6.56679	38.0217	6.99628e-10	1.59324e-08	0
XM_004498486.3	1.82223	6.28934	38.0184	7.00798e-10	1.59337e-08	0
XM_004497547.3	1.74461	2.21521	37.9811	7.14317e-10	1.62153e-08	0
XM_004498343.3	1.47629	3.26198	37.9068	7.42069e-10	1.67921e-08	0
XM_004499904.3	-1.94606	6.84335	37.8925	7.47533e-10	1.6889e-08	0
XM_004506573.3	-1.58175	7.01059	37.8774	7.5334e-10	1.69935e-08	0
XM_012712524.1	1.64313	2.3104	37.8407	7.67632e-10	1.72886e-08	0
XM_004497565.3	-1.95146	4.09384	37.7663	7.9748e-10	1.79326e-08	0
XM_004491159.3	-1.89223	7.26659	37.7501	8.04119e-10	1.80536e-08	0
XM_004506259.3	1.77715	3.62134	37.6105	8.63772e-10	1.93021e-08	0
XM_004498434.3	-1.31189	7.10607	37.5728	8.80652e-10	1.96487e-08	0
XM_004504817.3	1.10152	5.11754	37.5564	8.88061e-10	1.97832e-08	0
XM_004491066.3	1.22149	5.3077	37.4106	9.57028e-10	2.12534e-08	0
XM_004488991.3	-1.2951	5.5578	37.3406	9.9198e-10	2.19277e-08	0
XM_004491109.3	-1.14299	5.60894	37.2874	1.01939e-09	2.24642e-08	0
XM_004508008.3	1.09917	5.31108	37.2055	1.06311e-09	2.33917e-08	0
XM_012714429.2	1.38712	4.22759	37.0277	1.16464e-09	2.5519e-08	0
XM_004496521.3	1.14141	6.84272	37.0035	1.17917e-09	2.57477e-08	0
XR_001144497.2	-1.35559	3.48145	36.8976	1.245e-09	2.71438e-08	0
XM_004491560.3	1.91358	2.52117	36.8556	1.27209e-09	2.76922e-08	0
XM_004514691.3	1.36846	4.76781	36.8293	1.2894e-09	2.80263e-08	0
XM_004500653.3	-1.23169	9.50736	36.7862	1.31817e-09	2.86083e-08	0
XM_004492362.3	1.16977	4.59589	36.6335	1.42562e-09	3.08002e-08	0
XM_004511172.3	1.33477	4.18196	36.6052	1.44643e-09	3.12027e-08	0
XM_004485444.3	1.03998	6.17798	36.5147	1.51518e-09	3.25389e-08	0
XM_004487318.3	1.34255	5.12406	36.5025	1.52472e-09	3.26947e-08	0
XM_004503094.2	-1.67322	6.19836	36.4741	1.54709e-09	3.31249e-08	0
XM_004500686.3	-0.989109	7.59846	36.3582	1.64189e-09	3.49977e-08	0
XM_004509353.2	1.04697	4.8473	36.3273	1.66811e-09	3.55037e-08	0
XM_004507480.3	-1.08845	6.98645	36.3068	1.68577e-09	3.58264e-08	0
XM_004500011.3	1.34504	3.97727	36.1984	1.78215e-09	3.7656e-08	0
XM_004507579.3	-1.24898	7.35965	36.1982	1.78238e-09	3.7656e-08	0
XM_004512180.3	1.22442	6.05706	36.1216	1.85385e-09	3.89935e-08	0
XM_012713713.2	1.55289	2.50916	36.0679	1.90563e-09	4.00239e-08	0
XM_012718364.2	-1.09524	6.34387	36.0497	1.92347e-09	4.03393e-08	0
XM_012713375.2	1.6214	3.64194	36.0134	1.9596e-09	4.10371e-08	0
XM_004492812.3	1.60035	7.8624	36.0103	1.96273e-09	4.10426e-08	0
XM_027335482.1	-1.83005	6.89283	36.0034	1.96976e-09	4.11295e-08	0
XM_004500869.3	-1.28208	6.07638	35.9529	2.02145e-09	4.20862e-08	0
XM_004504903.3	1.77796	3.57439	35.8675	2.11207e-09	4.3909e-08	0
XM_004498491.3	0.934551	5.33082	35.8389	2.14322e-09	4.44921e-08	0
NM_001364751.1	1.363	8.75347	35.8137	2.17116e-09	4.50069e-08	0
NM_001279161.1	1.52225	5.3253	35.8045	2.18146e-09	4.50898e-08	0
XM_012713090.2	-0.931441	6.44973	35.6648	2.34357e-09	4.83708e-08	0
XM_004496950.3	1.40045	4.03804	35.625	2.39203e-09	4.92999e-08	0
XM_004512234.3	1.13849	3.91397	35.565	2.46681e-09	5.06226e-08	0
XM_004491373.3	-1.19164	8.90898	35.5311	2.51008e-09	5.14369e-08	0
XM_004492335.3	1.48734	8.30599	35.4184	2.65967e-09	5.43467e-08	0
XM_004506539.3	1.15934	3.71526	35.4095	2.67184e-09	5.45177e-08	0
NM_001309700.2	1.94846	7.64834	35.3982	2.68742e-09	5.46876e-08	0
XM_012718900.2	1.80824	7.31064	35.39	2.69874e-09	5.48322e-08	0
XM_004492403.3	-1.19823	5.93235	35.3483	2.75709e-09	5.58594e-08	0
XM_012716372.2	-1.66597	5.39648	35.3414	2.76693e-09	5.59794e-08	0
XM_004506452.3	1.28959	3.88625	35.3352	2.77573e-09	5.60784e-08	0
XM_004509318.3	1.85717	3.46384	35.332	2.78033e-09	5.60922e-08	0
XM_004507540.3	1.20687	5.68189	35.2649	2.87771e-09	5.79751e-08	0
XM_004500993.3	1.68871	2.47921	35.2511	2.89814e-09	5.82229e-08	0
XM_004514929.3	-0.916405	7.1552	35.2406	2.91378e-09	5.84551e-08	0
XM_004504287.3	-1.79968	3.77564	35.2049	2.96781e-09	5.94558e-08	0
XM_004511401.3	-1.61494	6.03201	35.1362	3.07435e-09	6.15042e-08	0
XM_004505292.3	-1.22093	7.67792	35.1133	3.11066e-09	6.20572e-08	0
XM_004491569.3	-1.98177	6.02804	35.0511	3.21171e-09	6.3984e-08	0
XM_004495533.3	-1.12854	8.46824	34.9931	3.30869e-09	6.58246e-08	0
XM_004503760.3	-0.91818	5.64619	34.8982	3.47402e-09	6.90178e-08	0
XM_004507038.3	1.28971	6.77312	34.8863	3.49533e-09	6.92795e-08	0
XM_027333553.1	1.10299	7.00198	34.8854	3.49687e-09	6.92795e-08	0
XR_001144533.2	1.32578	3.68015	34.8727	3.51973e-09	6.96363e-08	0
XM_004488374.3	-1.10158	5.6095	34.8537	3.55438e-09	7.02247e-08	0
XM_004491858.3	-1.1655	5.72108	34.8499	3.56134e-09	7.02653e-08	0
XM_004503845.3	0.960701	4.58324	34.718	3.81082e-09	7.50842e-08	0
XM_004500626.3	1.16012	8.99652	34.6367	3.97353e-09	7.80752e-08	0
XM_004490251.2	1.81605	3.79828	34.6167	4.0144e-09	7.87703e-08	0
XM_027333390.1	1.95029	1.58879	34.5602	4.13274e-09	8.08707e-08	0
XM_004506338.3	1.09553	4.98325	34.4589	4.35348e-09	8.49581e-08	0
XM_004499514.2	1.97595	2.8941	34.4479	4.37809e-09	8.53221e-08	0
XM_004490000.3	-1.30876	9.49368	34.3559	4.59004e-09	8.92099e-08	0
XM_004512220.3	1.02216	4.2351	34.3488	4.60689e-09	8.94161e-08	0
XM_004508736.3	1.2551	3.77272	34.3186	4.67884e-09	9.05673e-08	0
XM_004492499.3	-1.07296	8.13457	34.3074	4.70578e-09	9.09656e-08	0
XM_004490841.3	1.85148	2.18713	34.2952	4.73543e-09	9.11697e-08	0
XM_004493267.3	1.15919	4.33707	34.2642	4.81163e-09	9.25124e-08	0
XM_004491025.3	1.55303	4.5591	34.2575	4.82818e-09	9.27062e-08	0
XM_004486648.3	-1.68919	6.35562	34.2341	4.88644e-09	9.36993e-08	0
XM_004488555.3	-1.37427	7.05552	34.1688	5.05329e-09	9.67691e-08	0
XM_004489397.3	-1.90244	4.12242	34.122	5.1764e-09	9.85994e-08	0
XM_004508238.3	-0.997155	6.13763	34.1165	5.19095e-09	9.87453e-08	0
XM_004512065.2	1.81121	5.92785	33.9852	5.55318e-09	1.05356e-07	0
XM_012713254.1	1.29827	4.81451	33.9208	5.74012e-09	1.08615e-07	0
XM_004485546.3	1.8394	3.9436	33.8789	5.86526e-09	1.10836e-07	0
XM_004512981.3	1.79147	1.69168	33.873	5.8829e-09	1.10953e-07	0
XM_004497932.2	-0.991864	6.3545	33.8717	5.88693e-09	1.10953e-07	0
XM_004504249.3	-1.23008	6.06882	33.8497	5.95376e-09	1.12065e-07	0
XM_004501186.3	1.82533	2.75479	33.8265	6.02521e-09	1.13261e-07	0
XM_004490351.3	0.977458	7.4047	33.8192	6.04795e-09	1.1354e-07	0
XM_004496121.3	0.841452	5.33727	33.7764	6.1825e-09	1.15914e-07	0
XM_004512509.3	-1.61436	6.49285	33.7241	6.35097e-09	1.18917e-07	0
XM_004511627.3	-1.29253	7.09439	33.7139	6.38423e-09	1.19383e-07	0
XM_004510057.3	1.31638	8.71276	33.7034	6.41884e-09	1.19718e-07	0
XM_004507213.3	-1.01677	7.0554	33.6667	6.54104e-09	1.2168e-07	0
XM_004497700.3	-0.925816	7.50445	33.6576	6.57192e-09	1.22096e-07	0
XM_004501310.2	1.03026	4.31524	33.6463	6.61004e-09	1.2249e-07	0
XM_004492791.2	1.01347	6.89481	33.6001	6.76897e-09	1.24947e-07	0
XM_004486422.3	1.90865	2.27649	33.5972	6.77889e-09	1.24969e-07	0
XM_012714877.2	1.07009	4.3508	33.5774	6.84843e-09	1.25927e-07	0
XM_004495885.2	1.38008	3.38501	33.5409	6.97809e-09	1.28071e-07	0
XM_004489460.3	1.42145	4.15927	33.5396	6.98292e-09	1.28071e-07	0
XM_004502131.3	-1.2011	5.82195	33.5125	7.08067e-09	1.29532e-07	0
XM_012712547.2	-0.938074	5.54607	33.4957	7.14206e-09	1.30322e-07	0
XM_004507360.3	-1.05097	8.18911	33.4854	7.18002e-09	1.30848e-07	0
XM_004506899.3	1.12259	5.13378	33.4637	7.26062e-09	1.32149e-07	0
XM_004495342.3	-0.922621	9.05651	33.4444	7.3331e-09	1.33196e-07	0
XM_004516162.3	-1.53003	5.40488	33.4434	7.33676e-09	1.33196e-07	0
XM_004503549.3	-1.04861	8.01375	33.392	7.53342e-09	1.36593e-07	0
XM_012714098.2	0.989279	6.1874	33.3872	7.55212e-09	1.36759e-07	0
XM_004496296.3	0.960665	3.90373	33.3839	7.56472e-09	1.36814e-07	0
XM_004487376.3	-1.79512	6.85789	33.3803	7.57881e-09	1.36896e-07	0
XM_004508520.3	0.795503	6.15619	33.3446	7.71904e-09	1.39079e-07	0
XM_004489443.3	-1.92908	5.60772	33.2739	8.00502e-09	1.4405e-07	0
XM_012718404.2	1.84049	2.19312	33.2491	8.10771e-09	1.45715e-07	0
XM_004491385.3	-1.33235	7.64675	33.1803	8.39957e-09	1.5031e-07	0
XM_027334689.1	1.2342	3.72751	33.179	8.40536e-09	1.5031e-07	0
XM_004491607.3	1.45629	3.33096	33.1429	8.56289e-09	1.52822e-07	0
XM_004498033.3	-1.21071	7.06047	33.1419	8.56716e-09	1.52822e-07	0
XM_004500655.3	-0.941289	7.47839	33.0851	8.82132e-09	1.56965e-07	0
XM_004504899.3	1.85046	1.47892	33.0494	8.9847e-09	1.59674e-07	0
XM_004506320.3	0.855389	7.17051	33.0318	9.0666e-09	1.60929e-07	0
XM_004491433.3	0.957073	4.36439	33.0223	9.11071e-09	1.61512e-07	0
XM_004508161.3	1.1273	4.70144	32.8925	9.73971e-09	1.71812e-07	0
XM_012713001.2	1.25648	3.3928	32.7942	1.02448e-08	1.805e-07	0
XM_004486540.3	-1.68567	4.64211	32.7748	1.03479e-08	1.82092e-07	0
XM_027332794.1	1.5718	6.93268	32.7705	1.03707e-08	1.8227e-07	0
XM_004515766.3	1.90904	2.27484	32.7129	1.06823e-08	1.87517e-07	0
XM_004506720.2	-0.914133	8.60783	32.6348	1.11208e-08	1.94499e-07	0
XM_004501377.2	1.27748	6.83643	32.5546	1.15891e-08	2.02195e-07	0
XM_004516356.3	-1.9109	8.99447	32.4541	1.22044e-08	2.12412e-07	0
XM_004515479.3	-1.06532	8.51504	32.447	1.22489e-08	2.12733e-07	0
XM_004495037.3	-1.44449	8.30129	32.4461	1.22543e-08	2.12733e-07	0
XR_003472207.1	1.95712	2.00843	32.3978	1.25628e-08	2.17069e-07	0
XM_004495882.3	-1.03418	7.25654	32.3634	1.27875e-08	2.20517e-07	0
XR_001143897.2	1.80424	5.88882	32.3625	1.27932e-08	2.20517e-07	0
XM_004512863.3	-1.09607	8.31549	32.3557	1.28378e-08	2.2102e-07	0
XM_004509997.3	1.1815	5.12609	32.3304	1.30064e-08	2.23654e-07	0
XM_004515415.3	1.0105	5.23533	32.3144	1.31138e-08	2.24961e-07	0
XM_004503537.3	-0.935167	8.56198	32.3076	1.31596e-08	2.25476e-07	0
XM_012711752.2	1.61271	2.46749	32.2988	1.32193e-08	2.26229e-07	0
XR_190037.3	1.85822	2.79037	32.2505	1.35525e-08	2.31103e-07	0
XM_004485834.3	-1.36379	5.71969	32.2472	1.3575e-08	2.31212e-07	0
XM_004510081.3	-0.875403	7.14954	32.239	1.36324e-08	2.31637e-07	0
XR_001144936.2	-0.886731	5.95932	32.1523	1.42548e-08	2.41639e-07	0
XM_004514677.3	-1.9799	5.06123	32.1481	1.42853e-08	2.4187e-07	0
XM_004514118.3	1.29293	4.26826	32.0759	1.48268e-08	2.50742e-07	0
XM_004489302.3	-0.998933	5.84126	32.0693	1.48768e-08	2.51291e-07	0
XM_004511853.3	-1.30173	6.65087	32.0568	1.4973e-08	2.52321e-07	0
XM_004508878.3	1.15987	3.93295	32.0476	1.50442e-08	2.53223e-07	0
XM_004502723.3	-1.42723	10.1948	31.979	1.55847e-08	2.61707e-07	0
XM_004490842.2	-1.63257	7.81417	31.9493	1.58252e-08	2.65144e-07	0
XM_004496870.3	1.59741	3.25784	31.9491	1.58264e-08	2.65144e-07	0
XM_004504032.3	1.70606	2.38105	31.926	1.60156e-08	2.67783e-07	0
XR_001144559.2	1.16395	9.62743	31.9253	1.60214e-08	2.67783e-07	0
XM_004494158.3	-0.982079	6.46773	31.8797	1.64021e-08	2.73395e-07	0
XM_027331946.1	0.863872	5.39853	31.8456	1.66931e-08	2.77393e-07	0
XM_004500184.3	1.34922	4.57628	31.7991	1.70972e-08	2.83778e-07	0
XM_004499725.3	-1.53458	5.13301	31.7636	1.7413e-08	2.88685e-07	0
XM_004515774.3	-1.31731	8.03478	31.7416	1.76107e-08	2.91625e-07	0
XM_004510264.3	-1.23981	7.00655	31.738	1.76439e-08	2.91838e-07	0
XM_004502925.3	-1.34054	6.44583	31.6356	1.85986e-08	3.07274e-07	0
XM_004510934.2	1.15101	6.74734	31.6268	1.8683e-08	3.08312e-07	0
XM_027335766.1	1.16916	4.42993	31.6242	1.87086e-08	3.0838e-07	0
XM_004492007.3	1.13749	5.9599	31.6088	1.88577e-08	3.10124e-07	0
XM_004495589.3	-1.24435	3.42696	31.5827	1.91122e-08	3.1359e-07	0
XR_189328.3	1.30214	4.39476	31.5523	1.94139e-08	3.17861e-07	0
XM_004501196.3	-1.07314	5.6378	31.5515	1.94218e-08	3.17861e-07	0
XM_004515798.3	-1.13501	10.9494	31.5498	1.94392e-08	3.17861e-07	0
XM_004508212.3	-0.950987	7.32191	31.4725	2.02287e-08	3.29643e-07	0
XM_004496448.3	1.13133	4.12213	31.4703	2.02519e-08	3.29645e-07	0
XM_004501219.3	-0.969317	7.92823	31.4543	2.04191e-08	3.31989e-07	0
NM_001364887.1	1.11295	10.113	31.3901	2.11056e-08	3.42762e-07	0
XM_004495350.3	-1.0198	7.46267	31.3772	2.12457e-08	3.44647e-07	0
XM_004510453.3	1.93804	2.62527	31.3334	2.17308e-08	3.52118e-07	0
XM_004486737.3	1.8324	3.12192	31.2668	2.24895e-08	3.63589e-07	0
XM_004506171.3	1.21668	3.8663	31.2584	2.25868e-08	3.6475e-07	0
XM_004505211.3	1.95309	2.20663	31.2314	2.29027e-08	3.69436e-07	0
XR_001143451.2	1.50334	2.30095	31.208	2.31813e-08	3.73358e-07	0
XM_004502540.3	1.0117	4.98666	31.2066	2.3198e-08	3.73358e-07	0
XM_004501899.3	1.38369	3.72092	31.2033	2.32367e-08	3.73561e-07	0
XM_004485936.3	-1.23408	5.29629	31.1219	2.42316e-08	3.87814e-07	0
XM_004494775.3	-1.43215	4.06029	31.1104	2.43761e-08	3.8969e-07	0
XM_004498954.3	1.24786	6.15738	31.1021	2.44809e-08	3.9093e-07	0
XM_004497395.3	-1.36635	5.81908	31.0636	2.49707e-08	3.98113e-07	0
XM_004516436.3	1.33236	3.53853	31.0624	2.49863e-08	3.98113e-07	0
XM_004507447.3	1.10372	3.96806	31.0264	2.54543e-08	4.0512e-07	0
XM_004494863.3	-1.85474	4.32258	31	2.58022e-08	4.09292e-07	0
XM_027333622.1	0.926716	4.87732	30.9724	2.6172e-08	4.14331e-07	0
XM_004502043.3	1.57066	3.14632	30.972	2.61777e-08	4.14331e-07	0
XM_004512980.3	1.12391	3.71237	30.9506	2.64683e-08	4.18006e-07	0
XM_004510471.3	-1.4043	4.12657	30.9477	2.65069e-08	4.18156e-07	0
XM_004510996.3	0.800854	6.22675	30.9314	2.67316e-08	4.20773e-07	0
XM_012718899.2	1.79057	4.22055	30.9171	2.69288e-08	4.23412e-07	0
XM_004506352.3	-0.901546	6.34562	30.902	2.71389e-08	4.26248e-07	0
XM_004508785.3	1.60905	2.59823	30.8985	2.71887e-08	4.26562e-07	0
XM_004492827.3	-1.00752	6.57296	30.7894	2.87603e-08	4.50725e-07	0
XM_004509410.3	-1.66883	6.76331	30.7659	2.91102e-08	4.5571e-07	0
XM_004485923.3	-0.859638	7.32434	30.7602	2.91958e-08	4.56053e-07	0
XM_004505466.3	-1.19266	6.80996	30.7409	2.94882e-08	4.59676e-07	0
XM_004502303.3	-1.2893	9.48132	30.7071	3.00068e-08	4.67193e-07	0
XM_004503413.3	1.7073	2.94001	30.6749	3.05079e-08	4.74085e-07	0
XM_004490058.3	1.29302	3.38224	30.6745	3.05157e-08	4.74085e-07	0
XM_004485445.3	-0.853275	4.89683	30.6641	3.06789e-08	4.75589e-07	0
XM_004496372.3	-1.17818	5.18772	30.6224	3.1346e-08	4.84724e-07	0
XM_004494195.2	1.0561	6.0573	30.5853	3.19512e-08	4.92646e-07	0
XM_004501626.3	-1.85361	3.98757	30.5761	3.21028e-08	4.94452e-07	0
XM_004502358.3	-1.11992	8.96063	30.5343	3.28013e-08	5.04668e-07	0
XM_004500664.3	-1.42671	9.20816	30.5166	3.31019e-08	5.08746e-07	0
XM_004494799.3	1.07445	4.10781	30.4923	3.35191e-08	5.14606e-07	0
XM_004502258.3	0.965065	5.67895	30.4747	3.3825e-08	5.18085e-07	0
XM_004492540.3	1.12461	4.3399	30.473	3.38542e-08	5.18085e-07	0
XM_004490691.3	1.17468	4.05125	30.4298	3.46169e-08	5.29191e-07	0
NM_001279187.1	-1.61504	7.49041	30.3707	3.56887e-08	5.44414e-07	0
XM_004496113.3	-1.14422	6.39102	30.3425	3.62098e-08	5.50247e-07	0
XM_012719313.2	0.921636	6.68762	30.3417	3.62247e-08	5.50247e-07	0
XM_004515171.3	1.84534	1.77064	30.3024	3.69664e-08	5.60918e-07	0
XM_004492730.2	-1.08193	9.44746	30.2958	3.70924e-08	5.61641e-07	0
XM_004511899.3	-1.5159	4.34304	30.2875	3.72518e-08	5.63457e-07	0
XM_004494343.3	-1.83852	6.87886	30.27	3.75886e-08	5.67952e-07	0
XM_004508986.3	1.17996	4.67685	30.2597	3.77896e-08	5.70389e-07	0
XM_012711953.2	1.49614	3.08811	30.2537	3.79073e-08	5.71562e-07	0
XM_004489407.3	-1.82483	4.58092	30.2347	3.82809e-08	5.76588e-07	0
XM_004499247.3	-0.862396	6.55125	30.2084	3.88031e-08	5.83228e-07	0
XM_004506726.3	1.55406	3.75668	30.1874	3.92258e-08	5.88963e-07	0
XM_004503759.3	1.56286	3.04066	30.1287	4.04313e-08	6.06428e-07	0
XM_004496867.3	1.30504	3.86446	30.1223	4.05635e-08	6.07773e-07	0
XM_004506616.3	-1.59619	2.86643	30.1159	4.06977e-08	6.09147e-07	0
XM_004495015.3	0.865339	5.55689	30.1088	4.0847e-08	6.10744e-07	0
XM_004513413.3	-1.71202	3.03897	30.0697	4.1679e-08	6.21885e-07	0
XM_004510929.3	0.886379	7.56933	30.0618	4.185e-08	6.2336e-07	0
XM_004511296.3	-1.17581	5.15672	30.0514	4.20752e-08	6.25841e-07	0
XM_004500753.3	0.811542	6.86907	29.9947	4.33231e-08	6.42606e-07	0
XM_004504990.3	0.792286	6.16304	29.9564	4.41874e-08	6.53864e-07	0
XR_003470474.1	-1.43115	3.91332	29.9486	4.43662e-08	6.55832e-07	0
XM_004498191.3	-1.25058	9.7378	29.9288	4.48195e-08	6.6185e-07	0
XM_004514911.3	1.57541	3.55936	29.8949	4.561e-08	6.72829e-07	0
XM_027336267.1	0.975739	4.98959	29.8812	4.59351e-08	6.76928e-07	0
XM_004496415.3	1.17911	5.44539	29.8475	4.67406e-08	6.88091e-07	0
XM_004509812.2	-1.01119	6.61402	29.8035	4.78137e-08	7.02444e-07	0
XM_004507690.3	-0.971201	8.65158	29.7351	4.95295e-08	7.26906e-07	0
XM_004502273.3	-1.17357	5.78477	29.7202	4.99117e-08	7.31017e-07	0
XM_004486344.3	1.18027	10.7809	29.7181	4.99655e-08	7.31058e-07	0
XM_004490871.3	-1.33417	5.29753	29.7087	5.02097e-08	7.33881e-07	0
XM_004503723.3	1.54714	2.20313	29.6766	5.10464e-08	7.45351e-07	0
XM_004490466.3	-1.31701	9.61751	29.6723	5.11613e-08	7.46267e-07	0
XM_004488291.3	0.770907	6.59671	29.6373	5.20925e-08	7.59078e-07	0
XM_004488054.3	-1.24831	9.76172	29.6214	5.25223e-08	7.64562e-07	0
XM_027331201.1	0.992179	6.08086	29.5919	5.33274e-08	7.75494e-07	0
NM_001364921.1	1.09262	10.7552	29.5882	5.34299e-08	7.76196e-07	0
XM_004493373.3	1.17126	5.74039	29.5648	5.4079e-08	7.84831e-07	0
XM_004487935.3	-1.43932	3.66021	29.5373	5.48516e-08	7.95237e-07	0
XM_012716092.2	1.9637	3.30241	29.516	5.54574e-08	8.03207e-07	0
XM_004500909.3	-1.08826	6.64782	29.4887	5.62445e-08	8.13323e-07	0
XM_027331969.1	-1.55857	5.71925	29.4878	5.62694e-08	8.13323e-07	0
XM_004491467.2	-1.05632	7.0195	29.4557	5.72109e-08	8.26098e-07	0
XM_004503803.3	-0.777249	6.18931	29.3747	5.96511e-08	8.60466e-07	0
XM_027334620.1	-0.978009	6.06808	29.3663	5.99106e-08	8.63339e-07	0
XM_012718387.2	1.41958	5.31383	29.3191	6.13864e-08	8.83717e-07	0
XM_004504247.3	-1.26739	8.9115	29.2857	6.24555e-08	8.98205e-07	0
XM_004515055.3	-1.03214	7.78152	29.2055	6.50931e-08	9.32608e-07	0
XM_004490578.3	-1.10383	7.24642	29.2048	6.51186e-08	9.32608e-07	0
XM_004499244.3	0.943242	6.37428	29.2031	6.51732e-08	9.32608e-07	0
XM_012714012.2	-1.16399	8.04952	29.1895	6.56349e-08	9.37072e-07	0
XM_012713896.2	1.03765	4.60771	29.1881	6.56814e-08	9.37072e-07	0
XM_004509820.3	-1.28675	7.29805	29.1756	6.61049e-08	9.42031e-07	0
XM_004497171.3	-0.842427	7.57522	29.174	6.61605e-08	9.42031e-07	0
XM_004494484.3	-0.844898	7.58149	29.1509	6.69553e-08	9.51665e-07	0
XM_004487764.2	0.932455	6.21477	29.1505	6.697e-08	9.51665e-07	0
XM_004493142.3	-0.875426	7.66319	29.089	6.91296e-08	9.80409e-07	0
XM_004487992.3	-0.88558	6.35859	29.0581	7.02394e-08	9.92624e-07	0
XM_004506289.3	1.26849	5.16206	29.0399	7.09028e-08	1.0006e-06	0
XM_004493098.3	1.00725	5.0836	29.0212	7.15892e-08	1.00929e-06	0
XM_004497368.3	-1.42206	8.23945	28.9752	7.33109e-08	1.03154e-06	0
XM_004510867.3	0.860388	5.39564	28.9752	7.33114e-08	1.03154e-06	0
XM_004498000.3	1.29324	3.26423	28.9393	7.46811e-08	1.04979e-06	0
XM_004496300.3	-0.81115	6.7976	28.9164	7.55719e-08	1.06127e-06	0
XM_004513844.3	1.0984	9.96631	28.9	7.62139e-08	1.06819e-06	0
XM_004495670.3	-1.75672	4.75478	28.8877	7.6699e-08	1.07394e-06	0
XM_012717599.2	1.28449	4.29199	28.8807	7.6975e-08	1.0757e-06	0
XM_004512496.3	1.26387	9.27523	28.874	7.72427e-08	1.07839e-06	0
XM_004497534.2	-0.973169	7.73342	28.8651	7.75998e-08	1.08232e-06	0
XM_004495005.3	-1.55758	4.13256	28.8271	7.91352e-08	1.10159e-06	0
XM_012715920.2	0.910566	5.20563	28.8251	7.92162e-08	1.10164e-06	0
XM_012713649.2	-0.847502	6.43748	28.7946	8.04748e-08	1.11698e-06	0
XM_004500780.3	-0.890968	6.98452	28.7838	8.09272e-08	1.12217e-06	0
XM_004485603.3	-1.29061	3.24658	28.7733	8.13672e-08	1.12718e-06	0
XM_027336215.1	1.04933	5.46589	28.7695	8.15233e-08	1.12825e-06	0
XM_004495650.3	1.57459	3.02855	28.7399	8.27826e-08	1.14347e-06	0
XM_004513414.3	1.15502	7.22149	28.7176	8.37388e-08	1.15556e-06	0
XM_004515965.3	-1.05931	9.28403	28.6877	8.50403e-08	1.17127e-06	0
XM_004499055.2	-0.925386	9.17547	28.6785	8.54473e-08	1.17574e-06	0
XM_004493561.3	-0.871168	7.23375	28.6745	8.56222e-08	1.17694e-06	0
XM_004502035.3	1.34632	10.364	28.6728	8.56985e-08	1.17694e-06	0
XM_004491346.3	1.82953	2.75138	28.6627	8.61475e-08	1.18197e-06	0
XM_004486853.3	-1.30745	6.47991	28.5973	8.91086e-08	1.22143e-06	0
XM_027330899.1	1.16737	4.39868	28.588	8.95366e-08	1.22576e-06	0
XM_004497194.3	-0.780756	6.71399	28.5867	8.95958e-08	1.22576e-06	0
XM_004513138.1	-1.09959	8.72022	28.5548	9.10855e-08	1.24495e-06	0
XM_004512736.3	1.05359	6.84744	28.5417	9.17003e-08	1.25216e-06	0
XM_004497950.3	0.948915	6.62376	28.5117	9.31348e-08	1.27054e-06	0
XM_004493902.3	-0.904045	6.05559	28.5059	9.34117e-08	1.2731e-06	0
XM_004501016.3	-1.42673	11.1061	28.4878	9.42889e-08	1.28384e-06	0
XM_004499691.3	-1.4487	8.71838	28.4813	9.46056e-08	1.28692e-06	0
XM_004511685.3	-1.81606	5.41316	28.455	9.59009e-08	1.30207e-06	0
XM_004512979.3	-1.39369	6.72471	28.4472	9.62893e-08	1.30611e-06	0
XM_004512721.3	-1.0931	4.96155	28.4396	9.66676e-08	1.31e-06	0
XM_004503924.3	0.86229	8.78657	28.4173	9.7786e-08	1.3239e-06	0
NM_001279106.1	-1.20792	9.09002	28.3944	9.89533e-08	1.33842e-06	0
XM_004510080.3	-1.08725	8.91436	28.3926	9.90457e-08	1.33842e-06	0
XM_004512472.3	1.92377	3.84463	28.3799	9.96976e-08	1.34596e-06	0
XM_004497701.3	-1.01017	4.55702	28.3086	1.03437e-07	1.39513e-06	0
XM_004492384.3	-1.16829	6.7393	28.305	1.0363e-07	1.39642e-06	0
XM_004512623.3	-1.19586	3.96538	28.2994	1.03926e-07	1.3991e-06	0
XM_004517237.3	1.29777	3.61852	28.2902	1.04423e-07	1.40315e-06	0
XM_004498631.3	-1.67809	6.98126	28.2768	1.05146e-07	1.41022e-06	0
XM_004487575.3	0.967569	4.73941	28.2719	1.05416e-07	1.41252e-06	0
XM_004487857.3	1.86699	2.1379	28.2677	1.05645e-07	1.41426e-06	0
XM_004502621.3	-0.814797	7.47585	28.238	1.07278e-07	1.43369e-06	0
XM_004516622.3	0.802584	6.26142	28.2377	1.07297e-07	1.43369e-06	0
XM_004508550.2	-1.81485	7.56836	28.1735	1.10914e-07	1.47801e-06	0
XM_004507102.3	1.43095	8.24972	28.1733	1.10923e-07	1.47801e-06	0
XM_004499539.3	1.41532	4.30297	28.1444	1.12591e-07	1.49884e-06	0
XM_004491656.3	0.903818	4.47011	28.142	1.12731e-07	1.49931e-06	0
XM_004498859.2	0.959844	8.87135	28.1184	1.14115e-07	1.5149e-06	0
XM_004488554.3	0.94214	4.98892	28.0777	1.16543e-07	1.54342e-06	0
XM_027332154.1	1.13266	3.97231	28.0659	1.17256e-07	1.54952e-06	0
XM_004499877.3	1.29589	4.14683	28.0657	1.17264e-07	1.54952e-06	0
XM_004504805.3	1.48572	3.78068	28.0613	1.1753e-07	1.55162e-06	0
NM_001364773.1	1.61666	7.06735	28.0518	1.18113e-07	1.55787e-06	0
XM_004511843.3	-1.09494	6.90107	28.0466	1.18432e-07	1.56064e-06	0
XM_004491969.3	-1.81671	5.71971	27.9737	1.22976e-07	1.61754e-06	0
XM_027331828.1	1.1647	4.53031	27.9549	1.24178e-07	1.63185e-06	0
XM_004506978.3	1.0186	5.30813	27.9289	1.25854e-07	1.65236e-06	0
XM_004506769.3	1.27563	4.03077	27.9194	1.26477e-07	1.65902e-06	0
XM_004492813.3	-1.69677	7.47614	27.9113	1.27007e-07	1.66445e-06	0
XM_004488942.3	1.20671	4.77758	27.8887	1.285e-07	1.68249e-06	0
XM_004487140.3	1.0591	6.73284	27.8797	1.29095e-07	1.68719e-06	0
XR_001143921.2	-1.10944	9.53645	27.814	1.33558e-07	1.74076e-06	0
XM_012712969.1	1.12279	6.46972	27.7992	1.34584e-07	1.75253e-06	0
XM_004489892.3	1.35117	4.20254	27.7923	1.35066e-07	1.75721e-06	0
XM_004516621.3	-0.799961	5.32465	27.7794	1.35966e-07	1.76731e-06	0
XM_004490851.3	-1.72088	7.53809	27.7596	1.37364e-07	1.78225e-06	0
XM_004488772.3	-1.02994	6.99293	27.6907	1.42342e-07	1.84017e-06	0
XM_004514450.3	-1.04129	4.47943	27.6587	1.44721e-07	1.86923e-06	0
XM_004498419.3	1.16435	8.98271	27.6062	1.487e-07	1.91717e-06	0
XM_004517220.3	-0.814324	6.21353	27.5402	1.53859e-07	1.9815e-06	0
XM_004510291.3	-0.844798	7.56142	27.5389	1.53966e-07	1.9815e-06	0
XM_004511142.3	1.33845	2.80963	27.5208	1.55416e-07	1.99657e-06	0
XM_004500179.3	1.30947	6.85503	27.49	1.57908e-07	2.02676e-06	0
XM_004499001.3	0.99671	5.39545	27.481	1.58648e-07	2.03262e-06	0
XM_004490957.3	1.21877	2.90162	27.4792	1.5879e-07	2.03262e-06	0
XM_004508396.3	0.822462	6.21873	27.4664	1.59848e-07	2.04435e-06	0
XM_004489818.3	-0.955882	7.38226	27.4263	1.63198e-07	2.08532e-06	0
XM_004505662.3	-1.267	8.02742	27.4186	1.63848e-07	2.09177e-06	0
XM_004492070.3	-1.19224	4.41642	27.4092	1.64645e-07	2.10007e-06	0
XM_004494469.3	1.00583	8.6483	27.3907	1.6623e-07	2.1184e-06	0
XM_004498779.3	1.59393	1.68657	27.3763	1.67467e-07	2.13227e-06	0
XM_004496023.3	-1.67811	8.79917	27.374	1.67673e-07	2.13299e-06	0
XM_012713697.2	1.16508	6.21979	27.3516	1.6962e-07	2.15585e-06	0
XM_004511916.3	1.17857	3.95866	27.2982	1.7437e-07	2.21425e-06	0
XM_004495174.3	-1.17311	6.31888	27.2905	1.75069e-07	2.22116e-06	0
XM_004507650.3	1.93179	5.01815	27.2706	1.7688e-07	2.24215e-06	0
XM_004491715.3	-1.0451	6.52033	27.2458	1.79167e-07	2.26712e-06	0
XM_004500956.3	-0.996197	6.10117	27.2416	1.79556e-07	2.27004e-06	0
XM_004515189.3	1.2028	6.22121	27.2174	1.81814e-07	2.29657e-06	0
XM_004485606.2	-1.93749	7.3095	27.1529	1.87983e-07	2.3703e-06	0
XM_004512023.3	1.22226	3.88216	27.12	1.91209e-07	2.40675e-06	0
XM_027335611.1	-1.5314	2.97069	27.0759	1.95618e-07	2.46008e-06	0
XM_004498422.3	-0.738943	7.01621	27.0742	1.95792e-07	2.46011e-06	0
XM_004495939.3	1.54844	3.72241	27.0711	1.96103e-07	2.46186e-06	0
NM_001279118.1	1.17768	4.37787	27.0603	1.97204e-07	2.47351e-06	0
XM_004511873.3	0.96221	7.19278	27.051	1.98161e-07	2.4814e-06	0
XM_004503106.3	-0.897509	7.55349	27.0508	1.98179e-07	2.4814e-06	0
XM_004508097.3	1.95356	1.31092	27.0366	1.99637e-07	2.49746e-06	0
XM_004487570.3	-1.11511	9.16602	27.0077	2.02647e-07	2.52849e-06	0
XM_004510252.3	1.30891	4.00149	26.9939	2.04098e-07	2.54193e-06	0
XM_004515728.3	0.899466	7.42684	26.9924	2.04256e-07	2.54193e-06	0
XM_012716936.2	1.64763	2.14067	26.9845	2.05094e-07	2.54793e-06	0
XM_004502732.2	-0.99945	7.91842	26.9783	2.05748e-07	2.55385e-06	0
XM_004504638.3	-1.02077	9.37182	26.9701	2.06627e-07	2.56253e-06	0
XM_027330298.1	1.10368	4.79525	26.9564	2.08093e-07	2.57679e-06	0
XM_004498209.3	-1.23561	3.69584	26.956	2.08136e-07	2.57679e-06	0
XM_004507631.3	-1.75939	6.8124	26.9482	2.08982e-07	2.58503e-06	0
XM_004486134.3	0.821272	6.57743	26.9369	2.10212e-07	2.59799e-06	0
XM_004494008.3	-1.14398	7.4166	26.9119	2.12943e-07	2.62948e-06	0
XM_004508342.3	1.31392	2.83228	26.9062	2.13577e-07	2.63504e-06	0
XM_027330232.1	-1.09321	5.93915	26.893	2.15035e-07	2.65074e-06	0
XM_004517240.3	1.35894	4.78822	26.8726	2.17314e-07	2.67653e-06	0
XM_004489529.3	1.53476	3.49199	26.8538	2.1944e-07	2.69807e-06	0
XM_004495683.3	1.30287	2.34319	26.8251	2.2273e-07	2.73618e-06	0
XM_012714803.2	-1.37611	6.74948	26.809	2.24595e-07	2.75672e-06	0
XM_012713384.1	0.949929	3.97571	26.7959	2.26112e-07	2.77297e-06	0
XM_004511930.3	-0.86591	5.51141	26.785	2.274e-07	2.78638e-06	0
XM_004500549.3	0.761652	6.08984	26.7776	2.28266e-07	2.7946e-06	0
XM_004487465.3	-1.49084	6.06634	26.7596	2.3041e-07	2.81603e-06	0
XM_004494701.3	-1.32526	6.23473	26.7532	2.31173e-07	2.82237e-06	0
XM_012719316.2	1.38613	2.96959	26.7519	2.31322e-07	2.82237e-06	0
XM_004509085.3	0.843762	7.10794	26.7353	2.33323e-07	2.84194e-06	0
XM_004487433.3	-0.862278	5.01971	26.7214	2.35006e-07	2.86e-06	0
XM_004486957.3	0.904901	5.28469	26.7146	2.35833e-07	2.86534e-06	0
XM_004496631.3	1.02755	4.41087	26.7145	2.35845e-07	2.86534e-06	0
XM_004493351.3	1.91222	1.84955	26.7095	2.36453e-07	2.8703e-06	0
XM_004496068.3	1.37885	4.24413	26.6993	2.37702e-07	2.88302e-06	0
XM_004488706.2	1.02822	9.94766	26.6756	2.40645e-07	2.91094e-06	0
XM_004496074.3	0.845809	5.61064	26.6731	2.40954e-07	2.91094e-06	0
XM_004491498.3	0.731611	6.82179	26.6727	2.41001e-07	2.91094e-06	0
XM_004496697.3	1.0332	3.58402	26.6726	2.4102e-07	2.91094e-06	0
XM_004511036.3	1.13173	4.20559	26.6349	2.45762e-07	2.96322e-06	0
XM_004494216.3	1.19352	3.37642	26.5643	2.54908e-07	3.06832e-06	0
XM_004487744.3	0.961083	4.86232	26.5527	2.56451e-07	3.0843e-06	0
XM_027333605.1	0.846316	6.09133	26.5036	2.63041e-07	3.1609e-06	0
NM_001278984.1	-1.39643	6.75468	26.4777	2.666e-07	3.19321e-06	0
XM_027333836.1	1.61346	2.02546	26.4594	2.69133e-07	3.21792e-06	0
XM_027337177.1	-1.77441	2.10035	26.4548	2.69773e-07	3.22287e-06	0
XM_004503245.3	1.60087	2.3897	26.4532	2.70001e-07	3.22291e-06	0
XM_004507730.3	0.923875	6.59606	26.448	2.70726e-07	3.22887e-06	0
XM_004498936.3	-0.819359	5.6007	26.4207	2.74577e-07	3.27208e-06	0
XM_004495663.3	1.19268	4.06377	26.4184	2.7491e-07	3.27333e-06	0
XM_027336209.1	-1.5869	6.48105	26.4115	2.75899e-07	3.28238e-06	0
XM_004508002.3	-0.868223	6.644	26.3877	2.79308e-07	3.32017e-06	0
XM_004506023.3	-0.887303	8.78162	26.3602	2.83317e-07	3.36504e-06	0
XM_004512222.3	1.26127	2.99652	26.3441	2.85688e-07	3.38478e-06	0
XM_004499310.3	1.15206	6.81358	26.2757	2.95991e-07	3.50105e-06	0
XM_004503896.3	-1.12914	8.10568	26.2644	2.9772e-07	3.51569e-06	0
XM_004495722.3	1.00629	5.82438	26.2599	2.98416e-07	3.52101e-06	0
XM_004502966.3	-0.762473	7.73005	26.2479	3.00276e-07	3.53934e-06	0
XM_004511404.3	-1.26568	4.33531	26.2467	3.00463e-07	3.53934e-06	0
XM_004502116.3	1.33661	6.31883	26.2431	3.01031e-07	3.54311e-06	0
XM_004511588.3	-1.09263	5.60779	26.2395	3.01585e-07	3.54579e-06	0
XM_004506446.2	-1.15624	4.65017	26.2385	3.01753e-07	3.54579e-06	0
XM_004498414.3	1.50055	2.85932	26.2361	3.02118e-07	3.54716e-06	0
XM_004495847.3	0.943309	8.85754	26.1924	3.0903e-07	3.62534e-06	0
XM_004507548.3	-0.858964	7.276	26.187	3.09904e-07	3.62965e-06	0
XM_004505596.3	-1.13493	9.16781	26.1738	3.12031e-07	3.65158e-06	0
XM_004512951.3	-1.45364	5.36873	26.1709	3.12494e-07	3.65402e-06	0
XM_027335812.1	0.835465	5.89038	26.154	3.15241e-07	3.68135e-06	0
XM_004492306.3	-0.882343	9.50315	26.1534	3.15346e-07	3.68135e-06	0
XM_004495745.2	0.760993	7.05755	26.1334	3.18632e-07	3.71668e-06	0
XM_004517117.3	0.977288	4.76299	26.1208	3.2071e-07	3.73237e-06	0
XM_004508508.3	-1.77603	6.18913	26.1205	3.20759e-07	3.73237e-06	0
XM_004508590.3	-0.850837	6.00758	26.1188	3.21046e-07	3.73269e-06	0
XM_004513007.3	-1.44425	6.23514	26.1145	3.21756e-07	3.7379e-06	0
XM_004500104.3	1.41546	2.75882	26.017	3.38419e-07	3.91876e-06	0
XM_004500610.3	-1.60928	8.39829	26.0093	3.39771e-07	3.93124e-06	0
XM_004516279.3	-1.57921	4.50998	26.0015	3.41151e-07	3.94402e-06	0
XM_004516642.2	-0.911437	8.07874	25.9886	3.43439e-07	3.96408e-06	0
XM_004496288.3	-0.796861	6.91133	25.9738	3.46086e-07	3.99141e-06	0
XM_012712295.2	1.59273	1.78429	25.9661	3.47472e-07	4.00418e-06	0
XM_004504297.3	0.801976	5.20527	25.958	3.48925e-07	4.01769e-06	0
XM_004487833.3	1.22835	3.34602	25.9486	3.50629e-07	4.03083e-06	0
XM_004512873.2	-0.967521	7.25029	25.941	3.52007e-07	4.04342e-06	0
XM_012715985.2	1.34945	2.98835	25.9042	3.58789e-07	4.11802e-06	0
XM_004494976.3	1.06502	9.69005	25.8776	3.63765e-07	4.16963e-06	0
XM_004502729.2	-0.772788	6.28747	25.8624	3.66647e-07	4.19812e-06	0
XM_004498230.3	-0.801901	5.60388	25.8391	3.71092e-07	4.24562e-06	0
XM_004512884.3	-0.779383	6.01081	25.8116	3.76427e-07	4.30323e-06	0
XM_012717202.2	-0.851756	5.74102	25.8004	3.78604e-07	4.32465e-06	0
NM_001279101.1	-1.98818	3.42178	25.7774	3.83155e-07	4.37315e-06	0
XM_027331819.1	-1.45814	5.02128	25.7656	3.85496e-07	4.39287e-06	0
XM_004497517.3	1.07155	3.76252	25.7605	3.86516e-07	4.39936e-06	0
XM_004487899.2	-0.852425	5.58867	25.7327	3.92133e-07	4.45433e-06	0
XM_004507603.2	0.8873	5.46588	25.709	3.96962e-07	4.50561e-06	0
XM_004502332.3	1.06833	4.62364	25.7061	3.97572e-07	4.50897e-06	0
XM_004506977.3	-1.64193	6.34434	25.6993	3.98978e-07	4.51849e-06	0
XM_004508919.3	-1.16813	9.33164	25.699	3.99043e-07	4.51849e-06	0
XM_004489208.3	1.58385	3.21682	25.6683	4.05423e-07	4.58711e-06	0
XM_004496970.3	0.976258	4.93832	25.6464	4.10067e-07	4.63234e-06	0
XM_004494192.3	1.03029	6.65999	25.639	4.11637e-07	4.6464e-06	0
XM_004496579.3	1.64099	2.91311	25.6286	4.13867e-07	4.6679e-06	0
XM_004497815.2	-0.854289	6.92289	25.6263	4.14359e-07	4.66977e-06	0
XM_004513012.3	0.88587	5.46594	25.5756	4.25374e-07	4.79014e-06	0
XM_004487908.3	-1.13048	5.25192	25.5725	4.26064e-07	4.79414e-06	0
XM_004502279.3	1.29619	4.69803	25.5537	4.30241e-07	4.83355e-06	0
XM_004499050.3	1.26837	3.35648	25.5491	4.31265e-07	4.84126e-06	0
XM_004504023.3	-0.90375	8.93229	25.5354	4.34341e-07	4.87197e-06	0
XM_004510090.3	1.0273	7.05917	25.5014	4.42055e-07	4.95074e-06	0
XM_004499981.3	-0.752978	7.35742	25.4893	4.44844e-07	4.97809e-06	0
XM_012718086.2	1.89336	3.8449	25.4747	4.4822e-07	5.01195e-06	0
XM_004498492.3	1.20645	2.74504	25.4478	4.54527e-07	5.0743e-06	0
XM_004502775.3	1.10042	5.38061	25.4471	4.54682e-07	5.0743e-06	0
XM_004512803.3	1.59733	6.08435	25.4463	4.54859e-07	5.0743e-06	0
XM_012714265.2	-0.893427	6.21925	25.4062	4.64424e-07	5.17697e-06	0
XM_004508608.3	-0.954593	6.16321	25.3673	4.73877e-07	5.27824e-06	0
XM_004510784.3	0.941008	5.26133	25.3601	4.7566e-07	5.28987e-06	0
XM_004514916.3	-0.707334	6.12517	25.3423	4.80063e-07	5.3347e-06	0
XM_004510662.3	-1.06301	7.18303	25.3281	4.83608e-07	5.36992e-06	0
XM_004498231.3	-1.21399	3.83601	25.3195	4.85771e-07	5.38559e-06	0
XM_004491173.3	-0.997482	6.19639	25.305	4.89433e-07	5.42199e-06	0
XM_004510868.3	0.694899	6.53415	25.2839	4.94819e-07	5.47574e-06	0
XM_004501288.3	1.00885	8.6299	25.2815	4.95432e-07	5.47574e-06	0
XM_004508269.3	-1.41035	5.07256	25.2776	4.96446e-07	5.48272e-06	0
XM_004511243.3	-1.02252	9.40573	25.2723	4.97812e-07	5.49358e-06	0
XM_004515188.2	0.784371	8.6035	25.2634	5.00117e-07	5.5137e-06	0
XM_004501504.3	-0.809676	7.49398	25.2344	5.07673e-07	5.58948e-06	0
XM_004500278.3	1.05184	4.7067	25.2236	5.10534e-07	5.61666e-06	0
XR_001144518.2	1.89923	1.4563	25.2051	5.15455e-07	5.66644e-06	0
XM_004504448.3	0.925979	4.92516	25.1678	5.25536e-07	5.77284e-06	0
XM_004489394.3	1.59673	4.11041	25.1578	5.28249e-07	5.79819e-06	0
XM_004504717.3	-1.86522	4.65649	25.1523	5.29755e-07	5.81026e-06	0
XM_004507396.3	0.836561	4.70734	25.1447	5.31852e-07	5.8288e-06	0
XM_004515849.3	0.849513	6.02719	25.1063	5.42545e-07	5.93691e-06	0
XM_012712000.2	1.15061	5.78112	25.1027	5.43574e-07	5.94363e-06	0
XM_004502317.3	0.923242	4.04655	25.1002	5.44261e-07	5.9466e-06	0
XM_004508392.3	0.921806	6.72639	25.0969	5.45199e-07	5.95182e-06	0
XM_004495523.3	1.45869	5.69116	25.0956	5.4557e-07	5.95182e-06	0
XM_027330931.1	-1.67568	2.83413	25.0932	5.46251e-07	5.95471e-06	0
XM_004498764.3	-1.48822	4.40986	25.0502	5.58572e-07	6.07977e-06	0
XM_004511479.3	-1.3497	3.65539	25.0155	5.68716e-07	6.18549e-06	0
XM_004507692.3	0.846172	6.08434	24.9775	5.80034e-07	6.29902e-06	0
XM_012717039.2	-1.20612	3.82866	24.9577	5.86032e-07	6.35934e-06	0
XM_004489652.3	-1.06475	7.82353	24.9224	5.96864e-07	6.47197e-06	0
XM_004489568.3	-1.24639	7.78861	24.8846	6.08661e-07	6.58211e-06	0
XM_004509958.3	1.76837	2.22796	24.8845	6.087e-07	6.58211e-06	0
XM_004510450.3	1.23644	6.40754	24.884	6.08859e-07	6.58211e-06	0
XM_012717972.2	-0.871345	8.24455	24.8687	6.13715e-07	6.6296e-06	0
XM_004486996.3	-0.820739	6.93915	24.8669	6.14269e-07	6.63059e-06	0
XM_004501944.3	1.15524	4.97372	24.8541	6.18375e-07	6.66988e-06	0
XM_004493049.3	-1.05173	6.27178	24.8513	6.19267e-07	6.67447e-06	0
XM_012718363.2	1.83714	6.31962	24.8393	6.23155e-07	6.71134e-06	0
XM_004497064.3	1.12261	3.9947	24.8309	6.25862e-07	6.73542e-06	0
XM_027336157.1	1.34122	5.10579	24.7964	6.37152e-07	6.85178e-06	0
XM_004499115.3	-1.02916	8.07785	24.7909	6.38986e-07	6.86634e-06	0
XM_027334687.1	1.4348	3.42497	24.7884	6.39826e-07	6.87021e-06	0
XM_012714057.2	1.53454	2.82277	24.7724	6.45161e-07	6.92231e-06	0
XM_004515850.3	-0.852003	6.22063	24.7637	6.4808e-07	6.94842e-06	0
XM_004511481.2	0.867453	5.25531	24.7488	6.53094e-07	6.99694e-06	0
XM_027336013.1	0.990439	3.76006	24.7373	6.56998e-07	7.02301e-06	0
XM_004502153.3	-0.813213	6.28693	24.7318	6.58868e-07	7.03775e-06	0
XM_004514178.3	0.646002	6.31134	24.7138	6.65076e-07	7.09877e-06	0
XM_004493469.3	-1.35149	5.51585	24.7106	6.66182e-07	7.10528e-06	0
XM_004499269.3	-1.7613	7.459	24.6804	6.76678e-07	7.20681e-06	0
XM_004488894.3	0.961891	6.18092	24.6794	6.77054e-07	7.20681e-06	0
XM_004509356.3	-1.69589	6.96243	24.6789	6.77211e-07	7.20681e-06	0
XM_004494276.3	1.54466	2.1077	24.6646	6.82252e-07	7.25506e-06	0
XM_004488103.2	-0.966691	8.43486	24.6517	6.8685e-07	7.28773e-06	0
XM_012713869.2	1.02317	3.91879	24.639	6.91382e-07	7.33038e-06	0
XM_012718157.2	1.60121	2.13618	24.621	6.97884e-07	7.39385e-06	0
NM_001279184.1	0.945633	8.34779	24.6096	7.01999e-07	7.43196e-06	0
XM_004505100.3	-0.80144	5.53601	24.6018	7.04872e-07	7.45686e-06	0
XM_004492632.3	-1.39052	4.86684	24.5896	7.09337e-07	7.49856e-06	0
XM_004505389.3	1.11152	2.93004	24.5804	7.12743e-07	7.52901e-06	0
XM_004502090.3	1.30196	2.66694	24.5548	7.22277e-07	7.61848e-06	0
XM_012714133.2	1.6514	2.65197	24.5317	7.30979e-07	7.7046e-06	0
XM_004505893.3	-1.08582	7.53905	24.5298	7.31708e-07	7.7066e-06	0
XM_004494679.3	-1.50346	3.43543	24.4863	7.48394e-07	7.87078e-06	0
XM_004510978.3	1.59058	2.40187	24.4791	7.51197e-07	7.89446e-06	0
XM_004485821.3	1.39324	3.45392	24.4539	7.61081e-07	7.98661e-06	0
XM_004494334.3	1.81353	6.79761	24.4458	7.64293e-07	8.01444e-06	0
XM_004510183.3	1.6207	6.26439	24.4255	7.72404e-07	8.08973e-06	0
XM_004491825.3	-0.810938	6.01583	24.425	7.72602e-07	8.08973e-06	0
XM_004505831.3	-1.05418	5.06121	24.4169	7.75838e-07	8.11176e-06	0
XM_004486143.3	1.18053	4.06555	24.4107	7.78339e-07	8.13197e-06	0
XM_004485884.3	0.802569	7.94801	24.4093	7.78917e-07	8.13207e-06	0
XM_004504235.3	-1.34535	6.23699	24.4044	7.80913e-07	8.14698e-06	0
XM_004511655.3	1.16931	5.26579	24.3909	7.86407e-07	8.19832e-06	0
XM_004507735.3	1.22089	4.03546	24.3627	7.97987e-07	8.31299e-06	0
XM_012717687.2	0.685667	6.32015	24.3586	7.99686e-07	8.32464e-06	0
XM_004511931.3	0.786769	6.47755	24.3566	8.00523e-07	8.3273e-06	0
XM_004502754.3	1.28316	4.15396	24.3536	8.01747e-07	8.33398e-06	0
XM_004503649.3	-1.0841	7.84378	24.3367	8.08852e-07	8.40174e-06	0
XM_004489133.3	-0.821327	5.68716	24.2983	8.25104e-07	8.55814e-06	0
XM_004496092.3	1.22885	4.16908	24.2846	8.31017e-07	8.61323e-06	0
XM_004491139.2	-1.0286	9.37174	24.2647	8.3964e-07	8.69003e-06	0
XM_004490625.3	-0.948746	6.95729	24.2568	8.43105e-07	8.7133e-06	0
XM_004504409.3	0.918429	5.18861	24.2509	8.45692e-07	8.73374e-06	0
XM_004495247.3	-1.7693	6.01933	24.2277	8.55942e-07	8.83164e-06	0
XM_004508849.3	0.84767	5.20051	24.2092	8.64201e-07	8.89922e-06	0
XM_004503277.3	-1.66816	7.10929	24.193	8.7149e-07	8.96139e-06	0
unassigned_transcript_676	1.57998	1.68302	24.1879	8.73814e-07	8.97241e-06	0
XM_004496103.3	-0.693023	6.84451	24.1747	8.79793e-07	9.02733e-06	0
XM_004506632.3	-0.848887	9.03228	24.1497	8.91279e-07	9.13864e-06	0
XM_004509279.3	-1.09817	7.53595	24.1461	8.92988e-07	9.14961e-06	0
XM_004490896.3	-0.886979	5.73069	24.139	8.96263e-07	9.17661e-06	0
XM_012718217.2	1.15519	7.76488	24.0379	9.44572e-07	9.65053e-06	0
XM_004486914.3	-1.38826	6.21625	24.0088	9.58972e-07	9.7837e-06	0
XM_004487664.3	-0.92853	6.78305	23.983	9.71886e-07	9.90134e-06	0
XM_004509479.3	1.20644	2.764	23.9723	9.77309e-07	9.94952e-06	0
XM_027333813.1	-1.1748	4.05994	23.9653	9.80872e-07	9.9787e-06	0
XM_004491350.3	0.704885	6.13259	23.9419	9.92883e-07	1.00899e-05	0
XM_004488650.3	0.9847	5.37471	23.9412	9.93212e-07	1.00899e-05	0
XM_004491461.3	-0.872889	6.44277	23.8933	1.01823e-06	1.03294e-05	0
XM_004494470.3	-1.61189	6.32148	23.8613	1.03531e-06	1.04952e-05	0
XM_004509826.3	-0.820046	6.52394	23.8434	1.045e-06	1.05835e-05	0
XM_004500352.3	-1.96853	2.74721	23.8425	1.04549e-06	1.05835e-05	0
XM_004495799.3	-1.80647	5.34619	23.8353	1.04938e-06	1.06154e-05	0
XM_004508717.3	1.4935	3.17631	23.8314	1.05153e-06	1.06296e-05	0
XM_004492094.3	1.18281	3.35275	23.8291	1.05279e-06	1.06348e-05	0
XM_004505305.3	1.023	4.29375	23.809	1.06383e-06	1.07388e-05	0
XM_004487203.3	-1.9129	4.32552	23.8055	1.06579e-06	1.0751e-05	0
XM_004493249.3	-0.927575	7.91419	23.7948	1.07173e-06	1.08033e-05	0
XM_012713190.2	-1.08242	5.03055	23.7372	1.10429e-06	1.11108e-05	0
XM_004505179.3	-1.13707	5.58876	23.7367	1.10457e-06	1.11108e-05	0
XM_004497256.3	-0.926882	8.08977	23.7248	1.11144e-06	1.11721e-05	0
XM_004491806.3	0.872649	7.42523	23.6782	1.13864e-06	1.14295e-05	0
XM_004508033.3	-1.06012	6.79014	23.669	1.14412e-06	1.14764e-05	0
XM_004487353.3	1.26476	3.7164	23.6669	1.14536e-06	1.14809e-05	0
XM_004500758.3	-0.974596	7.69138	23.6331	1.16563e-06	1.16759e-05	0
XM_004501883.3	-0.899419	5.29164	23.6221	1.17235e-06	1.17349e-05	0
XM_027337007.1	1.38602	2.90892	23.5873	1.19372e-06	1.19322e-05	0
XM_027335018.1	1.20425	4.14998	23.5764	1.20054e-06	1.1992e-05	0
XM_004516728.3	-0.695368	5.87794	23.5525	1.21554e-06	1.21334e-05	0
XM_004486637.2	-0.711733	6.6908	23.5301	1.22972e-06	1.22579e-05	0
XM_004501348.3	1.68226	6.41325	23.4607	1.27491e-06	1.26995e-05	0
XM_004506973.3	-0.883212	7.70113	23.4424	1.28707e-06	1.28117e-05	0
XM_012717113.2	0.898686	6.51034	23.4275	1.29714e-06	1.2903e-05	0
XM_004495938.3	-1.70147	4.047	23.4113	1.30809e-06	1.29938e-05	0
XM_004486150.3	-0.869288	6.23571	23.406	1.31172e-06	1.30208e-05	0
XM_004485491.3	-0.814114	5.3158	23.3887	1.32356e-06	1.31293e-05	0
XM_004489273.3	-0.789717	7.64679	23.384	1.32675e-06	1.31519e-05	0
XM_004492386.3	1.43095	8.16081	23.3704	1.33616e-06	1.32359e-05	0
XM_004490331.3	-1.18761	4.52639	23.3618	1.34218e-06	1.32864e-05	0
XM_004511252.3	-1.1036	8.72511	23.354	1.34764e-06	1.33312e-05	0
XM_004487737.3	-1.75161	6.51205	23.3376	1.35916e-06	1.34266e-05	0
XM_004503902.3	-1.23615	9.74828	23.3315	1.36346e-06	1.34598e-05	0
XM_027330856.1	1.43895	2.52584	23.3219	1.37028e-06	1.35178e-05	0
XM_004488907.3	0.685234	5.82151	23.2967	1.38841e-06	1.36778e-05	0
XM_004501793.1	-0.90218	9.46187	23.2936	1.39062e-06	1.36902e-05	0
NM_001309684.1	1.2047	10.1814	23.2889	1.39405e-06	1.37145e-05	0
XM_004507875.3	-0.784446	6.6644	23.2648	1.41157e-06	1.38583e-05	0
XM_004489834.3	-0.970345	7.31435	23.2609	1.41448e-06	1.38774e-05	0
XM_004505394.3	0.924343	5.1382	23.2564	1.41776e-06	1.39001e-05	0
XM_004504182.3	1.02234	3.50648	23.254	1.41953e-06	1.39079e-05	0
XM_004485995.3	-0.725729	6.30107	23.2134	1.44983e-06	1.4166e-05	0
XM_004500346.3	-0.87063	8.60727	23.1939	1.46464e-06	1.42979e-05	0
XM_004493270.2	1.924	1.37324	23.193	1.46532e-06	1.42979e-05	0
XM_004502435.3	-1.18032	4.60134	23.1853	1.47115e-06	1.43449e-05	0
XM_012713696.2	1.23214	4.30272	23.134	1.51096e-06	1.47232e-05	0
XM_004515702.3	-0.999906	7.58998	23.1236	1.51912e-06	1.47926e-05	0
XM_004489598.3	-1.08296	3.60373	23.1202	1.52181e-06	1.48087e-05	0
XM_004498142.3	-1.76925	5.77923	23.0995	1.53829e-06	1.49589e-05	0
XM_004497365.3	0.8117	5.83733	23.0958	1.54129e-06	1.4978e-05	0
XM_004511225.3	-0.8807	9.78286	23.0893	1.54648e-06	1.50181e-05	0
XM_004486141.3	0.759593	6.24447	23.0878	1.54766e-06	1.50194e-05	0
XM_004508653.3	0.707493	6.45589	23.075	1.55799e-06	1.51095e-05	0
NM_001309710.1	-1.18323	7.31372	23.0365	1.58952e-06	1.5403e-05	0
XM_027331931.1	-0.724236	6.23587	23.0238	1.60012e-06	1.54866e-05	0
NM_001278992.1	-1.13238	8.17993	23.0166	1.60612e-06	1.55341e-05	0
XM_004511678.3	1.10532	3.91204	22.987	1.63103e-06	1.57644e-05	0
XM_004506103.3	-1.35385	5.8344	22.97	1.64545e-06	1.58824e-05	0
XM_004502210.3	-1.9432	6.97884	22.9648	1.64997e-06	1.59153e-05	0
XM_004502487.3	0.977502	5.9923	22.952	1.66094e-06	1.60103e-05	0
XM_004500362.3	1.39503	4.12639	22.921	1.68795e-06	1.62412e-05	0
XM_004486350.3	-1.20764	4.78348	22.9206	1.68829e-06	1.62412e-05	0
XM_004488140.3	0.999642	4.46603	22.9074	1.69996e-06	1.63424e-05	0
XM_004515056.3	-0.832649	5.76114	22.8925	1.7132e-06	1.64586e-05	0
XM_004501896.3	-1.63006	2.32927	22.8857	1.71924e-06	1.65057e-05	0
XM_027336842.1	0.883148	4.17665	22.8689	1.73439e-06	1.66399e-05	0
XM_004510640.3	-0.928061	7.35026	22.8364	1.76397e-06	1.69011e-05	0
XM_004493691.3	0.838764	6.87059	22.8187	1.78024e-06	1.70342e-05	0
XM_004489946.2	1.58397	2.03541	22.808	1.79016e-06	1.71177e-05	0
XM_012716089.2	-0.805896	7.48799	22.8058	1.79225e-06	1.71262e-05	0
XM_004505379.3	-0.904927	6.97518	22.7778	1.81855e-06	1.73659e-05	0
XM_004500820.3	0.937073	8.72961	22.7686	1.82731e-06	1.7438e-05	0
XM_027335575.1	-1.65877	2.52509	22.6858	1.90768e-06	1.81928e-05	0
XM_004499270.2	1.01777	4.18363	22.6504	1.94319e-06	1.84848e-05	0
XM_012717478.2	1.63287	2.26382	22.6501	1.94346e-06	1.84848e-05	0
XM_004509983.3	-0.996103	8.27992	22.6458	1.94783e-06	1.85141e-05	0
XM_004486166.3	1.10131	3.42617	22.6221	1.97203e-06	1.87317e-05	0
XM_004490668.3	1.24495	3.9113	22.6179	1.97639e-06	1.87606e-05	0
XM_004503234.3	0.995974	7.15031	22.6158	1.9785e-06	1.87682e-05	0
XM_004501190.3	-0.866509	7.25702	22.5896	2.00563e-06	1.9013e-05	0
XM_027335128.1	-0.778718	7.91304	22.5791	2.01663e-06	1.91046e-05	0
XM_004505242.3	-0.695079	6.65801	22.5629	2.03377e-06	1.92543e-05	0
XM_004505017.3	-1.10535	10.379	22.5399	2.05824e-06	1.94562e-05	0
XM_004499623.3	-0.734515	5.89515	22.539	2.05917e-06	1.94562e-05	0
XM_004494555.3	1.16347	3.91278	22.5264	2.0728e-06	1.9572e-05	0
NM_001364943.1	-1.05794	4.57225	22.5118	2.08856e-06	1.97078e-05	0
XM_012713970.2	1.65826	1.45007	22.5081	2.09262e-06	1.97332e-05	0
XM_004511820.3	-0.747057	6.12629	22.4994	2.10211e-06	1.98097e-05	0
XM_004501554.3	-0.871975	6.95764	22.4871	2.11563e-06	1.99239e-05	0
XM_004486287.3	0.759812	5.15839	22.4808	2.12253e-06	1.99749e-05	0
XM_004510904.3	-1.30081	7.90074	22.4792	2.12436e-06	1.99749e-05	0
XM_004507105.3	-1.48212	9.42108	22.4784	2.12523e-06	1.99749e-05	0
XM_012716271.2	0.765612	6.93429	22.4596	2.14609e-06	2.01371e-05	0
XM_004510794.3	-0.692126	7.00002	22.4592	2.14652e-06	2.01371e-05	0
XM_012714960.2	0.853479	5.17404	22.4591	2.14671e-06	2.01371e-05	0
XM_004507697.3	-0.793174	7.87079	22.4472	2.16005e-06	2.02491e-05	0
XM_004494801.3	1.52936	3.47855	22.4449	2.16262e-06	2.02599e-05	0
XM_004509577.3	0.729048	6.3004	22.4078	2.20476e-06	2.06412e-05	0
XM_004490157.3	-1.35262	8.40359	22.3846	2.23157e-06	2.08785e-05	0
XM_004506472.3	-0.750903	6.11377	22.3747	2.2431e-06	2.09453e-05	0
XM_004495142.3	-0.848651	8.57612	22.3725	2.24561e-06	2.09552e-05	0
XM_004495160.3	-1.06732	7.21591	22.3678	2.25112e-06	2.09929e-05	0
XM_012714782.2	-0.792738	7.14953	22.3666	2.25263e-06	2.09933e-05	0
XM_004489315.3	-1.53248	8.45506	22.3452	2.27787e-06	2.12009e-05	0
XM_004493808.3	-0.885138	7.50696	22.3376	2.2869e-06	2.12711e-05	0
XM_004515933.3	-1.5943	8.68253	22.3299	2.29601e-06	2.13356e-05	0
XM_004504038.3	1.35352	5.50474	22.3293	2.2968e-06	2.13356e-05	0
XM_004508452.3	0.887906	4.17235	22.3158	2.31298e-06	2.14719e-05	0
XM_004513685.3	1.24564	3.3941	22.3052	2.32579e-06	2.15768e-05	0
XM_004500084.3	-1.5734	3.4435	22.3036	2.32766e-06	2.15802e-05	0
XM_004503078.3	-0.778887	8.15706	22.2917	2.34211e-06	2.16954e-05	0
XM_004509230.3	1.94332	1.10529	22.2909	2.34311e-06	2.16954e-05	0
XM_004490640.3	-0.91556	8.97056	22.2676	2.37179e-06	2.19467e-05	0
XM_004490976.3	0.758338	4.84566	22.2619	2.37876e-06	2.1997e-05	0
XM_004509021.3	1.7472	2.57609	22.257	2.38482e-06	2.20388e-05	0
XM_004505653.3	-0.858332	7.17343	22.2386	2.40782e-06	2.22308e-05	0
XM_012719541.2	0.78808	5.35623	22.2379	2.4087e-06	2.22308e-05	0
XM_004498718.3	0.822936	5.24294	22.2272	2.42215e-06	2.23405e-05	0
XM_004514903.3	1.16265	6.8383	22.223	2.42748e-06	2.23753e-05	0
XM_004504244.3	1.07616	4.20539	22.2197	2.4316e-06	2.23989e-05	0
XM_004502870.3	-0.996104	9.62269	22.2113	2.44228e-06	2.24683e-05	0
XM_004509295.3	-1.26574	6.93552	22.2054	2.44984e-06	2.25234e-05	0
XM_004512337.3	-0.865454	8.64578	22.1954	2.46264e-06	2.26266e-05	0
XM_004489085.3	-0.750826	4.84384	22.1762	2.48733e-06	2.28242e-05	0
XM_004498962.3	-0.931749	10.0091	22.1648	2.50219e-06	2.29458e-05	0
XM_012715423.2	-0.962152	8.20345	22.1571	2.51224e-06	2.30232e-05	0
XM_004494132.3	-1.89133	6.1237	22.1341	2.54248e-06	2.32855e-05	0
XM_004496366.3	-0.642191	6.38169	22.1288	2.5496e-06	2.33357e-05	0
XM_004488969.3	-0.797873	7.75346	22.1206	2.56041e-06	2.34198e-05	0
XM_004494820.3	-1.01917	6.74181	22.0996	2.58867e-06	2.3648e-05	0
XM_004486106.3	0.709865	6.75106	22.0763	2.62031e-06	2.39065e-05	0
XM_004495145.2	1.36725	8.05432	22.0667	2.63335e-06	2.40102e-05	0
XM_004511165.3	-1.29822	3.29441	22.0413	2.66842e-06	2.43146e-05	0
XM_004489132.2	-0.901889	5.58664	22.0389	2.67187e-06	2.43305e-05	0
XM_004511675.3	-0.801904	9.27429	22.0296	2.68475e-06	2.44323e-05	0
XM_004508575.3	-0.984919	7.00541	22.0195	2.699e-06	2.45463e-05	0
XM_004487485.3	1.00525	3.26316	21.9972	2.73043e-06	2.48007e-05	0
NM_001279000.1	-0.944584	7.69912	21.9785	2.75726e-06	2.50285e-05	0
XM_004508544.3	0.727353	7.37586	21.9657	2.77573e-06	2.51802e-05	0
XM_004507841.2	-0.714056	6.75031	21.9501	2.79831e-06	2.5369e-05	0
XM_012719243.2	1.0793	3.63249	21.9056	2.86398e-06	2.58988e-05	0
XM_004488645.3	-0.848007	5.00912	21.9029	2.86795e-06	2.59183e-05	0
XM_004491573.3	-0.921783	8.05063	21.8954	2.87926e-06	2.60041e-05	0
XM_004508318.3	-0.733553	6.29001	21.871	2.91605e-06	2.63198e-05	0
XM_004503163.3	0.918913	4.10003	21.863	2.9283e-06	2.64137e-05	0
XM_004489544.3	1.03558	3.72227	21.8541	2.94193e-06	2.652e-05	0
XM_004488783.3	0.653613	5.9977	21.8489	2.94991e-06	2.65751e-05	0
XM_004494220.3	-1.40753	6.47736	21.8456	2.95491e-06	2.66035e-05	0
XM_027330219.1	1.14037	2.76353	21.8379	2.96684e-06	2.66833e-05	0
XM_004506321.3	-0.761766	7.57546	21.8313	2.97697e-06	2.67517e-05	0
XM_004515778.2	-0.881949	7.90118	21.8269	2.98382e-06	2.67964e-05	0
XM_004491970.3	-1.20549	9.88078	21.8253	2.98634e-06	2.68022e-05	0
XM_004512429.3	-0.79635	5.71902	21.8211	2.99292e-06	2.68276e-05	0
XM_012713621.2	1.92037	2.656	21.8171	2.99911e-06	2.68663e-05	0
XM_027335580.1	-1.43838	4.58889	21.8125	3.00637e-06	2.68977e-05	0
XM_004506956.3	-1.21937	10.2821	21.7938	3.03584e-06	2.71275e-05	0
XM_004486936.3	1.2565	4.69004	21.7598	3.09014e-06	2.75955e-05	0
XM_004493936.3	1.40752	2.84397	21.7521	3.10248e-06	2.76711e-05	0
XM_004508899.3	1.56648	2.04655	21.7235	3.14907e-06	2.80518e-05	0
XM_004505069.3	-0.808372	5.28	21.7142	3.16437e-06	2.81615e-05	0
XM_004500778.3	-0.80711	5.50088	21.7128	3.16674e-06	2.81615e-05	0
XM_004495675.3	-1.10838	7.90447	21.7125	3.16728e-06	2.81615e-05	0
XM_027336571.1	-0.925015	9.81062	21.7017	3.18516e-06	2.83029e-05	0
XM_004515553.2	-1.13425	5.19259	21.6925	3.20033e-06	2.84158e-05	0
XM_004488528.3	1.76545	2.68656	21.6916	3.20184e-06	2.84158e-05	0
XM_004500093.3	1.52366	2.40387	21.6818	3.21832e-06	2.85444e-05	0
XM_004507817.3	0.690939	6.75996	21.6758	3.22831e-06	2.86153e-05	0
XM_004500649.3	1.03776	8.03949	21.6573	3.2596e-06	2.88569e-05	0
XM_004514366.3	-0.898721	4.66385	21.654	3.26528e-06	2.88831e-05	0
XM_004486542.3	1.11416	3.8564	21.6532	3.26659e-06	2.88831e-05	0
XM_004504513.3	-0.696957	7.25875	21.6471	3.27709e-06	2.89581e-05	0
XM_004514159.3	-0.858051	4.78435	21.6458	3.27934e-06	2.89601e-05	0
XM_027333814.1	1.94862	1.36259	21.643	3.28413e-06	2.89845e-05	0
NM_001279028.1	-0.756184	6.98992	21.6118	3.33798e-06	2.94235e-05	0
XM_004496904.3	-0.943146	4.41144	21.596	3.36552e-06	2.9648e-05	0
XM_004496117.3	1.50253	3.28655	21.5879	3.37982e-06	2.97557e-05	0
XM_004514876.3	-0.905973	8.79114	21.5855	3.38408e-06	2.9775e-05	0
XM_004513034.3	-1.2182	7.02137	21.5823	3.38964e-06	2.97872e-05	0
[truncated: 12,326 more rows]

## Sheet: FA BA
Chickpea cv. FLIP07-318C/apical bud (FA) versus cv. blanco lechoso/apical bud (BA)
Transcript_ID	logFC	logCPM	LR	PValue	FDR	DE
XM_004493500.3	3.97205	3.18787	225.628	5.35689e-51	2.55774e-47	up
XM_004492393.3	10.5429	3.90346	152.277	5.51294e-35	1.57935e-31	up
XM_004494490.3	2.62466	3.78229	124.346	7.0776e-29	1.0138e-25	up
XM_004505815.3	4.67265	6.09724	111.55	4.48392e-26	5.35231e-23	up
XM_004501940.3	2.44693	5.5714	102.886	3.55049e-24	3.63266e-21	up
XM_004494264.3	2.0924	4.12152	90.0683	2.30078e-21	1.49802e-18	up
XM_012715132.2	2.92129	4.20667	86.1276	1.68694e-20	1.00682e-17	up
XM_004497545.3	3.0303	2.51804	83.9354	5.11196e-20	2.8163e-17	up
XM_004510363.3	2.69321	2.502	80.2822	3.24579e-19	1.60319e-16	up
XM_004498199.3	5.01986	1.40928	77.8672	1.10205e-18	5.26194e-16	up
XR_003473761.1	8.69068	0.72807	77.5527	1.2923e-18	5.78467e-16	up
XR_003470265.1	8.82993	1.99445	74.5025	6.05602e-18	2.62868e-15	up
XM_004509368.3	2.45908	2.67968	73.6059	9.53771e-18	4.01818e-15	up
XR_001144617.2	8.2129	0.835604	72.3436	1.8081e-17	7.39977e-15	up
XR_001144479.2	4.13132	2.14051	70.0862	5.67673e-17	2.25871e-14	up
XM_004501538.3	2.92197	2.83501	68.5717	1.2235e-16	4.73661e-14	up
XM_004500038.3	7.8637	3.253	65.2334	6.65323e-16	2.20048e-13	up
XM_004486976.3	3.807	1.70656	62.5799	2.55857e-15	8.14423e-13	up
XM_012719757.2	2.09339	4.51055	58.9739	1.59779e-14	4.31826e-12	up
XM_004516815.3	4.65313	3.33867	56.4658	5.71858e-14	1.43707e-11	up
XM_004504329.3	2.00112	3.76894	51.8815	5.89526e-13	1.24182e-10	up
XM_004506425.3	3.64032	1.44662	50.8737	9.85043e-13	2.01568e-10	up
XM_004493499.3	5.12545	0.50844	47.8476	4.60659e-12	8.35251e-10	up
XM_012718279.2	2.67436	2.09761	47.4369	5.68026e-12	1.00563e-09	up
XM_012713210.2	3.19039	1.10666	47.3024	6.08374e-12	1.04992e-09	up
XR_003471087.1	2.0435	4.05341	44.9778	1.99281e-11	3.28103e-09	up
XM_027330603.1	2.06005	2.55622	43.1429	5.08845e-11	8.00955e-09	up
NM_001364899.1	2.68931	3.17971	43.0561	5.31932e-11	8.28195e-09	up
XM_004497414.2	2.66169	1.43892	41.6112	1.11354e-10	1.61115e-08	up
XM_004513862.3	2.51257	4.29039	39.1815	3.86175e-10	4.53407e-08	up
XR_001143109.2	7.12531	-0.494616	38.7704	4.76702e-10	5.46262e-08	up
XM_004497128.3	4.57191	-0.115005	35.7311	2.26521e-09	2.25325e-07	up
XM_004488180.3	2.10944	2.73557	34.1495	5.10374e-09	4.59786e-07	up
XR_003473933.1	2.18413	1.72027	33.591	6.80075e-09	6.05056e-07	up
XM_004504129.3	2.92456	0.933203	32.0259	1.52131e-08	1.19078e-06	up
XM_004485691.3	2.50035	2.72983	31.9038	1.62002e-08	1.26115e-06	up
XM_027333852.1	2.08508	1.13819	30.9863	2.59852e-08	1.93861e-06	up
XM_004496073.3	3.70076	1.25232	30.2722	3.7546e-08	2.68904e-06	up
XM_004514198.3	2.03058	2.04698	29.7362	4.95015e-08	3.37647e-06	up
XR_190338.3	6.65474	-0.821689	29.4211	5.82392e-08	3.89937e-06	up
XM_004500862.3	2.62522	2.19428	29.4184	5.83226e-08	3.89937e-06	up
XM_004486474.3	3.2708	1.16026	28.9925	7.26586e-08	4.75606e-06	up
XM_012715135.2	2.88508	0.834824	28.1763	1.10751e-07	6.66552e-06	up
XM_027336913.1	8.37216	0.159467	27.2773	1.76269e-07	1.00592e-05	up
XM_004502557.3	3.19184	0.523657	26.4985	2.63736e-07	1.42021e-05	up
XM_027330442.1	2.8984	1.7665	25.8005	3.78596e-07	1.94373e-05	up
XM_027337630.1	8.08141	0.0309135	24.9227	5.96759e-07	2.80261e-05	up
XM_004496169.3	3.04307	1.06763	24.8433	6.21833e-07	2.89193e-05	up
XM_027330448.1	4.45847	0.205782	24.6323	6.93788e-07	3.09968e-05	up
XM_004493724.3	2.02769	1.36071	22.9775	1.6391e-06	6.34554e-05	up
XM_027332509.1	6.05958	-0.948194	22.4458	2.16161e-06	7.87859e-05	up
XM_004513861.3	2.21826	3.15741	21.728	3.14175e-06	0.000107919	up
XM_004512503.1	2.4182	3.77822	21.5522	3.44324e-06	0.000116598	up
XM_004507571.3	2.15586	3.56299	20.8015	5.09422e-06	0.000162879	up
XM_004507778.3	2.18166	1.6719	20.319	6.55456e-06	0.000199337	up
XR_003472740.1	3.20686	2.47429	19.6912	9.10184e-06	0.000265529	up
XM_012712254.2	2.38717	2.18637	18.5405	1.66328e-05	0.000438764	up
XM_004486566.3	4.02029	-0.860491	17.4596	2.93475e-05	0.000706817	up
XM_004498151.3	2.13061	0.228409	17.04	3.66009e-05	0.000840695	up
XR_003472244.1	2.78661	0.35202	16.8474	4.05087e-05	0.000910906	up
XM_027337102.1	2.97973	2.81221	16.8169	4.1164e-05	0.00092419	up
XM_012718664.2	4.89862	0.923339	16.4348	5.0351e-05	0.00109046	up
XM_027330702.1	5.94601	-1.0218	16.3675	5.21714e-05	0.00112208	up
NM_001279070.1	3.32799	1.18525	15.4906	8.29151e-05	0.00164044	up
XR_003473381.1	3.80847	-0.296776	15.4172	8.62004e-05	0.00169142	up
XM_004494950.3	2.66302	0.86856	14.9467	0.000110589	0.00207234	up
XM_004496213.3	2.17512	0.499348	14.4759	0.000141962	0.00253671	up
XM_004509396.3	2.94028	-0.476865	14.1972	0.000164613	0.00284842	up
XM_004515352.3	2.16738	1.09269	13.473	0.000242015	0.00386039	up
XM_004497841.3	2.81486	2.40646	13.3441	0.00025924	0.00408062	up
XM_004514497.3	2.49573	-0.0200669	12.5483	0.000396557	0.00559554	up
XM_012716027.2	2.1083	4.09164	12.4129	0.000426368	0.00595254	up
XM_004500559.3	2.01884	0.470017	11.1987	0.000818554	0.00981169	up
XM_004488107.3	2.18907	0.838898	11.153	0.000838946	0.00997267	up
XR_003473863.1	5.40444	-0.709719	11.047	0.000888332	0.0104642	up
XM_004513495.3	2.05806	0.633796	10.9132	0.000954827	0.0110387	up
XM_027334156.1	2.02585	0.480619	10.6803	0.00108285	0.0121272	up
XM_004487261.3	2.01337	-0.0498	10.555	0.00115876	0.0127482	up
XM_004487304.3	2.65549	-0.264717	10.2278	0.00138337	0.0144568	up
XM_004498351.3	2.77501	3.62575	10.0853	0.00149459	0.0152918	up
XM_004486075.3	2.54752	1.90214	9.70262	0.00184005	0.0179299	up
XM_004511546.3	2.31259	-0.387723	9.40142	0.00216818	0.0203253	up
XM_004496502.3	5.4634	1.28158	9.27424	0.00232399	0.0213908	up
XM_012720062.2	2.37373	-0.264622	9.16435	0.00246775	0.0224006	up
XM_004490636.2	4.601	-0.59599	8.84178	0.00294411	0.0255076	up
XM_004498270.3	2.15904	-0.238549	7.45556	0.00632407	0.0448841	up
XM_027334151.1	2.72978	-0.162615	7.3608	0.00666612	0.046715	up
XM_004503785.3	3.63574	0.930176	7.29559	0.00691242	0.0480648	up
XM_004510420.3	2.16719	-0.220659	7.28005	0.00697247	0.0482908	up
XM_027332155.1	2.39409	-0.277506	7.21179	0.00724262	0.0496617	up
XM_004491714.3	-3.41098	7.85	341.629	2.81872e-76	4.03754e-72	down
XM_004486626.3	-4.18962	4.65109	231.298	3.10603e-52	2.22454e-48	down
XM_004511020.3	-2.76456	5.04035	159.807	1.24673e-36	4.46455e-33	down
XM_004486853.3	-2.67342	6.47991	141.981	9.81648e-33	2.34352e-29	down
XM_004490629.3	-3.12274	3.82387	135.723	2.29421e-31	4.69461e-28	down
XM_004512721.3	-2.1871	4.96155	131.584	1.84512e-30	3.30368e-27	down
XM_004508599.3	-3.78106	4.75159	128.804	7.48572e-30	1.19139e-26	down
XM_004488369.3	-3.50761	2.7205	118.805	1.15574e-27	1.50499e-24	down
XM_004491118.3	-2.48558	4.06095	104.128	1.89681e-24	2.08999e-21	down
XM_004511165.3	-2.64223	3.29441	100.567	1.14458e-23	1.09299e-20	down
XM_004493090.3	-2.26255	2.91489	99.9295	1.5792e-23	1.41378e-20	down
XM_004503121.3	-2.27527	6.81822	99.7137	1.76097e-23	1.48377e-20	down
XM_004510837.3	-2.86694	4.15448	95.3839	1.56825e-22	1.18229e-19	down
XM_004486008.3	-2.72064	4.93802	88.8518	4.25535e-21	2.65016e-18	down
XM_027332067.1	-2.39823	5.17773	85.4757	2.34567e-20	1.34398e-17	down
XR_003470687.1	-7.79208	0.572044	80.8209	2.47127e-19	1.26423e-16	down
XM_004492170.3	-2.05599	7.35131	65.6843	5.29262e-16	1.80504e-13	down
XM_004516838.3	-3.35948	0.779269	60.2316	8.43269e-15	2.51646e-12	down
XM_027333361.1	-3.20656	2.16734	58.8395	1.71069e-14	4.53776e-12	down
XM_004503029.3	-3.89795	4.13745	56.2426	6.40569e-14	1.55517e-11	down
XM_004493084.3	-2.4474	5.91307	53.5148	2.56652e-13	5.92948e-11	down
XM_004508923.3	-2.4042	6.88916	53.4197	2.69377e-13	6.1247e-11	down
XM_004516694.3	-2.37031	4.54948	51.6191	6.73825e-13	1.39882e-10	down
XM_027333520.1	-2.38585	2.31512	50.4598	1.21633e-12	2.4507e-10	down
XM_004486659.3	-2.17546	4.97885	50.4349	1.23185e-12	2.4507e-10	down
NM_001278966.1	-2.47942	5.13342	47.3046	6.077e-12	1.04992e-09	down
XM_004504002.3	-2.2929	2.39076	42.9421	5.6385e-11	8.66206e-09	down
XM_004512080.2	-2.7039	5.05229	41.5044	1.17608e-10	1.66793e-08	down
XM_004487272.3	-2.13936	6.05613	40.7449	1.73457e-10	2.32206e-08	down
XM_004485699.3	-2.81249	8.41491	40.3068	2.17056e-10	2.79167e-08	down
XM_004502900.3	-2.45962	3.22479	39.7964	2.81866e-10	3.42156e-08	down
XM_004512848.3	-6.4737	0.783901	39.7667	2.86178e-10	3.44472e-08	down
XR_003472023.1	-3.69948	1.73049	39.1052	4.01564e-10	4.63871e-08	down
XM_004499512.3	-2.97109	3.20365	38.3162	6.01609e-10	6.73238e-08	down
XM_027331306.1	-4.08619	0.657958	37.4002	9.62128e-10	9.99785e-08	down
XM_004493379.3	-2.16938	4.17295	35.8119	2.17316e-09	2.19214e-07	down
XM_004505263.3	-3.59656	1.11653	35.0585	3.1995e-09	3.03507e-07	down
XM_004499112.3	-4.34428	4.59686	35.0289	3.2485e-09	3.06128e-07	down
XM_004499768.3	-2.14997	3.6604	34.6737	3.89863e-09	3.62623e-07	down
XM_012717645.2	-2.45153	1.14809	33.5013	7.12177e-09	6.29705e-07	down
XM_004496873.3	-2.23226	2.17053	33.4267	7.40012e-09	6.46337e-07	down
XM_004509305.3	-2.66851	5.05944	33.2675	8.03132e-09	6.93016e-07	down
XM_004509078.3	-5.20213	1.65064	33.1567	8.50233e-09	7.24925e-07	down
XM_004506993.3	-2.60509	7.10973	32.662	1.09661e-08	8.97594e-07	down
XM_027333381.1	-2.69288	2.26339	32.07	1.48717e-08	1.17045e-06	down
XM_027335420.1	-2.82555	3.53135	31.3288	2.17829e-08	1.65967e-06	down
XM_004506375.3	-2.09918	3.006	31.1559	2.38115e-08	1.79513e-06	down
NM_001279121.1	-3.08603	4.6597	30.5365	3.27649e-08	2.38236e-06	down
XM_004490561.3	-2.25867	2.28177	30.3193	3.66462e-08	2.65111e-06	down
XM_012713786.2	-3.33108	3.61651	30.3061	3.68973e-08	2.65586e-06	down
XM_004513006.3	-2.92397	3.93511	30.1598	3.97875e-08	2.8354e-06	down
XM_004498956.3	-2.33547	3.87685	29.9897	4.34353e-08	3.02023e-06	down
XM_012717910.2	-2.05614	0.97113	29.9276	4.48495e-08	3.08857e-06	down
XM_004507745.3	-2.30566	4.99368	29.45	5.73776e-08	3.87678e-06	down
XM_004486652.3	-2.17213	2.08211	28.8963	7.63582e-08	4.92683e-06	down
XM_012717778.2	-2.37926	3.73191	28.8654	7.75885e-08	4.98375e-06	down
XM_004502158.3	-2.96532	1.33499	28.8498	7.82134e-08	5.00147e-06	down
XM_004498807.3	-2.02543	4.9536	28.7541	8.21775e-08	5.2316e-06	down
XM_004492603.3	-4.33509	-0.944213	28.7312	8.31537e-08	5.27033e-06	down
XM_004505194.3	-3.04328	1.92696	28.4541	9.59468e-08	5.87035e-06	down
XM_004500217.3	-2.28852	5.00076	28.4468	9.63092e-08	5.87035e-06	down
XR_001142954.1	-3.20549	0.308594	28.2258	1.07954e-07	6.5246e-06	down
XM_004500892.3	-2.00896	2.98987	27.8826	1.28905e-07	7.62991e-06	down
XM_004486087.3	-2.03966	5.34801	26.9919	2.04314e-07	1.1432e-05	down
XM_027334112.1	-2.43532	0.452972	26.2017	3.0755e-07	1.62559e-05	down
XM_004503932.3	-2.76971	0.829994	26.1731	3.12135e-07	1.64376e-05	down
[truncated: 14,168 more rows]

## Sheet: SUM chickpea
	BX vs BA		FX vs FA		FX vs BX		FA vs BA
[truncated: 1,625 more rows]

## Sheet: RNAseq x RT-PCR
Gene	Contrast	Transcript_ID	RNAseq				RT-PCR*
[truncated: 26 more rows]

[truncated: 3 more sheets: Heatmap SL, Heatmap TFs, Heatmap T6P]
