# Supplementary material for: Genome-wide transcript expression analysis reveals major chickpea and lentil genes associated with plant branching
Source: Front Plant Sci. 2024 Jun 19;15:1384237. doi: 10.3389/fpls.2024.1384237 (PMC11220206; doi:10.3389/fpls.2024.1384237)
Supplement: Supplementary file 3 [file Table_2.xlsx]

## Sheet: CmX_CmA
Lentil cv. Campisi/axilary bud versus Campisi/apical bud
Transcript_ID	logFC	logCPM	LR	PValue	FDR	DE
Lcu.2RBY.6g020990.1	4.87018	3.16214	46.2038	1.06573e-11	5.40429e-08	up		down	36
Lcu.2RBY.7g030170.1	8.71527	3.25141	40.4394	2.02806e-10	5.87674e-07	up		up	13
Lcu.2RBY.6g016440.1	2.98974	2.23486	36.654	1.41071e-09	3.57686e-06	up		TOT	49
Lcu.2RBY.6g020980.1	7.1878	3.49893	30.744	2.94406e-08	5.97174e-05	up
Lcu.2RBY.7g044380.1	6.39588	4.30454	24.5114	7.38699e-07	0.000881399	up
Lcu.2RBY.6g019170.1	6.80662	2.93748	21.0945	4.37178e-06	0.00435061	up
Lcu.2RBY.6g022510.1	3.73401	1.74731	19.1035	1.23818e-05	0.00899264	up
Lcu.2RBY.7g028740.1	7.78154	2.69015	19.0986	1.24134e-05	0.00899264	up
Lcu.2RBY.4g039030.1	2.07995	1.43802	18.7827	1.46489e-05	0.0100592	up
Lcu.2RBY.5g017990.1	9.59308	1.17499	17.797	2.45766e-05	0.0135996	up
Lcu.2RBY.L001530.1	9.82258	4.26034	16.0788	6.07604e-05	0.0286619	up
Lcu.2RBY.6g023320.1	2.3011	0.405559	15.9059	6.6571e-05	0.0300073	up
Lcu.2RBY.4g014990.1	8.92963	3.65283	15.5282	8.12856e-05	0.0343499	up
Lcu.2RBY.1g046650.1	-9.8859	0.888408	113.692	1.52172e-26	3.08666e-22	down
Lcu.2RBY.L001190.1	-6.85528	2.39078	94.8296	2.07498e-22	2.10445e-18	down
Lcu.2RBY.1g046640.1	-9.50209	0.529481	78.438	8.2547e-19	5.58128e-15	down
Lcu.2RBY.3g066650.1	-7.15755	-0.298868	43.6663	3.89421e-11	1.5798e-07	down
Lcu.2RBY.6g043530.1	-7.0634	1.27496	40.888	1.61212e-10	5.45003e-07	down
Lcu.2RBY.3g066660.1	-5.54431	-0.244162	36.0246	1.94842e-09	4.39131e-06	down
Lcu.2RBY.4g006370.1	-3.9872	0.239313	30.2637	3.7712e-08	6.95409e-05	down
Lcu.2RBY.3g027840.1	-4.60946	6.20092	29.2205	6.45912e-08	0.000109181	down
Lcu.2RBY.3g006670.1	-4.68335	-1.31742	28.7996	8.02659e-08	0.000125239	down
Lcu.2RBY.5g023390.1	-6.71091	1.83893	27.6389	1.46206e-07	0.000211831	down
Lcu.2RBY.3g042900.1	-2.21706	2.13964	26.9607	2.07639e-07	0.000276525	down
Lcu.2RBY.5g048170.1	-2.96971	5.24917	26.8655	2.18123e-07	0.000276525	down
Lcu.2RBY.1g022260.1	-8.08939	2.38005	24.2214	8.58741e-07	0.000967705	down
Lcu.2RBY.4g057030.1	-2.02254	1.78794	23.0327	1.59267e-06	0.00170031	down
Lcu.2RBY.3g007320.1	-5.74676	1.59572	21.0373	4.50418e-06	0.00435061	down
Lcu.2RBY.3g042820.1	-2.25086	2.97642	20.1747	7.06818e-06	0.00623352	down
Lcu.2RBY.6g052200.1	-6.94998	2.18539	19.6807	9.152e-06	0.00773497	down
Lcu.2RBY.6g003000.1	-6.59903	0.405504	19.2742	1.13226e-05	0.00892478	down
Lcu.2RBY.3g010530.1	-10.9268	1.94046	19.2545	1.14398e-05	0.00892478	down
Lcu.2RBY.3g070910.1	-4.84466	1.66785	18.7532	1.48776e-05	0.0100592	down
Lcu.2RBY.L018580.1	-2.11966	7.4993	18.4376	1.75563e-05	0.0111271	down
Lcu.2RBY.7g056970.1	-6.73929	0.0043701	18.3792	1.81027e-05	0.0111271	down
Lcu.2RBY.5g059330.1	-5.01178	3.88736	18.1423	2.04994e-05	0.0122297	down
Lcu.2RBY.3g037610.1	-6.48242	1.20039	17.8732	2.36126e-05	0.0135996	down
Lcu.2RBY.2g053660.1	-3.40252	1.93149	17.7793	2.4807e-05	0.0135996	down
Lcu.2RBY.5g008250.1	-3.68627	3.35439	17.1064	3.53434e-05	0.0183822	down
Lcu.2RBY.5g053820.1	-5.27197	2.67562	16.5579	4.71874e-05	0.0233451	down
Lcu.2RBY.5g019860.1	-5.47321	3.55883	16.3376	5.30015e-05	0.0255972	down
Lcu.2RBY.5g023050.1	-2.30767	3.2325	15.978	6.40843e-05	0.0295428	down
Lcu.2RBY.3g006470.1	-8.45292	-0.351033	15.7096	7.38481e-05	0.0325638	down
Lcu.2RBY.6g044160.1	-2.27536	4.06144	15.5645	7.97364e-05	0.0343499	down
Lcu.2RBY.3g007300.1	-6.21071	-0.0750872	15.3736	8.82135e-05	0.0365168	down
Lcu.2RBY.3g069260.1	-4.40016	-0.639825	15.1865	9.73951e-05	0.0395113	down
Lcu.2RBY.7g023650.1	-2.51203	-0.204452	15.0187	0.000106454	0.0423393	down
Lcu.2RBY.3g006480.1	-8.3859	-0.401858	14.8989	0.000113427	0.0438686	down
Lcu.2RBY.2g004620.1	-2.57763	8.96464	14.8791	0.000114624	0.0438686	down
Lcu.2RBY.2g015830.1	1.63159	3.82078	20.7764	5.16153e-06	0.00475893	0
Lcu.2RBY.6g030400.1	0.744997	5.76354	18.5138	1.68682e-05	0.0110373	0
Lcu.2RBY.6g018410.1	1.92623	3.16344	17.2355	3.30211e-05	0.0176263	0
Lcu.2RBY.3g069420.1	-1.99939	3.31676	16.8056	4.14099e-05	0.0209989	0
Lcu.2RBY.6g020960.1	5.0065	1.69734	14.4123	0.000146842	0.0535768	0
Lcu.2RBY.7g009360.1	0.716976	4.51635	14.4004	0.000147773	0.0535768	0
Lcu.2RBY.4g047980.1	-6.2855	1.99819	14.3986	0.000147915	0.0535768	0
Lcu.2RBY.4g061540.1	-0.881724	5.98249	14.1381	0.000169871	0.0603809	0
Lcu.2RBY.4g006210.1	-1.37192	2.84496	14.1075	0.000172653	0.0603809	0
Lcu.2RBY.4g051200.1	-5.1778	-0.579343	13.9735	0.000185405	0.0637415	0
Lcu.2RBY.2g071230.1	-6.74734	-1.79398	13.9296	0.000189782	0.064159	0
Lcu.2RBY.2g053580.1	-4.999	1.18864	13.8636	0.000196572	0.0653652	0
Lcu.2RBY.1g009830.1	-2.2729	1.41692	13.8085	0.000202418	0.0657942	0
Lcu.2RBY.4g056460.1	-2.96444	2.3315	13.7907	0.00020435	0.0657942	0
Lcu.2RBY.2g057970.1	-1.26261	2.66585	13.739	0.000210045	0.0665713	0
Lcu.2RBY.5g003460.1	-3.20611	0.271134	13.6169	0.000224157	0.0697033	0
Lcu.2RBY.7g059100.1	6.8021	0.336305	13.5949	0.0002268	0.0697033	0
Lcu.2RBY.5g074810.1	-6.15271	-0.364697	13.5634	0.00023064	0.0698254	0
Lcu.2RBY.1g056470.1	-2.92498	9.8004	13.5305	0.000234718	0.0700149	0
Lcu.2RBY.4g065270.1	7.32816	1.63006	13.5008	0.000238462	0.070101	0
Lcu.2RBY.6g015360.1	5.66156	0.945929	13.439	0.000246451	0.0714144	0
Lcu.2RBY.3g000650.1	-3.87609	0.0384537	13.2562	0.000271681	0.0767854	0
Lcu.2RBY.6g024750.1	-3.25112	2.87557	13.2502	0.000272557	0.0767854	0
Lcu.2RBY.3g000260.1	3.00136	1.98544	13.1883	0.000281697	0.0775589	0
Lcu.2RBY.7g027370.1	6.82843	1.85683	13.18	0.00028295	0.0775589	0
Lcu.2RBY.7g044400.1	6.77042	2.09695	13.1249	0.000291395	0.0788087	0
Lcu.2RBY.2g071330.1	-1.90983	6.54345	13.0744	0.000299364	0.0798986	0
Lcu.2RBY.2g072230.1	-8.62173	-0.159962	13.0461	0.000303914	0.0800595	0
Lcu.2RBY.1g005340.1	6.79959	2.48033	12.987	0.000313669	0.0815701	0
Lcu.2RBY.2g089760.1	2.86835	-0.250082	12.933	0.000322839	0.0825601	0
Lcu.2RBY.2g060700.1	-2.1851	0.372205	12.917	0.000325617	0.0825601	0
Lcu.2RBY.1g075910.1	-1.85775	1.84515	12.8494	0.000337585	0.0845379	0
Lcu.2RBY.1g065780.1	-1.28068	2.9708	12.8183	0.000343242	0.0849063	0
Lcu.2RBY.2g072200.1	-4.42661	-0.859621	12.7612	0.000353878	0.0864827	0
Lcu.2RBY.5g026770.1	-2.15305	-0.448626	12.5548	0.000395182	0.0954269	0
Lcu.2RBY.2g036310.1	6.12588	-1.10323	12.4486	0.000418314	0.0998245	0
Lcu.2RBY.7g001290.1	5.29473	3.3398	12.2744	0.000459218	0.107869	0
Lcu.2RBY.7g029680.1	-4.10604	1.25333	12.2495	0.00046538	0.107869	0
Lcu.2RBY.2g041210.1	-5.7225	2.12992	12.2391	0.000467977	0.107869	0
Lcu.2RBY.7g069720.1	-2.06728	1.13553	12.1039	0.000503168	0.114677	0
Lcu.2RBY.6g001000.1	-3.89762	3.13029	12.0141	0.000528007	0.118884	0
Lcu.2RBY.4g005890.1	2.61947	1.1776	11.9953	0.000533349	0.118884	0
Lcu.2RBY.2g001400.1	0.851849	6.07627	11.96	0.000543547	0.11984	0
Lcu.2RBY.7g026360.1	-1.63992	-0.0677965	11.7773	0.000599563	0.130769	0
Lcu.2RBY.1g014390.1	-0.931179	3.3454	11.7421	0.000611011	0.131848	0
Lcu.2RBY.2g009720.1	0.803603	4.84398	11.6701	0.000635133	0.135611	0
Lcu.2RBY.1g039550.1	1.56866	1.63118	11.5311	0.000684426	0.144614	0
Lcu.2RBY.5g031240.1	-3.00532	1.30099	11.4657	0.000708916	0.148047	0
Lcu.2RBY.3g054600.1	2.9121	1.07455	11.4491	0.000715272	0.148047	0
Lcu.2RBY.3g011240.1	-0.988088	5.74677	11.3698	0.000746485	0.152947	0
Lcu.2RBY.1g011540.1	-1.75882	0.199307	11.3333	0.000761281	0.154418	0
Lcu.2RBY.7g047450.1	3.5774	-0.0771769	11.2665	0.000789195	0.157461	0
Lcu.2RBY.2g073500.1	1.6342	0.492162	11.2603	0.00079181	0.157461	0
Lcu.2RBY.4g049760.1	-5.44589	3.05091	11.2287	0.000805404	0.15861	0
Lcu.2RBY.6g018630.1	6.15759	-0.52163	11.1199	0.000854068	0.166576	0
Lcu.2RBY.6g008580.1	-3.00557	1.40048	10.9864	0.000917847	0.177311	0
Lcu.2RBY.1g053890.1	-4.16748	3.18283	10.9677	0.000927138	0.177416	0
Lcu.2RBY.7g058300.1	-2.79614	2.96512	10.9	0.000961664	0.182303	0
Lcu.2RBY.7g064070.1	-4.49466	0.587838	10.8469	0.00098959	0.18586	0
Lcu.2RBY.2g022570.1	-2.96101	2.19939	10.8122	0.00100832	0.187162	0
Lcu.2RBY.2g068730.1	-4.96872	-0.61851	10.8	0.00101498	0.187162	0
Lcu.2RBY.4g041470.1	1.72899	0.706008	10.7717	0.00103063	0.187223	0
Lcu.2RBY.6g015710.1	-1.87389	2.32677	10.7661	0.00103377	0.187223	0
Lcu.2RBY.1g005330.1	5.31753	1.61283	10.7492	0.00104324	0.187267	0
Lcu.2RBY.5g057850.1	-2.36562	-0.448772	10.6875	0.0010786	0.191915	0
Lcu.2RBY.6g023980.1	2.27227	-0.240424	10.6562	0.001097	0.193031	0
Lcu.2RBY.4g021400.1	5.78016	0.472626	10.6446	0.0011039	0.193031	0
Lcu.2RBY.2g010230.1	1.08689	2.78248	10.607	0.0011266	0.195193	0
Lcu.2RBY.6g059580.1	-1.42062	0.868085	10.573	0.0011475	0.195193	0
Lcu.2RBY.4g078660.1	-1.62312	5.39855	10.5655	0.00115216	0.195193	0
Lcu.2RBY.3g063520.1	-1.64901	3.91974	10.5558	0.00115824	0.195193	0
Lcu.2RBY.7g006190.1	-0.825438	4.37057	10.546	0.00116438	0.195193	0
Lcu.2RBY.7g002180.1	-9.52746	0.815429	10.4958	0.00119643	0.198922	0
Lcu.2RBY.4g026200.1	-1.58663	4.28631	10.4306	0.00123943	0.204396	0
Lcu.2RBY.2g004600.1	-2.63779	2.37725	10.3896	0.00126728	0.207303	0
Lcu.2RBY.7g072590.1	-2.38367	4.19687	10.333	0.00130674	0.212048	0
Lcu.2RBY.3g055340.1	-2.20677	3.79584	10.3015	0.00132921	0.213789	0
Lcu.2RBY.3g022080.1	-4.69395	0.745587	10.2886	0.00133855	0.213789	0
Lcu.2RBY.2g003950.1	-1.20956	3.14112	10.2305	0.00138134	0.218899	0
Lcu.2RBY.4g074020.1	-6.85127	-0.169755	10.208	0.00139836	0.219879	0
Lcu.2RBY.2g091990.1	-4.19291	0.323732	10.1802	0.00141958	0.221497	0
Lcu.2RBY.3g073920.1	-2.1358	3.25245	10.146	0.00144613	0.223919	0
Lcu.2RBY.2g072240.1	-7.02816	-1.3858	10.1149	0.00147072	0.226001	0
Lcu.2RBY.6g024470.1	-1.69305	2.87966	10.053	0.00152103	0.231975	0
Lcu.2RBY.1g040020.1	-3.53327	-1.23355	10.0077	0.00155889	0.235973	0
Lcu.2RBY.1g056330.1	-5.938	0.299542	9.98067	0.00158192	0.237687	0
Lcu.2RBY.4g011230.1	4.66714	1.48402	9.96457	0.00159581	0.23801	0
Lcu.2RBY.1g058840.1	-3.70007	1.5218	9.94733	0.00161083	0.238497	0
Lcu.2RBY.1g053500.1	-1.82186	2.22198	9.84255	0.00170521	0.250141	0
Lcu.2RBY.7g054140.1	3.10559	-0.12551	9.83294	0.00171414	0.250141	0
Lcu.2RBY.6g002730.1	-1.51753	0.785747	9.81652	0.00172951	0.250582	0
Lcu.2RBY.6g018540.1	-2.73872	0.161484	9.73685	0.0018061	0.257321	0
Lcu.2RBY.5g007870.1	5.3995	-0.739501	9.73642	0.00180652	0.257321	0
Lcu.2RBY.5g045630.1	-6.26763	-1.3043	9.72875	0.00181408	0.257321	0
Lcu.2RBY.5g008880.1	-1.16159	1.78308	9.68448	0.00185831	0.261764	0
Lcu.2RBY.L012660.1	4.89079	-0.408793	9.61276	0.0019323	0.269096	0
Lcu.2RBY.4g002890.1	-2.53017	2.66504	9.6019	0.00194376	0.269096	0
Lcu.2RBY.2g052070.1	4.66555	-0.477694	9.59586	0.00195016	0.269096	0
Lcu.2RBY.4g025150.1	-1.31531	2.03752	9.55733	0.00199153	0.272947	0
Lcu.2RBY.6g019150.1	0.628492	3.69813	9.52884	0.00202268	0.274318	0
Lcu.2RBY.4g027960.1	-4.70977	0.0805163	9.5235	0.00202858	0.274318	0
Lcu.2RBY.5g035220.1	-0.791292	3.34573	9.46947	0.00208919	0.279675	0
Lcu.2RBY.4g054450.1	-0.825082	4.82929	9.46223	0.00209746	0.279675	0
Lcu.2RBY.1g039510.1	-0.815364	4.15015	9.45168	0.00210956	0.279675	0
Lcu.2RBY.7g002090.1	-3.27105	0.320119	9.37918	0.00219464	0.286451	0
Lcu.2RBY.3g018900.1	-2.45986	0.293018	9.35957	0.00221824	0.286451	0
Lcu.2RBY.5g034410.1	5.2607	-1.04661	9.35607	0.00222248	0.286451	0
Lcu.2RBY.2g001300.1	-0.727658	5.80823	9.35125	0.00222834	0.286451	0
Lcu.2RBY.5g002430.1	8.50102	1.28098	9.34883	0.00223128	0.286451	0
Lcu.2RBY.2g017540.1	-1.2336	1.67079	9.30373	0.00228687	0.291742	0
Lcu.2RBY.2g061890.1	-1.55029	5.98859	9.22304	0.00238989	0.301079	0
Lcu.2RBY.2g029030.1	4.60899	3.41883	9.19262	0.00242993	0.301079	0
Lcu.2RBY.2g002950.1	2.18639	0.225164	9.18919	0.00243449	0.301079	0
Lcu.2RBY.5g017060.1	-1.20115	2.53135	9.1772	0.00245049	0.301079	0
Lcu.2RBY.1g060810.1	1.56334	2.77434	9.1697	0.00246055	0.301079	0
Lcu.2RBY.7g008280.1	-2.73125	3.18339	9.16548	0.00246623	0.301079	0
Lcu.2RBY.2g069540.1	-1.65064	4.12445	9.16198	0.00247095	0.301079	0
Lcu.2RBY.1g058400.1	-1.46565	4.70632	9.15617	0.00247881	0.301079	0
Lcu.2RBY.3g001540.1	-1.23799	1.47696	9.13697	0.00250495	0.302443	0
Lcu.2RBY.2g025990.1	-0.654214	5.14373	9.08556	0.00257636	0.309224	0
Lcu.2RBY.6g019180.1	3.56475	1.4319	9.02192	0.00266761	0.318293	0
Lcu.2RBY.4g071420.1	-3.26987	0.931919	8.99219	0.00271136	0.319781	0
Lcu.2RBY.3g048910.1	-5.81085	-0.0310835	8.98866	0.00271661	0.319781	0
Lcu.2RBY.L008840.1	-2.40621	-0.86597	8.97215	0.00274126	0.319781	0
Lcu.2RBY.6g064170.1	-2.83385	5.78477	8.96802	0.00274747	0.319781	0
Lcu.2RBY.7g019970.1	-4.91701	-0.484616	8.95272	0.00277057	0.319781	0
Lcu.2RBY.7g040280.1	-0.63911	4.3361	8.95001	0.00277467	0.319781	0
Lcu.2RBY.4g059100.1	2.1331	-0.544521	8.93041	0.00280461	0.321405	0
Lcu.2RBY.2g053630.1	-1.22155	2.9019	8.9169	0.00282544	0.321973	0
Lcu.2RBY.4g076640.1	-5.75598	-1.1233	8.8992	0.00285296	0.323293	0
Lcu.2RBY.3g008420.1	0.688771	4.04668	8.88004	0.00288305	0.324888	0
Lcu.2RBY.1g048850.1	-1.96247	-0.308578	8.86541	0.00290625	0.325693	0
Lcu.2RBY.2g010800.1	-1.00263	2.88586	8.84302	0.00294211	0.3279	0
Lcu.2RBY.3g029850.1	1.80492	2.57219	8.825	0.00297132	0.329207	0
Lcu.2RBY.4g059910.1	0.652383	4.98228	8.81582	0.0029863	0.329207	0
Lcu.2RBY.L001240.1	-1.22653	1.82223	8.77723	0.00305014	0.331161	0
Lcu.2RBY.3g055530.1	-1.04272	2.95424	8.76971	0.00306275	0.331161	0
Lcu.2RBY.3g074590.1	4.48769	0.179528	8.76817	0.00306532	0.331161	0
Lcu.2RBY.4g029920.1	-1.69531	-0.949705	8.76579	0.00306933	0.331161	0
Lcu.2RBY.3g057460.1	1.01569	1.1271	8.75134	0.00309375	0.332029	0
Lcu.2RBY.4g041710.1	1.7803	1.56433	8.72895	0.00313197	0.334362	0
Lcu.2RBY.4g041720.1	1.57151	1.67759	8.71308	0.00315934	0.334973	0
Lcu.2RBY.7g064880.1	-1.7344	-0.0629674	8.70653	0.00317072	0.334973	0
Lcu.2RBY.4g049330.1	0.669599	3.93311	8.67242	0.00323062	0.337227	0
Lcu.2RBY.1g039920.1	-1.45357	3.55058	8.66905	0.0032366	0.337227	0
Lcu.2RBY.1g062090.1	1.31712	0.268875	8.66605	0.00324193	0.337227	0
Lcu.2RBY.2g024900.1	1.30757	2.90001	8.61592	0.00333238	0.3441	0
Lcu.2RBY.7g072890.1	2.02043	0.347042	8.59602	0.00336898	0.3441	0
Lcu.2RBY.5g013180.1	0.837158	4.35625	8.5844	0.00339055	0.3441	0
Lcu.2RBY.5g071910.1	-0.999474	1.88815	8.58372	0.00339181	0.3441	0
Lcu.2RBY.1g044780.1	-4.16053	2.47717	8.5778	0.00340286	0.3441	0
Lcu.2RBY.3g056990.1	2.25391	-0.122665	8.5741	0.00340978	0.3441	0
Lcu.2RBY.1g006910.1	-2.56449	-0.427594	8.54995	0.00345532	0.346969	0
Lcu.2RBY.1g026310.1	-1.79321	1.00774	8.5405	0.0034733	0.347056	0
Lcu.2RBY.3g074860.1	1.67521	1.43362	8.52246	0.00350789	0.348028	0
Lcu.2RBY.2g069100.1	1.04247	2.13974	8.51757	0.00351734	0.348028	0
Lcu.2RBY.7g059110.1	4.92387	-0.287775	8.4612	0.00362802	0.357236	0
Lcu.2RBY.1g007020.1	-0.950491	2.43756	8.4462	0.00365807	0.358456	0
Lcu.2RBY.1g022020.1	2.59763	-0.882238	8.4373	0.00367601	0.358482	0
Lcu.2RBY.1g040590.1	-1.06405	2.75947	8.40862	0.00373445	0.362014	0
Lcu.2RBY.2g088950.1	-5.75816	-0.602971	8.40083	0.00375051	0.362014	0
Lcu.2RBY.1g028540.1	-1.2388	2.84158	8.39206	0.00376864	0.362014	0
Lcu.2RBY.6g033780.1	-4.51094	-0.341176	8.3746	0.00380502	0.362014	0
Lcu.2RBY.1g006830.1	1.09532	1.04317	8.37222	0.00380999	0.362014	0
Lcu.2RBY.4g002390.1	0.83982	3.55678	8.36778	0.00381932	0.362014	0
Lcu.2RBY.3g041200.1	-3.55799	4.5767	8.34439	0.0038688	0.364999	0
Lcu.2RBY.7g018850.1	-4.35811	-0.701119	8.32202	0.00391673	0.36781	0
Lcu.2RBY.6g024170.1	-0.953976	3.34557	8.31288	0.00393648	0.367961	0
Lcu.2RBY.3g010830.1	-4.66299	-1.23239	8.29362	0.00397845	0.369124	0
Lcu.2RBY.6g028430.1	0.61229	4.23665	8.29049	0.00398532	0.369124	0
Lcu.2RBY.6g050740.1	1.73955	-0.48853	8.27208	0.00402594	0.371192	0
Lcu.2RBY.1g038880.1	-0.805705	5.05025	8.25908	0.00405487	0.372167	0
Lcu.2RBY.7g078300.1	-2.88841	-0.605869	8.24828	0.00407907	0.372702	0
Lcu.2RBY.2g081110.1	-1.80647	3.70015	8.22468	0.00413246	0.375887	0
Lcu.2RBY.7g035200.1	-1.09733	5.20423	8.1537	0.00429734	0.387493	0
Lcu.2RBY.4g026830.1	4.70207	0.673674	8.14658	0.00431425	0.387493	0
Lcu.2RBY.4g080290.1	0.753844	6.08084	8.13461	0.00434282	0.387493	0
Lcu.2RBY.4g053900.1	-1.26447	4.69757	8.13062	0.00435238	0.387493	0
Lcu.2RBY.3g050220.1	-2.08656	-0.559809	8.12832	0.00435791	0.387493	0
Lcu.2RBY.5g062130.1	4.32916	-0.172878	8.12136	0.00437468	0.387493	0
Lcu.2RBY.7g050040.1	4.59396	0.27039	8.05647	0.00453415	0.399873	0
Lcu.2RBY.3g073460.1	-1.97462	1.34478	8.04166	0.00457136	0.401409	0
Lcu.2RBY.5g053810.1	-4.04436	2.59198	8.01139	0.00464841	0.404578	0
Lcu.2RBY.4g060540.1	-2.21579	2.69493	8.00704	0.00465959	0.404578	0
Lcu.2RBY.6g001480.1	-0.512438	4.42015	7.99832	0.00468207	0.404578	0
Lcu.2RBY.5g008970.1	-2.38952	3.13393	7.99633	0.00468724	0.404578	0
Lcu.2RBY.5g024350.1	-2.74695	1.46636	7.96107	0.00477942	0.410787	0
Lcu.2RBY.3g039430.1	-1.67572	2.0357	7.94358	0.00482582	0.413025	0
Lcu.2RBY.4g055120.1	-0.70177	2.79774	7.92647	0.00487168	0.415196	0
Lcu.2RBY.6g046000.1	-1.57508	-0.175741	7.91889	0.00489212	0.415196	0
Lcu.2RBY.2g082270.1	0.990587	2.33986	7.8547	0.00506888	0.428405	0
Lcu.2RBY.4g047960.1	-3.25411	1.59135	7.82623	0.00514934	0.433399	0
Lcu.2RBY.3g035420.1	-0.932283	3.18266	7.80421	0.00521246	0.436899	0
Lcu.2RBY.7g051980.1	2.27934	3.19496	7.78802	0.00525939	0.437583	0
Lcu.2RBY.5g045690.1	4.35419	2.18487	7.78211	0.0052766	0.437583	0
Lcu.2RBY.3g041660.1	0.603173	5.50906	7.77912	0.00528534	0.437583	0
Lcu.2RBY.2g060010.1	-1.56909	1.98231	7.74845	0.00537586	0.44256	0
Lcu.2RBY.4g038580.1	-2.42599	2.46939	7.74401	0.00538909	0.44256	0
Lcu.2RBY.6g063920.1	-1.46517	1.0418	7.72807	0.00543688	0.444684	0
Lcu.2RBY.4g071370.1	-4.03771	0.801095	7.6944	0.00553923	0.446819	0
Lcu.2RBY.4g007070.1	-5.91945	-0.061564	7.69334	0.00554248	0.446819	0
Lcu.2RBY.5g063170.1	-1.45039	1.03007	7.69126	0.00554888	0.446819	0
Lcu.2RBY.4g014330.1	-1.33526	1.37605	7.68329	0.00557346	0.446819	0
Lcu.2RBY.3g056860.1	-0.570672	4.51087	7.67498	0.00559918	0.446819	0
Lcu.2RBY.1g008660.1	0.639838	5.03055	7.67471	0.0056	0.446819	0
Lcu.2RBY.1g010200.1	4.15251	3.87685	7.66457	0.00563155	0.446819	0
Lcu.2RBY.2g037950.1	-1.7664	-0.580014	7.66212	0.00563921	0.446819	0
Lcu.2RBY.2g043570.1	-5.48413	-0.906228	7.60846	0.00580952	0.458523	0
Lcu.2RBY.2g026180.1	1.53617	1.29598	7.57701	0.00591173	0.464782	0
Lcu.2RBY.2g035250.1	0.528779	3.96776	7.54912	0.00600393	0.470208	0
Lcu.2RBY.2g018820.1	4.16907	3.12813	7.51765	0.00610973	0.474275	0
Lcu.2RBY.7g036440.1	-0.919119	1.93822	7.51669	0.006113	0.474275	0
Lcu.2RBY.6g025300.1	0.686629	4.13056	7.5085	0.00614084	0.474275	0
Lcu.2RBY.5g033730.1	4.381	1.01622	7.50599	0.0061494	0.474275	0
Lcu.2RBY.2g014180.1	1.28336	2.78141	7.49362	0.0061918	0.475737	0
Lcu.2RBY.7g031240.1	2.20486	-0.226088	7.43972	0.00637998	0.488156	0
Lcu.2RBY.6g026150.1	2.05467	1.19247	7.43364	0.00640157	0.488156	0
Lcu.2RBY.5g059240.1	-0.70485	10.0388	7.39762	0.00653102	0.496162	0
Lcu.2RBY.6g007350.1	-3.72436	3.46763	7.37326	0.00662007	0.500883	0
Lcu.2RBY.1g054690.1	2.08819	1.5901	7.3645	0.00665242	0.500883	0
Lcu.2RBY.6g051800.1	-1.82273	3.14318	7.35351	0.00669318	0.500883	0
Lcu.2RBY.4g044610.1	-2.36581	0.822159	7.34483	0.00672561	0.500883	0
Lcu.2RBY.3g045710.1	0.492113	7.0645	7.3407	0.00674106	0.500883	0
Lcu.2RBY.3g027990.1	4.3142	1.5704	7.34063	0.00674133	0.500883	0
Lcu.2RBY.2g076480.1	0.843561	2.30603	7.31142	0.00685177	0.505525	0
Lcu.2RBY.2g035120.1	1.19908	1.55006	7.30622	0.00687162	0.505525	0
Lcu.2RBY.4g077130.1	1.52092	-0.284015	7.29925	0.00689832	0.505525	0
Lcu.2RBY.2g090870.1	-0.912031	1.17199	7.29733	0.0069057	0.505525	0
Lcu.2RBY.1g024630.1	-1.71381	-0.000167253	7.29143	0.00692842	0.505525	0
Lcu.2RBY.5g073870.1	1.54678	-0.245039	7.28404	0.00695698	0.50579	0
Lcu.2RBY.7g014230.1	1.2243	0.206656	7.26559	0.0070288	0.507555	0
Lcu.2RBY.6g021970.1	0.898783	3.00862	7.26496	0.0070313	0.507555	0
Lcu.2RBY.5g059160.1	-1.08754	8.4481	7.25305	0.00707807	0.509119	0
Lcu.2RBY.7g060870.1	-1.29397	7.39353	7.2444	0.00711226	0.509771	0
Lcu.2RBY.6g024890.1	-0.77922	3.86928	7.23339	0.00715601	0.5111	0
Lcu.2RBY.7g005080.1	1.11069	1.89442	7.22186	0.0072021	0.512588	0
Lcu.2RBY.4g072820.1	-1.61959	-0.237919	7.17454	0.00739452	0.521067	0
Lcu.2RBY.3g032650.1	-2.13219	-0.234194	7.17338	0.00739933	0.521067	0
Lcu.2RBY.7g078020.1	-2.37356	-0.228771	7.16531	0.0074327	0.521067	0
Lcu.2RBY.2g045220.1	1.01372	2.2972	7.16181	0.00744722	0.521067	0
Lcu.2RBY.4g001810.1	-0.47907	4.39225	7.16121	0.00744969	0.521067	0
Lcu.2RBY.7g062070.1	-1.90496	1.49925	7.14974	0.00749751	0.52261	0
Lcu.2RBY.4g069310.1	-0.576073	6.01336	7.12779	0.00758983	0.527233	0
Lcu.2RBY.3g053320.1	-0.601647	4.08214	7.10185	0.00770043	0.531786	0
Lcu.2RBY.1g005420.1	0.977614	4.91233	7.10014	0.00770781	0.531786	0
Lcu.2RBY.2g069380.1	-1.27516	6.07328	7.0777	0.0078049	0.53666	0
Lcu.2RBY.5g046010.1	-0.53677	5.02587	7.03497	0.00799333	0.545643	0
Lcu.2RBY.3g015540.1	-2.19273	0.540141	7.03382	0.00799845	0.545643	0
Lcu.2RBY.7g051970.1	3.7856	2.52476	7.02863	0.00802166	0.545643	0
Lcu.2RBY.7g004830.1	-2.09929	3.01258	7.02384	0.00804315	0.545643	0
Lcu.2RBY.7g028260.1	0.879969	3.09032	7.00916	0.00810937	0.548301	0
Lcu.2RBY.2g090930.1	1.71829	-0.0180569	7.00125	0.00814527	0.548899	0
Lcu.2RBY.L003740.1	-0.990601	2.51021	6.96549	0.00830965	0.558122	0
Lcu.2RBY.3g063650.1	-1.03247	2.84576	6.94844	0.00838925	0.561609	0
Lcu.2RBY.2g045510.1	2.38232	2.31566	6.87719	0.00873029	0.582517	0
Lcu.2RBY.1g032210.1	0.62521	5.81683	6.86173	0.00880614	0.585651	0
Lcu.2RBY.5g019880.1	-1.38623	1.03039	6.84697	0.00887917	0.588049	0
Lcu.2RBY.4g060530.1	-1.65494	5.95719	6.84275	0.00890016	0.588049	0
Lcu.2RBY.6g065940.1	-1.24363	0.52836	6.83446	0.00894158	0.588867	0
Lcu.2RBY.2g086430.1	-2.74046	-0.364666	6.82593	0.00898437	0.58977	0
Lcu.2RBY.3g022600.1	-1.04425	4.91174	6.81995	0.00901451	0.589839	0
Lcu.2RBY.L007240.1	-1.36883	1.25096	6.80854	0.00907227	0.59171	0
Lcu.2RBY.1g072700.1	0.474572	6.28345	6.78905	0.00917185	0.592482	0
Lcu.2RBY.4g039080.1	-4.70077	-0.99034	6.78628	0.00918609	0.592482	0
Lcu.2RBY.5g073500.1	1.97334	0.0196574	6.77957	0.00922074	0.592482	0
Lcu.2RBY.7g071250.1	-1.13567	3.17984	6.77669	0.00923561	0.592482	0
Lcu.2RBY.6g051080.1	1.40473	3.0859	6.76593	0.00929145	0.592482	0
Lcu.2RBY.6g027850.1	1.56751	2.05709	6.76441	0.00929939	0.592482	0
Lcu.2RBY.6g020330.1	0.987652	2.3807	6.76399	0.00930155	0.592482	0
Lcu.2RBY.1g072910.1	-0.798314	3.36626	6.76088	0.00931778	0.592482	0
Lcu.2RBY.L006050.1	0.604974	4.17848	6.75104	0.00936931	0.592882	0
Lcu.2RBY.6g039560.1	-0.50187	4.70237	6.74643	0.00939356	0.592882	0
Lcu.2RBY.6g016040.1	1.31095	0.726469	6.73794	0.00943836	0.592882	0
Lcu.2RBY.1g037350.1	-2.05287	5.46572	6.73744	0.00944098	0.592882	0
Lcu.2RBY.2g096180.1	0.595778	6.64497	6.69425	0.00967242	0.605541	0
Lcu.2RBY.5g039780.1	0.594283	5.59061	6.68686	0.00971263	0.606188	0
Lcu.2RBY.2g079910.1	-1.84693	0.204754	6.65843	0.00986878	0.613586	0
Lcu.2RBY.6g018050.1	-2.13956	0.150763	6.65361	0.00989554	0.613586	0
Lcu.2RBY.2g082800.1	-1.30006	-0.128958	6.64886	0.00992191	0.613586	0
Lcu.2RBY.7g051640.1	1.56946	0.550947	6.62953	0.0100302	0.618394	0
Lcu.2RBY.1g059720.1	-1.01378	4.02403	6.6087	0.0101482	0.623775	0
Lcu.2RBY.1g069990.1	-0.553828	5.1096	6.57801	0.0103246	0.626973	0
Lcu.2RBY.1g046350.1	-0.7276	3.71584	6.57591	0.0103368	0.626973	0
Lcu.2RBY.7g047460.1	0.89726	2.61552	6.57401	0.0103478	0.626973	0
Lcu.2RBY.6g004620.1	3.95814	2.70761	6.57343	0.0103512	0.626973	0
Lcu.2RBY.6g025680.1	1.58637	2.43154	6.57282	0.0103548	0.626973	0
Lcu.2RBY.5g034120.1	0.765648	5.25721	6.55275	0.0104722	0.631601	0
Lcu.2RBY.1g060670.1	0.591547	4.55386	6.54914	0.0104935	0.631601	0
Lcu.2RBY.7g064930.1	-0.684541	3.623	6.53942	0.010551	0.632147	0
Lcu.2RBY.6g056230.1	-1.99156	2.22256	6.53708	0.0105649	0.632147	0
Lcu.2RBY.4g043090.1	1.7902	-0.214862	6.52762	0.0106212	0.632358	0
Lcu.2RBY.2g026430.1	4.13498	-0.148309	6.52223	0.0106535	0.632358	0
Lcu.2RBY.6g037090.1	0.525427	5.82637	6.52081	0.0106619	0.632358	0
Lcu.2RBY.2g025010.1	0.549124	5.23099	6.49912	0.0107928	0.638254	0
Lcu.2RBY.1g070510.1	-3.77477	1.2152	6.48856	0.0108571	0.638615	0
Lcu.2RBY.7g051610.1	-1.32947	1.1956	6.48778	0.0108619	0.638615	0
Lcu.2RBY.5g000500.1	-1.33852	1.33017	6.4453	0.0111247	0.651511	0
Lcu.2RBY.7g007080.1	-3.45456	1.7962	6.4385	0.0111673	0.651511	0
Lcu.2RBY.4g081300.1	-0.429177	5.26711	6.43167	0.0112103	0.651511	0
Lcu.2RBY.L014460.1	-4.63964	-0.525708	6.42059	0.0112805	0.651511	0
Lcu.2RBY.5g024340.1	0.509421	7.15177	6.41961	0.0112867	0.651511	0
Lcu.2RBY.5g057600.1	0.492821	7.68823	6.41608	0.0113092	0.651511	0
Lcu.2RBY.5g022880.1	-3.73577	2.89473	6.40941	0.0113517	0.651511	0
Lcu.2RBY.3g006580.1	0.672742	3.22992	6.40691	0.0113677	0.651511	0
Lcu.2RBY.4g012220.1	-2.02761	1.04442	6.40217	0.0113981	0.651511	0
Lcu.2RBY.4g053700.1	0.684386	3.12849	6.4015	0.0114024	0.651511	0
Lcu.2RBY.3g062300.1	-0.474366	5.17883	6.38287	0.0115227	0.655696	0
Lcu.2RBY.3g075290.1	1.10702	1.73196	6.38007	0.0115409	0.655696	0
Lcu.2RBY.1g043310.1	0.468364	4.33579	6.37452	0.011577	0.655696	0
Lcu.2RBY.4g040570.1	0.589172	5.46593	6.37025	0.0116049	0.655696	0
Lcu.2RBY.4g062740.1	-6.07833	-0.344251	6.33678	0.011826	0.664983	0
Lcu.2RBY.7g054330.1	-0.601714	3.83524	6.32943	0.0118751	0.664983	0
Lcu.2RBY.4g037880.1	-3.84309	0.20642	6.32326	0.0119164	0.664983	0
Lcu.2RBY.1g021150.1	3.93776	0.660101	6.30663	0.0120287	0.664983	0
Lcu.2RBY.2g097540.1	1.08919	3.86968	6.29969	0.0120759	0.664983	0
Lcu.2RBY.4g007470.1	-3.72759	0.466854	6.29853	0.0120838	0.664983	0
Lcu.2RBY.4g071700.1	-0.478899	4.11408	6.29327	0.0121198	0.664983	0
Lcu.2RBY.3g047070.1	0.50071	6.05505	6.29278	0.0121231	0.664983	0
Lcu.2RBY.7g016230.1	-1.48042	2.42715	6.29262	0.0121242	0.664983	0
Lcu.2RBY.7g074810.1	0.559128	4.03434	6.29242	0.0121255	0.664983	0
Lcu.2RBY.6g045470.1	-0.844873	2.10683	6.28858	0.0121518	0.664983	0
Lcu.2RBY.4g070950.1	-1.4163	2.71145	6.28699	0.0121627	0.664983	0
Lcu.2RBY.6g034210.1	-2.67209	0.262617	6.27671	0.0122335	0.66655	0
Lcu.2RBY.2g028670.1	-3.73831	2.19497	6.27329	0.0122571	0.66655	0
Lcu.2RBY.2g041460.1	-3.85541	-0.478697	6.26663	0.0123033	0.667272	0
Lcu.2RBY.4g012980.1	-4.1643	-1.20855	6.23602	0.0125177	0.677092	0
Lcu.2RBY.5g067020.1	-2.92388	-0.358312	6.22662	0.0125844	0.678886	0
Lcu.2RBY.3g073290.1	-0.763766	3.82892	6.21506	0.0126668	0.68076	0
Lcu.2RBY.6g020480.1	0.805882	2.85725	6.21235	0.0126862	0.68076	0
Lcu.2RBY.5g059360.1	-2.94345	0.0331595	6.20704	0.0127243	0.681001	0
Lcu.2RBY.3g006070.1	-1.24379	1.55824	6.1919	0.0128336	0.685046	0
Lcu.2RBY.1g058950.1	-3.71904	1.2373	6.17992	0.0129208	0.687891	0
Lcu.2RBY.4g007460.1	-3.71825	0.941854	6.16872	0.0130029	0.688483	0
Lcu.2RBY.5g023740.1	0.7752	4.61401	6.16582	0.0130242	0.688483	0
Lcu.2RBY.L004450.1	-1.58794	2.20424	6.16452	0.0130338	0.688483	0
Lcu.2RBY.2g025350.1	-1.79268	1.56206	6.15567	0.0130992	0.689419	0
Lcu.2RBY.1g004040.1	-3.6711	2.5323	6.15129	0.0131316	0.689419	0
Lcu.2RBY.2g012610.1	-0.943171	3.95757	6.14521	0.0131769	0.689419	0
Lcu.2RBY.4g065870.1	0.5434	7.02561	6.14379	0.0131875	0.689419	0
Lcu.2RBY.3g055690.1	-2.44259	-0.924871	6.13814	0.0132297	0.689755	0
Lcu.2RBY.7g072470.1	-0.509659	5.93051	6.13136	0.0132804	0.689755	0
Lcu.2RBY.1g052750.1	-0.609826	2.80903	6.12931	0.0132959	0.689755	0
Lcu.2RBY.2g075350.1	-2.03143	2.07769	6.12435	0.0133332	0.689925	0
Lcu.2RBY.2g084340.1	0.796121	2.68585	6.11583	0.0133976	0.68993	0
Lcu.2RBY.3g055010.1	0.605325	3.32636	6.11535	0.0134013	0.68993	0
Lcu.2RBY.7g002890.1	-1.51465	2.8459	6.10995	0.0134423	0.690286	0
Lcu.2RBY.3g054130.1	-2.39319	1.5279	6.09726	0.0135391	0.692203	0
Lcu.2RBY.2g057510.1	-1.96948	1.02205	6.09398	0.0135643	0.692203	0
Lcu.2RBY.4g022190.1	1.16488	1.05608	6.08742	0.0136147	0.692203	0
Lcu.2RBY.3g055810.1	1.12517	0.569835	6.08725	0.0136161	0.692203	0
Lcu.2RBY.3g053530.1	-0.612813	3.52752	6.06776	0.0137671	0.697016	0
Lcu.2RBY.6g054540.1	0.633269	4.67076	6.06618	0.0137795	0.697016	0
Lcu.2RBY.L006760.1	-0.696851	2.49966	6.05521	0.0138653	0.699613	0
Lcu.2RBY.5g061410.1	0.437972	4.21423	6.04846	0.0139185	0.699717	0
Lcu.2RBY.2g077970.1	-3.70949	0.840684	6.04356	0.0139571	0.699717	0
Lcu.2RBY.1g056110.1	-2.6331	2.90322	6.04182	0.0139709	0.699717	0
Lcu.2RBY.7g005590.1	-0.989097	3.59094	6.01383	0.0141942	0.707789	0
Lcu.2RBY.3g064800.1	-2.31741	-0.681627	6.00949	0.0142292	0.707789	0
Lcu.2RBY.1g004330.1	-1.11721	0.255827	6.00855	0.0142367	0.707789	0
Lcu.2RBY.7g028380.1	-0.529421	3.78194	6.00195	0.0142901	0.707829	0
Lcu.2RBY.5g003020.1	0.634428	3.78897	5.99982	0.0143073	0.707829	0
Lcu.2RBY.3g019850.1	-0.796954	3.78036	5.98399	0.0144363	0.7085	0
Lcu.2RBY.6g020650.1	0.54407	6.47665	5.98333	0.0144417	0.7085	0
Lcu.2RBY.3g045500.1	-1.24228	1.4884	5.98057	0.0144644	0.7085	0
Lcu.2RBY.6g029300.1	3.21102	-0.496178	5.97413	0.0145173	0.7085	0
Lcu.2RBY.6g038070.1	1.27835	1.88485	5.97348	0.0145226	0.7085	0
Lcu.2RBY.2g055290.1	-1.04836	1.31478	5.97252	0.0145305	0.7085	0
Lcu.2RBY.2g004010.1	-1.50073	2.16608	5.96197	0.0146177	0.710272	0
Lcu.2RBY.4g067040.1	-1.084	0.916116	5.95156	0.0147042	0.710272	0
Lcu.2RBY.L013940.1	1.44245	0.635919	5.94592	0.0147514	0.710272	0
Lcu.2RBY.6g000330.1	0.914218	10.1644	5.94476	0.0147611	0.710272	0
Lcu.2RBY.7g015400.1	-3.77677	-0.913772	5.93507	0.0148424	0.710272	0
Lcu.2RBY.6g043870.1	3.32816	2.2576	5.93437	0.0148484	0.710272	0
Lcu.2RBY.3g001590.1	-2.83882	1.00948	5.93194	0.0148688	0.710272	0
Lcu.2RBY.7g014930.1	1.3968	1.42641	5.93143	0.0148732	0.710272	0
Lcu.2RBY.5g001660.1	-1.45164	0.455407	5.93039	0.014882	0.710272	0
Lcu.2RBY.5g057990.1	-1.48566	0.261899	5.92576	0.0149211	0.71047	0
Lcu.2RBY.4g046340.1	1.56711	3.55246	5.91877	0.0149805	0.711461	0
Lcu.2RBY.1g033370.1	-0.754335	2.8378	5.91401	0.015021	0.711461	0
Lcu.2RBY.5g058450.1	1.21639	0.146901	5.90813	0.0150711	0.711461	0
Lcu.2RBY.2g025100.1	1.48845	0.0652365	5.90467	0.0151008	0.711461	0
Lcu.2RBY.7g029860.1	-0.992619	3.86837	5.90274	0.0151173	0.711461	0
Lcu.2RBY.3g053940.1	-3.02356	1.62888	5.88866	0.0152387	0.715512	0
Lcu.2RBY.3g048410.1	0.494283	6.42398	5.88231	0.0152937	0.71644	0
Lcu.2RBY.4g034330.1	-0.593862	8.47346	5.87095	0.0153927	0.718205	0
Lcu.2RBY.2g027630.1	-1.49273	0.00504405	5.86867	0.0154127	0.718205	0
Lcu.2RBY.1g074660.1	-0.698487	5.02234	5.86582	0.0154377	0.718205	0
Lcu.2RBY.1g041770.1	-0.432958	5.07871	5.86007	0.0154882	0.718908	0
Lcu.2RBY.5g019000.1	-1.9504	4.02438	5.84612	0.0156115	0.721085	0
Lcu.2RBY.5g059020.1	-1.36976	2.3213	5.84591	0.0156133	0.721085	0
Lcu.2RBY.4g045940.1	1.30937	0.423792	5.842	0.0156481	0.721085	0
Lcu.2RBY.3g022960.1	-1.05681	2.53605	5.83871	0.0156773	0.721085	0
Lcu.2RBY.5g012910.1	2.00831	-0.35982	5.83346	0.0157242	0.721604	0
Lcu.2RBY.5g059930.1	2.54997	0.115366	5.81938	0.0158505	0.725762	0
Lcu.2RBY.3g048600.1	-0.857075	2.71293	5.80512	0.0159795	0.730021	0
Lcu.2RBY.2g096480.1	-0.62882	4.11498	5.79473	0.0160743	0.730274	0
Lcu.2RBY.L014690.1	-1.60927	-0.502695	5.79273	0.0160926	0.730274	0
Lcu.2RBY.1g012000.1	1.76722	-0.239589	5.79267	0.0160931	0.730274	0
Lcu.2RBY.5g003820.1	-0.61892	3.48722	5.78712	0.0161441	0.730951	0
Lcu.2RBY.4g058260.1	-1.64294	0.234938	5.77677	0.0162394	0.732946	0
Lcu.2RBY.L010120.1	1.73864	-0.276148	5.7727	0.016277	0.732946	0
Lcu.2RBY.4g073960.1	-1.0324	3.99938	5.76795	0.0163211	0.732946	0
Lcu.2RBY.6g029140.1	-0.946709	6.76108	5.76046	0.0163908	0.732946	0
Lcu.2RBY.3g053080.1	-1.23595	2.1512	5.7601	0.0163941	0.732946	0
Lcu.2RBY.3g006490.1	-0.878093	1.99685	5.75894	0.0164049	0.732946	0
Lcu.2RBY.7g049240.1	3.91628	-0.587677	5.75433	0.0164481	0.733259	0
Lcu.2RBY.7g066730.1	-1.18323	5.46002	5.73521	0.0166281	0.738493	0
Lcu.2RBY.1g052470.1	1.10852	1.73659	5.73402	0.0166394	0.738493	0
Lcu.2RBY.6g045970.1	0.746024	4.14955	5.72727	0.0167035	0.738493	0
Lcu.2RBY.6g057020.1	-1.34712	2.27245	5.72404	0.0167342	0.738493	0
Lcu.2RBY.2g066810.1	-4.8567	1.14131	5.72103	0.0167629	0.738493	0
Lcu.2RBY.5g044980.1	-1.4239	2.45835	5.71883	0.0167839	0.738493	0
Lcu.2RBY.2g065960.1	-0.771574	1.23419	5.70669	0.0169004	0.74167	0
Lcu.2RBY.5g030150.1	-0.492615	5.08875	5.70369	0.0169293	0.74167	0
Lcu.2RBY.5g062730.1	-0.880262	2.6554	5.69658	0.016998	0.743076	0
Lcu.2RBY.1g018550.1	0.892368	2.47055	5.6914	0.0170483	0.743378	0
Lcu.2RBY.3g001680.1	0.822697	5.14075	5.68617	0.0170991	0.743378	0
Lcu.2RBY.1g069250.1	0.56584	5.49758	5.68449	0.0171155	0.743378	0
Lcu.2RBY.6g055910.1	-1.28372	1.34386	5.67663	0.0171924	0.743378	0
Lcu.2RBY.6g022890.1	0.725666	4.31999	5.67564	0.017202	0.743378	0
Lcu.2RBY.4g055300.1	-2.59595	-0.546265	5.67332	0.0172248	0.743378	0
Lcu.2RBY.1g076500.1	0.864536	2.09889	5.65904	0.0173656	0.747865	0
Lcu.2RBY.6g024380.1	1.1663	1.04773	5.64837	0.0174716	0.747896	0
Lcu.2RBY.2g022140.1	-2.85375	-0.25639	5.64274	0.0175278	0.747896	0
Lcu.2RBY.7g024180.1	-1.2162	-0.102851	5.64115	0.0175436	0.747896	0
Lcu.2RBY.6g019090.1	0.557482	3.59385	5.63946	0.0175606	0.747896	0
Lcu.2RBY.6g002720.1	-1.42094	0.161849	5.6377	0.0175782	0.747896	0
Lcu.2RBY.7g072230.1	-0.992394	6.11333	5.63677	0.0175876	0.747896	0
Lcu.2RBY.3g006650.1	0.614283	5.69623	5.62208	0.0177356	0.75241	0
Lcu.2RBY.2g079770.1	-1.53173	1.77219	5.6151	0.0178064	0.75241	0
Lcu.2RBY.3g069500.1	1.02263	2.17012	5.60671	0.0178918	0.75241	0
Lcu.2RBY.1g053950.1	-1.12778	1.69199	5.604	0.0179196	0.75241	0
Lcu.2RBY.5g036860.1	0.524372	5.40504	5.60318	0.0179279	0.75241	0
Lcu.2RBY.6g020050.1	-1.55415	-0.591017	5.59802	0.0179808	0.75241	0
Lcu.2RBY.6g021160.1	-0.722351	3.30396	5.59564	0.0180053	0.75241	0
Lcu.2RBY.1g017100.1	-0.775397	3.05638	5.59078	0.0180552	0.75241	0
Lcu.2RBY.7g006420.1	-1.32627	1.95653	5.58684	0.0180959	0.75241	0
Lcu.2RBY.4g060650.1	0.441203	6.50188	5.58248	0.018141	0.75241	0
Lcu.2RBY.L016940.1	0.637706	7.85218	5.58128	0.0181535	0.75241	0
Lcu.2RBY.1g038930.1	-1.78848	0.124006	5.58117	0.0181545	0.75241	0
Lcu.2RBY.7g056610.1	0.546148	9.41827	5.5615	0.0183597	0.75241	0
Lcu.2RBY.4g070270.1	0.965452	5.04552	5.56039	0.0183713	0.75241	0
Lcu.2RBY.6g026530.1	-0.467489	5.31731	5.55805	0.0183959	0.75241	0
Lcu.2RBY.5g036050.1	-0.817976	2.79809	5.556	0.0184175	0.75241	0
Lcu.2RBY.2g001190.1	-0.615255	5.40685	5.55011	0.0184796	0.75241	0
Lcu.2RBY.6g069430.1	-0.933951	2.62862	5.54844	0.0184971	0.75241	0
Lcu.2RBY.4g004810.1	1.03028	7.06505	5.54534	0.01853	0.75241	0
Lcu.2RBY.7g062860.1	-1.32573	1.37004	5.54352	0.0185492	0.75241	0
Lcu.2RBY.7g012470.1	0.487229	7.26402	5.5427	0.018558	0.75241	0
Lcu.2RBY.3g073940.1	-0.537554	5.23093	5.54144	0.0185713	0.75241	0
Lcu.2RBY.3g072430.1	0.851498	1.9644	5.54014	0.0185851	0.75241	0
Lcu.2RBY.2g018350.1	0.603513	2.87992	5.53779	0.01861	0.75241	0
Lcu.2RBY.1g010610.1	0.745547	6.5315	5.53675	0.0186211	0.75241	0
Lcu.2RBY.4g066800.1	-2.03824	0.592372	5.52684	0.0187269	0.75518	0
Lcu.2RBY.2g045460.1	2.01606	2.30934	5.51729	0.0188294	0.757704	0
Lcu.2RBY.5g015580.1	-1.8564	2.21311	5.51039	0.0189039	0.757704	0
Lcu.2RBY.5g058890.1	-1.74358	1.78714	5.50855	0.0189237	0.757704	0
Lcu.2RBY.2g091930.1	-0.677748	4.01666	5.50559	0.0189558	0.757704	0
Lcu.2RBY.7g072040.1	-1.10435	4.72702	5.50371	0.0189762	0.757704	0
Lcu.2RBY.5g049150.1	1.00126	2.06171	5.49676	0.0190518	0.758161	0
Lcu.2RBY.1g046110.1	0.520873	4.39347	5.49578	0.0190624	0.758161	0
Lcu.2RBY.2g091600.1	0.728301	5.46998	5.48491	0.0191814	0.759725	0
Lcu.2RBY.3g074690.1	-1.14052	0.0261887	5.48489	0.0191815	0.759725	0
Lcu.2RBY.6g064890.1	0.44409	5.86161	5.48192	0.0192141	0.759725	0
Lcu.2RBY.1g066950.1	-1.90569	-0.912486	5.47016	0.0193439	0.762308	0
Lcu.2RBY.7g033870.1	-1.06806	2.84212	5.46598	0.0193902	0.762308	0
Lcu.2RBY.L012810.1	1.93073	-0.612111	5.4658	0.0193922	0.762308	0
Lcu.2RBY.6g053360.1	-1.15433	1.25676	5.4543	0.0195202	0.764349	0
Lcu.2RBY.2g074540.1	-0.607985	2.87283	5.45286	0.0195364	0.764349	0
Lcu.2RBY.6g023800.1	-1.70376	7.69172	5.44833	0.019587	0.764349	0
Lcu.2RBY.2g007730.1	-1.1828	-0.807281	5.44764	0.0195948	0.764349	0
Lcu.2RBY.7g042030.1	-0.903615	2.97485	5.43067	0.019786	0.770235	0
Lcu.2RBY.1g030620.1	-0.945174	1.10293	5.42753	0.0198217	0.770235	0
Lcu.2RBY.4g056590.1	0.427405	5.60743	5.41784	0.019932	0.773041	0
Lcu.2RBY.1g045600.1	1.53092	-0.336459	5.3999	0.020138	0.779469	0
Lcu.2RBY.L014630.1	-2.88527	-0.563672	5.39519	0.0201923	0.779469	0
Lcu.2RBY.7g003840.1	1.15174	1.93997	5.39326	0.0202147	0.779469	0
Lcu.2RBY.1g004950.1	-3.33456	2.28605	5.39009	0.0202514	0.779469	0
Lcu.2RBY.6g062780.1	-1.96523	-0.449568	5.38278	0.0203365	0.780833	0
Lcu.2RBY.5g008380.1	-5.19737	1.61152	5.38043	0.0203639	0.780833	0
Lcu.2RBY.5g029060.1	1.2516	0.990768	5.37016	0.0204841	0.781695	0
Lcu.2RBY.1g001040.1	-1.01159	5.54022	5.36542	0.0205398	0.781695	0
Lcu.2RBY.2g027440.1	-2.2252	-0.6922	5.36359	0.0205614	0.781695	0
Lcu.2RBY.2g000880.1	0.762259	4.15277	5.36303	0.020568	0.781695	0
Lcu.2RBY.6g001020.1	-1.96787	2.53189	5.3621	0.020579	0.781695	0
Lcu.2RBY.4g072190.1	-1.31426	4.06616	5.35623	0.0206483	0.782432	0
Lcu.2RBY.1g077240.1	0.554555	4.79667	5.34877	0.0207369	0.782432	0
Lcu.2RBY.6g018500.1	-1.87992	4.48017	5.34606	0.0207691	0.782432	0
Lcu.2RBY.2g026020.1	-1.62771	-0.429908	5.34409	0.0207926	0.782432	0
Lcu.2RBY.1g019090.1	-0.884415	1.54298	5.3435	0.0207996	0.782432	0
Lcu.2RBY.4g066260.1	1.88285	1.77022	5.34097	0.0208299	0.782432	0
Lcu.2RBY.6g027080.1	-0.540817	4.41293	5.33533	0.0208974	0.783518	0
Lcu.2RBY.L005870.1	-0.969843	1.7877	5.33097	0.0209497	0.783578	0
Lcu.2RBY.3g000050.1	0.857545	2.3515	5.32801	0.0209854	0.783578	0
Lcu.2RBY.2g079070.1	0.660247	3.82502	5.32556	0.0210149	0.783578	0
Lcu.2RBY.5g072330.1	1.10042	0.248858	5.31757	0.0211114	0.785732	0
Lcu.2RBY.1g069710.1	0.671774	4.31978	5.31381	0.021157	0.785987	0
Lcu.2RBY.2g060620.1	-1.16244	2.61774	5.30909	0.0212145	0.786681	0
Lcu.2RBY.2g037630.1	0.502679	4.80346	5.29427	0.0213956	0.791951	0
Lcu.2RBY.3g004540.1	1.32294	1.00612	5.29021	0.0214456	0.792355	0
Lcu.2RBY.7g008200.1	0.883209	2.67059	5.27828	0.021593	0.793751	0
Lcu.2RBY.4g065280.1	-0.444103	4.36338	5.26942	0.0217033	0.793751	0
Lcu.2RBY.5g009170.1	-0.59863	3.33764	5.26895	0.0217091	0.793751	0
Lcu.2RBY.2g008820.1	3.70187	1.39237	5.26887	0.0217102	0.793751	0
Lcu.2RBY.2g011670.1	-1.76143	1.05194	5.26042	0.0218158	0.793751	0
Lcu.2RBY.3g068530.1	0.579731	5.49941	5.25763	0.0218508	0.793751	0
Lcu.2RBY.1g014820.1	0.467491	6.05324	5.25683	0.0218609	0.793751	0
Lcu.2RBY.6g013790.1	-0.638304	2.61368	5.25289	0.0219103	0.793751	0
Lcu.2RBY.L022820.1	1.24467	0.580505	5.24892	0.0219603	0.793751	0
Lcu.2RBY.7g017540.1	-0.736893	2.28924	5.24851	0.0219655	0.793751	0
Lcu.2RBY.2g083650.1	-0.493002	4.9615	5.24839	0.0219671	0.793751	0
Lcu.2RBY.5g004100.1	1.89863	1.03869	5.24835	0.0219675	0.793751	0
Lcu.2RBY.1g045650.1	-0.989779	1.54242	5.2441	0.0220214	0.793751	0
Lcu.2RBY.7g008310.1	-0.541095	6.49043	5.23905	0.0220854	0.793751	0
Lcu.2RBY.6g018980.1	-0.788088	2.68536	5.23818	0.0220963	0.793751	0
Lcu.2RBY.3g011340.1	0.476776	4.17327	5.23563	0.0221288	0.793751	0
Lcu.2RBY.2g030730.1	-1.09462	1.74389	5.23168	0.0221791	0.793751	0
Lcu.2RBY.7g009290.1	0.895867	0.680144	5.22909	0.0222122	0.793751	0
Lcu.2RBY.6g065910.1	-1.01071	4.48333	5.22687	0.0222406	0.793751	0
Lcu.2RBY.2g031480.1	0.46726	5.83963	5.22488	0.022266	0.793751	0
Lcu.2RBY.6g021590.1	-0.880716	4.14376	5.22098	0.022316	0.794136	0
Lcu.2RBY.3g048580.1	0.518254	5.0568	5.21693	0.0223681	0.794595	0
Lcu.2RBY.2g095710.1	-0.630375	2.97773	5.21234	0.0224271	0.7953	0
Lcu.2RBY.1g066820.1	-0.50928	4.43483	5.20521	0.0225193	0.796121	0
Lcu.2RBY.2g058020.1	-1.25227	0.649655	5.20448	0.0225288	0.796121	0
Lcu.2RBY.3g043660.1	1.82621	-0.229996	5.19944	0.0225942	0.796219	0
Lcu.2RBY.2g069590.1	-1.69333	2.40709	5.1933	0.0226742	0.796219	0
Lcu.2RBY.6g011480.1	1.21796	1.19408	5.1907	0.0227081	0.796219	0
Lcu.2RBY.4g072110.1	-1.77654	1.71993	5.19054	0.0227101	0.796219	0
Lcu.2RBY.5g001510.1	0.451539	8.31375	5.1869	0.0227578	0.796219	0
Lcu.2RBY.6g050600.1	-0.676624	4.89026	5.18619	0.0227671	0.796219	0
Lcu.2RBY.4g048090.1	1.60317	-0.474842	5.17854	0.0228675	0.798357	0
Lcu.2RBY.1g049420.1	1.15912	3.80597	5.17499	0.0229144	0.798616	0
Lcu.2RBY.1g038780.1	-0.58382	3.11786	5.16639	0.023028	0.801201	0
Lcu.2RBY.3g054520.1	0.552306	5.75088	5.15683	0.0231552	0.803397	0
Lcu.2RBY.7g075320.1	4.42682	-0.736135	5.1556	0.0231716	0.803397	0
Lcu.2RBY.3g062060.1	-2.06342	-0.623381	5.15272	0.02321	0.803397	0
Lcu.2RBY.3g018690.1	-1.15405	0.298052	5.14692	0.0232876	0.804712	0
Lcu.2RBY.6g046210.1	-0.68734	3.22848	5.13994	0.0233815	0.806582	0
Lcu.2RBY.L018390.1	-1.13058	1.69229	5.13601	0.0234344	0.807034	0
Lcu.2RBY.1g051010.1	-1.3599	1.22938	5.12685	0.0235584	0.808434	0
Lcu.2RBY.1g039540.1	1.09122	0.987947	5.12431	0.023593	0.808434	0
Lcu.2RBY.5g007120.1	0.649279	6.60881	5.11925	0.0236619	0.808434	0
Lcu.2RBY.6g023490.1	-1.76193	-0.0304092	5.11734	0.0236879	0.808434	0
Lcu.2RBY.2g091720.1	0.713562	2.27052	5.11062	0.0237799	0.808434	0
Lcu.2RBY.5g009040.1	1.74516	2.87229	5.10957	0.0237942	0.808434	0
Lcu.2RBY.L005080.1	0.428025	5.90333	5.10867	0.0238066	0.808434	0
Lcu.2RBY.7g030950.1	2.60447	0.784227	5.10717	0.0238271	0.808434	0
Lcu.2RBY.6g052360.1	-2.15039	-0.831216	5.10669	0.0238337	0.808434	0
Lcu.2RBY.3g029110.1	1.23355	0.208484	5.0961	0.0239798	0.810547	0
Lcu.2RBY.7g061410.1	-0.477107	4.07583	5.09374	0.0240123	0.810547	0
Lcu.2RBY.4g008520.1	0.606744	4.92424	5.09138	0.0240451	0.810547	0
Lcu.2RBY.5g007230.1	0.532959	4.27311	5.0906	0.0240559	0.810547	0
Lcu.2RBY.2g016000.1	-1.53978	1.95573	5.08524	0.0241303	0.811708	0
Lcu.2RBY.1g070340.1	0.620799	4.29093	5.07538	0.024268	0.812208	0
Lcu.2RBY.2g004090.1	-0.603372	2.46293	5.07139	0.0243238	0.812208	0
Lcu.2RBY.6g058520.1	-1.34158	1.98151	5.07104	0.0243288	0.812208	0
Lcu.2RBY.6g067190.1	-0.602563	5.20171	5.06994	0.0243442	0.812208	0
Lcu.2RBY.L014550.1	2.47107	-0.502603	5.06985	0.0243454	0.812208	0
Lcu.2RBY.6g018010.1	1.89023	2.15404	5.06179	0.0244589	0.813563	0
Lcu.2RBY.2g012700.1	0.789494	4.98807	5.06127	0.0244662	0.813563	0
Lcu.2RBY.4g052260.1	0.779806	1.56683	5.04424	0.024708	0.820256	0
Lcu.2RBY.2g017170.1	1.38577	2.13512	5.04095	0.0247549	0.820472	0
Lcu.2RBY.4g078600.1	-1.60963	5.26786	5.03673	0.0248153	0.821115	0
Lcu.2RBY.1g034900.1	1.31697	1.45589	5.02265	0.0250179	0.821115	0
Lcu.2RBY.4g078620.1	-1.03952	1.0933	5.02134	0.0250368	0.821115	0
Lcu.2RBY.2g004670.1	-1.39879	3.41502	5.02054	0.0250483	0.821115	0
Lcu.2RBY.6g056190.1	-0.585086	7.92209	5.01524	0.0251252	0.821115	0
Lcu.2RBY.4g031290.1	-0.568246	4.80096	5.01343	0.0251514	0.821115	0
Lcu.2RBY.3g071380.1	-1.53671	-0.428887	5.00988	0.025203	0.821115	0
Lcu.2RBY.L010130.1	0.746124	1.35154	5.00982	0.0252039	0.821115	0
Lcu.2RBY.2g016810.1	-1.65908	2.34885	5.00971	0.0252056	0.821115	0
Lcu.2RBY.2g081880.1	1.06413	1.77302	5.00799	0.0252305	0.821115	0
Lcu.2RBY.5g073880.1	1.51853	2.48944	5.00554	0.0252663	0.821115	0
Lcu.2RBY.7g003830.1	2.62569	0.00260286	5.00324	0.0252999	0.821115	0
Lcu.2RBY.4g030090.1	1.04885	0.0730068	5.0032	0.0253006	0.821115	0
Lcu.2RBY.5g057660.1	0.932944	2.27112	5.0004	0.0253415	0.821118	0
Lcu.2RBY.1g017060.1	0.417539	6.49093	4.99766	0.0253816	0.821118	0
Lcu.2RBY.6g026930.1	-1.13225	0.447833	4.99238	0.0254592	0.821459	0
Lcu.2RBY.6g017560.1	-1.10876	3.32833	4.99143	0.0254732	0.821459	0
Lcu.2RBY.2g052170.1	-0.494567	3.77881	4.98084	0.0256296	0.823922	0
Lcu.2RBY.1g016430.1	0.65378	6.05666	4.98062	0.0256328	0.823922	0
Lcu.2RBY.2g005670.1	2.7454	1.35594	4.97802	0.0256714	0.823922	0
Lcu.2RBY.4g059620.1	-0.968488	3.72628	4.96912	0.0258038	0.826864	0
Lcu.2RBY.3g030550.1	-0.574275	3.01835	4.96444	0.0258737	0.827796	0
Lcu.2RBY.6g038700.1	1.25204	0.461285	4.95667	0.0259902	0.830087	0
Lcu.2RBY.2g095630.1	-0.871174	3.33397	4.95421	0.0260272	0.830087	0
Lcu.2RBY.L013920.1	0.845545	3.90785	4.95035	0.0260854	0.830638	0
Lcu.2RBY.7g003750.1	0.817187	5.51832	4.94683	0.0261386	0.831026	0
Lcu.2RBY.4g069010.1	-0.913493	3.37939	4.94267	0.0262016	0.831725	0
Lcu.2RBY.3g054080.1	1.21042	3.83459	4.92938	0.0264038	0.834335	0
Lcu.2RBY.4g006640.1	1.47186	0.101482	4.92731	0.0264354	0.834335	0
Lcu.2RBY.7g063950.1	0.553547	3.31378	4.92609	0.0264542	0.834335	0
Lcu.2RBY.4g006110.1	0.569228	7.92594	4.92588	0.0264573	0.834335	0
Lcu.2RBY.1g062380.1	-0.682263	5.50298	4.92378	0.0264894	0.834335	0
Lcu.2RBY.4g008410.1	-0.499784	3.9101	4.91987	0.0265495	0.834932	0
Lcu.2RBY.2g057790.1	-3.40229	2.08885	4.91694	0.0265945	0.835051	0
Lcu.2RBY.7g068700.1	-2.13479	-0.206056	4.91167	0.0266758	0.836087	0
Lcu.2RBY.2g084360.1	0.373882	4.84674	4.90623	0.02676	0.836087	0
Lcu.2RBY.3g048880.1	-2.03006	3.76125	4.9013	0.0268365	0.836087	0
Lcu.2RBY.6g018460.1	-1.81001	3.81682	4.89571	0.0269235	0.836087	0
Lcu.2RBY.1g047680.1	0.651644	5.19573	4.89244	0.0269746	0.836087	0
Lcu.2RBY.7g012940.1	0.579674	7.0336	4.89239	0.0269754	0.836087	0
Lcu.2RBY.3g037540.1	-0.546567	3.77029	4.88894	0.0270293	0.836087	0
Lcu.2RBY.7g064370.1	-3.36699	4.02407	4.88884	0.0270308	0.836087	0
Lcu.2RBY.7g032350.1	0.484018	4.31332	4.88874	0.0270325	0.836087	0
Lcu.2RBY.3g056740.1	0.698323	7.066	4.88828	0.0270397	0.836087	0
Lcu.2RBY.4g018580.1	-1.27993	0.612376	4.87825	0.0271972	0.838291	0
Lcu.2RBY.L016990.1	-1.16904	0.543651	4.8778	0.0272043	0.838291	0
Lcu.2RBY.6g020240.1	0.38855	6.22741	4.8685	0.0273513	0.838291	0
Lcu.2RBY.1g001480.1	0.80152	4.97421	4.86547	0.0273993	0.838291	0
Lcu.2RBY.6g006430.1	-0.579511	7.95374	4.86482	0.0274096	0.838291	0
Lcu.2RBY.4g052750.1	-0.972077	7.11199	4.86364	0.0274283	0.838291	0
Lcu.2RBY.3g012820.1	-1.59938	0.351472	4.85753	0.0275258	0.838291	0
Lcu.2RBY.2g001380.1	-0.810908	1.80532	4.85595	0.0275509	0.838291	0
Lcu.2RBY.1g040540.1	1.26397	2.25762	4.85595	0.0275509	0.838291	0
Lcu.2RBY.2g067010.1	0.512008	5.74099	4.85594	0.0275512	0.838291	0
Lcu.2RBY.7g049380.1	1.47607	-0.468097	4.85338	0.027592	0.838291	0
Lcu.2RBY.1g023900.1	-0.808437	2.62613	4.85245	0.0276069	0.838291	0
Lcu.2RBY.6g021920.1	0.975059	0.658236	4.84818	0.0276754	0.8383	0
Lcu.2RBY.4g079340.1	0.59383	8.02969	4.84502	0.0277261	0.8383	0
Lcu.2RBY.L013060.1	-0.538675	3.98808	4.8447	0.0277312	0.8383	0
Lcu.2RBY.1g053010.1	-0.605263	2.96806	4.83374	0.027908	0.841693	0
Lcu.2RBY.3g071260.1	-0.406765	6.76788	4.82977	0.0279724	0.841693	0
Lcu.2RBY.1g059410.1	0.378161	4.60423	4.82726	0.0280131	0.841693	0
Lcu.2RBY.7g077640.1	-0.655377	5.04714	4.82661	0.0280236	0.841693	0
Lcu.2RBY.4g076470.1	-0.791612	3.2277	4.82394	0.0280672	0.841693	0
Lcu.2RBY.2g044280.1	0.776911	1.64923	4.82009	0.0281299	0.841693	0
Lcu.2RBY.3g025050.1	-0.62019	3.20289	4.81984	0.0281339	0.841693	0
Lcu.2RBY.7g049280.1	-0.954485	3.22792	4.81364	0.0282353	0.843227	0
Lcu.2RBY.7g043710.1	0.483304	4.34832	4.80652	0.0283522	0.843227	0
Lcu.2RBY.5g064930.1	-0.965084	1.70088	4.80062	0.0284495	0.843227	0
Lcu.2RBY.5g073630.1	0.638074	2.6176	4.7996	0.0284664	0.843227	0
Lcu.2RBY.4g041220.1	-1.44431	3.28909	4.79934	0.0284706	0.843227	0
Lcu.2RBY.6g038180.1	0.426458	6.36293	4.7971	0.0285076	0.843227	0
Lcu.2RBY.1g029540.1	-0.380324	6.04894	4.79452	0.0285505	0.843227	0
Lcu.2RBY.2g067210.1	1.07043	3.08539	4.79307	0.0285744	0.843227	0
Lcu.2RBY.4g073400.1	-0.616984	3.53049	4.79154	0.0285999	0.843227	0
Lcu.2RBY.3g054840.1	-0.549295	3.39468	4.79148	0.0286009	0.843227	0
Lcu.2RBY.6g045200.1	0.55656	7.59951	4.78071	0.0287803	0.846316	0
Lcu.2RBY.2g050970.1	0.480827	4.4071	4.78018	0.0287891	0.846316	0
Lcu.2RBY.5g044240.1	-0.670825	2.82196	4.76694	0.0290114	0.851253	0
Lcu.2RBY.5g034280.1	1.46789	1.18824	4.76518	0.029041	0.851253	0
Lcu.2RBY.5g068610.1	0.53081	3.20685	4.7615	0.0291032	0.851837	0
Lcu.2RBY.2g010660.1	-0.7183	4.02228	4.75903	0.0291449	0.851837	0
Lcu.2RBY.3g009420.1	-3.6852	0.149873	4.75331	0.0292421	0.853144	0
Lcu.2RBY.3g056250.1	-1.46218	0.358132	4.75144	0.0292737	0.853144	0
Lcu.2RBY.3g027620.1	-0.729234	2.21107	4.74741	0.0293425	0.853719	0
Lcu.2RBY.6g000950.1	0.526556	4.72005	4.74535	0.0293776	0.853719	0
Lcu.2RBY.6g066910.1	0.449039	4.50318	4.7426	0.0294245	0.853858	0
Lcu.2RBY.5g007990.1	0.741807	5.82598	4.73727	0.0295159	0.855287	0
Lcu.2RBY.2g000290.1	-0.560616	3.60167	4.73317	0.0295863	0.856032	0
Lcu.2RBY.1g076220.1	0.688794	7.0871	4.72955	0.0296486	0.856032	0
Lcu.2RBY.2g069390.1	0.700136	6.51197	4.72841	0.0296682	0.856032	0
Lcu.2RBY.2g072330.1	-1.33878	1.10025	4.72289	0.0297637	0.857279	0
Lcu.2RBY.3g037040.1	0.434253	6.18664	4.72102	0.029796	0.857279	0
Lcu.2RBY.2g018300.1	0.573529	4.34011	4.71778	0.0298523	0.857684	0
Lcu.2RBY.2g093060.1	3.52236	0.493676	4.71039	0.0299809	0.858441	0
Lcu.2RBY.3g066480.1	0.681268	3.55409	4.7058	0.030061	0.858441	0
Lcu.2RBY.7g039850.1	0.945604	1.68231	4.70486	0.0300774	0.858441	0
Lcu.2RBY.3g024930.1	-0.503261	4.97007	4.70446	0.0300844	0.858441	0
Lcu.2RBY.6g019680.1	2.25124	-0.112549	4.70159	0.0301347	0.858441	0
Lcu.2RBY.7g000010.1	-0.484384	3.96239	4.70077	0.0301491	0.858441	0
Lcu.2RBY.2g010530.1	-1.03995	2.0323	4.6982	0.0301942	0.858441	0
Lcu.2RBY.2g076440.1	-0.527407	4.61052	4.69689	0.0302172	0.858441	0
Lcu.2RBY.4g036370.1	1.44549	1.27905	4.6878	0.0303775	0.861163	0
Lcu.2RBY.4g054810.1	0.855173	1.09078	4.68664	0.030398	0.861163	0
Lcu.2RBY.7g075970.1	-0.626172	5.39642	4.68211	0.0304782	0.862232	0
Lcu.2RBY.3g067490.1	-0.497148	5.08508	4.67644	0.030579	0.863676	0
Lcu.2RBY.2g075170.1	1.20651	1.71579	4.67072	0.030681	0.863676	0
Lcu.2RBY.5g074620.1	0.806747	1.7897	4.66931	0.0307063	0.863676	0
Lcu.2RBY.2g044500.1	1.94544	0.612198	4.66919	0.0307084	0.863676	0
Lcu.2RBY.2g057340.1	-1.83467	-0.727714	4.66465	0.0307897	0.863676	0
Lcu.2RBY.5g009550.1	0.492728	3.78514	4.65829	0.030904	0.863676	0
Lcu.2RBY.5g013360.1	-0.46836	6.07155	4.65745	0.030919	0.863676	0
Lcu.2RBY.4g025480.1	0.680181	2.72872	4.65406	0.0309801	0.863676	0
Lcu.2RBY.4g001060.1	-0.740862	5.89777	4.65397	0.0309819	0.863676	0
Lcu.2RBY.6g024460.1	-1.91425	-1.32044	4.65376	0.0309857	0.863676	0
Lcu.2RBY.5g053190.1	0.451519	4.90424	4.65033	0.0310477	0.863676	0
Lcu.2RBY.6g048530.1	0.511017	5.7922	4.6477	0.0310952	0.863676	0
Lcu.2RBY.5g066110.1	0.694688	7.10733	4.6467	0.0311132	0.863676	0
Lcu.2RBY.5g057020.1	-1.22895	0.170947	4.64276	0.0311848	0.863676	0
Lcu.2RBY.L007960.1	0.63929	5.27403	4.64166	0.0312047	0.863676	0
Lcu.2RBY.7g063560.1	-2.34288	0.801292	4.64135	0.0312105	0.863676	0
Lcu.2RBY.5g073390.1	-0.640391	3.52175	4.62878	0.0314399	0.868837	0
Lcu.2RBY.5g002240.1	-1.25869	-0.69536	4.62368	0.0315336	0.870241	0
Lcu.2RBY.5g033990.1	-0.876818	1.77917	4.6209	0.0315847	0.870469	0
Lcu.2RBY.7g077870.1	0.664729	5.57914	4.61679	0.0316605	0.871266	0
Lcu.2RBY.4g033120.1	-1.59863	0.219943	4.60935	0.0317982	0.871266	0
Lcu.2RBY.2g089720.1	-0.657526	6.18716	4.60899	0.0318048	0.871266	0
Lcu.2RBY.5g006480.1	-1.15553	0.381097	4.60744	0.0318335	0.871266	0
Lcu.2RBY.3g007780.1	-1.30965	0.276799	4.60627	0.0318552	0.871266	0
Lcu.2RBY.3g027180.1	-0.589847	5.09317	4.6054	0.0318714	0.871266	0
Lcu.2RBY.5g006930.1	-1.17073	3.50469	4.60286	0.0319187	0.871386	0
Lcu.2RBY.1g056750.1	-2.49227	0.0703691	4.59949	0.0319814	0.871923	0
Lcu.2RBY.7g057580.1	-1.11125	1.89271	4.59495	0.0320663	0.872982	0
Lcu.2RBY.2g092270.1	1.36474	1.18947	4.59281	0.0321063	0.872982	0
Lcu.2RBY.1g014430.1	0.985799	2.84444	4.58623	0.0322298	0.875167	0
Lcu.2RBY.2g018030.1	0.651452	7.41182	4.57892	0.0323676	0.877733	0
Lcu.2RBY.6g045510.1	0.580843	5.07054	4.57192	0.0325001	0.880149	0
Lcu.2RBY.4g039700.1	-0.673397	3.03298	4.56819	0.0325709	0.880643	0
Lcu.2RBY.3g024280.1	0.733658	2.2895	4.56639	0.0326051	0.880643	0
Lcu.2RBY.1g074280.1	1.51835	0.72456	4.56041	0.0327193	0.882552	0
Lcu.2RBY.3g069980.1	-0.463764	3.23265	4.5575	0.0327748	0.882874	0
Lcu.2RBY.4g004870.1	0.99951	4.18579	4.54315	0.0330508	0.887405	0
Lcu.2RBY.3g068940.1	0.783566	6.89632	4.54292	0.0330551	0.887405	0
Lcu.2RBY.5g002520.1	-0.489351	5.31425	4.54193	0.0330743	0.887405	0
Lcu.2RBY.1g054270.1	0.45326	7.7751	4.53437	0.0332207	0.890156	0
Lcu.2RBY.4g071630.1	0.518766	6.86219	4.52936	0.033318	0.890866	0
Lcu.2RBY.2g095970.1	-0.909725	1.71386	4.52849	0.033335	0.890866	0
Lcu.2RBY.2g001370.1	0.781462	5.07509	4.52179	0.0334657	0.893183	0
Lcu.2RBY.2g033160.1	-0.510315	4.07232	4.51163	0.0336651	0.895396	0
Lcu.2RBY.4g017680.1	1.97367	-0.710528	4.51158	0.0336661	0.895396	0
Lcu.2RBY.4g038780.1	0.486463	5.10377	4.51034	0.0336905	0.895396	0
Lcu.2RBY.4g021410.1	-0.971788	0.856939	4.50673	0.0337617	0.895396	0
Lcu.2RBY.6g024740.1	-1.28554	1.37014	4.50559	0.0337842	0.895396	0
Lcu.2RBY.5g068260.1	0.945168	6.61125	4.50411	0.0338135	0.895396	0
Lcu.2RBY.1g056270.1	-0.467836	6.24932	4.4958	0.0339782	0.897426	0
Lcu.2RBY.7g003980.1	-0.471434	4.11003	4.49522	0.0339898	0.897426	0
Lcu.2RBY.1g051530.1	0.564115	6.91898	4.4925	0.0340438	0.897426	0
Lcu.2RBY.7g053530.1	-0.531755	5.09669	4.49041	0.0340854	0.897426	0
Lcu.2RBY.7g038120.1	0.969549	3.28013	4.48911	0.0341114	0.897426	0
Lcu.2RBY.6g070320.1	-0.453202	4.72734	4.4854	0.0341855	0.897782	0
Lcu.2RBY.4g019160.1	0.628303	4.43396	4.48356	0.0342223	0.897782	0
Lcu.2RBY.2g040590.1	1.58347	0.656814	4.4818	0.0342577	0.897782	0
Lcu.2RBY.3g052660.1	-0.91853	2.51993	4.47419	0.0344106	0.900579	0
Lcu.2RBY.1g048210.1	-0.883807	2.30545	4.47207	0.0344532	0.900579	0
Lcu.2RBY.7g074060.1	-1.21515	2.30723	4.46763	0.0345429	0.90176	0
Lcu.2RBY.2g068270.1	0.412484	6.50448	4.45951	0.0347074	0.904272	0
Lcu.2RBY.5g002640.1	-0.520438	5.2133	4.45849	0.0347283	0.904272	0
Lcu.2RBY.5g051940.1	0.994654	2.79787	4.45623	0.0347741	0.904305	0
Lcu.2RBY.7g074130.1	1.41936	0.213677	4.45022	0.0348968	0.905333	0
Lcu.2RBY.5g054070.1	-1.69422	-0.288505	4.44992	0.0349029	0.905333	0
Lcu.2RBY.5g038770.1	-3.32178	-0.484631	4.44312	0.0350422	0.906913	0
Lcu.2RBY.6g002200.1	1.24232	1.59282	4.44258	0.0350532	0.906913	0
Lcu.2RBY.7g056470.1	-0.530567	4.45439	4.43399	0.0352301	0.910328	0
Lcu.2RBY.5g064350.1	1.34197	-0.340387	4.42787	0.0353565	0.911879	0
Lcu.2RBY.7g048500.1	-0.581791	3.59038	4.42674	0.03538	0.911879	0
Lcu.2RBY.2g091640.1	-2.1714	-0.924488	4.42231	0.035472	0.913088	0
Lcu.2RBY.1g074430.1	-0.436634	6.04864	4.41882	0.0355447	0.913455	0
Lcu.2RBY.4g037050.1	-1.95362	4.79431	4.4173	0.0355763	0.913455	0
Lcu.2RBY.L004500.1	-1.22475	-0.0770329	4.41048	0.0357188	0.914986	0
Lcu.2RBY.7g064530.1	-0.457822	3.97627	4.40897	0.0357505	0.914986	0
Lcu.2RBY.2g049750.1	-1.61333	0.94369	4.40686	0.0357947	0.914986	0
Lcu.2RBY.6g062440.1	-0.782675	2.12798	4.40583	0.0358163	0.914986	0
Lcu.2RBY.1g067100.1	-0.578168	2.77284	4.40094	0.0359191	0.915032	0
Lcu.2RBY.6g026360.1	-1.6753	-0.0824886	4.39866	0.0359672	0.915032	0
Lcu.2RBY.7g039780.1	-2.75614	2.27909	4.39642	0.0360145	0.915032	0
Lcu.2RBY.7g067210.1	1.53949	2.51181	4.39554	0.036033	0.915032	0
Lcu.2RBY.4g001410.1	0.500231	6.24092	4.39419	0.0360616	0.915032	0
Lcu.2RBY.5g050440.1	-0.508372	5.74833	4.39221	0.0361036	0.915032	0
Lcu.2RBY.4g049420.1	-2.15993	1.97379	4.39077	0.0361339	0.915032	0
Lcu.2RBY.1g009950.1	0.443967	6.02587	4.37873	0.0363902	0.919367	0
Lcu.2RBY.3g001070.1	-0.540809	3.33707	4.37688	0.0364295	0.919367	0
Lcu.2RBY.5g036620.1	0.806293	6.65556	4.37452	0.0364802	0.919367	0
Lcu.2RBY.2g016570.1	-0.797652	4.28092	4.37413	0.0364884	0.919367	0
Lcu.2RBY.4g000590.1	-0.42664	4.82011	4.37211	0.0365317	0.919367	0
Lcu.2RBY.5g031370.1	1.6435	-0.0289128	4.36673	0.0366473	0.921132	0
Lcu.2RBY.5g005320.1	-1.17077	0.259953	4.36196	0.0367499	0.922569	0
Lcu.2RBY.6g021380.1	2.3344	-0.897621	4.35535	0.0368929	0.923595	0
Lcu.2RBY.7g008880.1	1.03452	0.548717	4.35501	0.0369002	0.923595	0
Lcu.2RBY.2g027220.1	-2.47175	0.308213	4.34923	0.0370256	0.923595	0
Lcu.2RBY.2g004630.1	-1.26659	1.15632	4.34823	0.0370475	0.923595	0
Lcu.2RBY.5g033790.1	-1.02148	5.19616	4.33977	0.0372318	0.923595	0
Lcu.2RBY.6g034570.1	-0.66295	4.46074	4.339	0.0372487	0.923595	0
Lcu.2RBY.4g070750.1	-1.36794	1.22377	4.33829	0.0372644	0.923595	0
Lcu.2RBY.4g024720.1	0.671968	5.2296	4.33796	0.0372715	0.923595	0
Lcu.2RBY.2g078520.1	0.689619	7.01285	4.33684	0.0372962	0.923595	0
Lcu.2RBY.4g078870.1	2.08262	0.325525	4.33663	0.0373006	0.923595	0
Lcu.2RBY.2g053650.1	-2.04734	0.730153	4.33628	0.0373083	0.923595	0
Lcu.2RBY.4g005150.1	0.729951	5.30217	4.33496	0.0373372	0.923595	0
Lcu.2RBY.5g017620.1	-0.683958	3.75433	4.33278	0.0373851	0.923653	0
Lcu.2RBY.L002620.1	0.730339	1.95201	4.32637	0.0375261	0.925543	0
Lcu.2RBY.7g007660.1	0.767152	7.86605	4.32516	0.0375529	0.925543	0
Lcu.2RBY.6g006960.1	-0.817033	1.65911	4.31961	0.0376756	0.927042	0
Lcu.2RBY.1g006670.1	-0.953634	1.78327	4.31828	0.0377051	0.927042	0
Lcu.2RBY.1g043880.1	-0.470568	4.89535	4.31453	0.0377882	0.927962	0
Lcu.2RBY.7g031940.1	-0.892853	1.43443	4.31231	0.0378376	0.92805	0
Lcu.2RBY.6g062550.1	-0.526186	4.78017	4.30909	0.0379093	0.928687	0
Lcu.2RBY.L001140.1	2.52862	-1.17954	4.30255	0.0380553	0.929879	0
Lcu.2RBY.7g000110.1	0.407542	7.14477	4.30086	0.0380931	0.929879	0
Lcu.2RBY.7g028780.1	-1.18076	0.0684848	4.30075	0.0380955	0.929879	0
Lcu.2RBY.5g014940.1	-0.824497	1.2685	4.29682	0.0381837	0.930912	0
Lcu.2RBY.5g063960.1	-1.04421	2.12327	4.29308	0.0382678	0.931841	0
Lcu.2RBY.2g071760.1	-0.58067	3.12386	4.28749	0.0383939	0.933238	0
Lcu.2RBY.4g073100.1	-0.377901	5.47162	4.28449	0.0384617	0.933238	0
Lcu.2RBY.4g074790.1	1.93825	0.0368555	4.28442	0.0384632	0.933238	0
Lcu.2RBY.1g001950.1	0.84711	0.618154	4.2815	0.0385293	0.933465	0
Lcu.2RBY.3g067300.1	1.77552	-0.300632	4.27888	0.0385888	0.933465	0
Lcu.2RBY.4g008980.1	2.42309	0.739919	4.27659	0.0386408	0.933465	0
Lcu.2RBY.5g014200.1	1.28295	1.14822	4.2742	0.0386952	0.933465	0
Lcu.2RBY.1g064830.1	1.02619	4.18143	4.27387	0.0387026	0.933465	0
Lcu.2RBY.7g005180.1	0.487335	5.23164	4.26397	0.0389289	0.937806	0
Lcu.2RBY.2g033710.1	1.26518	-0.184171	4.25935	0.0390347	0.937923	0
Lcu.2RBY.2g076400.1	2.24299	-0.215226	4.25879	0.0390478	0.937923	0
Lcu.2RBY.7g028470.1	-0.984657	0.614988	4.25594	0.0391132	0.937923	0
Lcu.2RBY.1g058480.1	0.629013	7.49462	4.25571	0.0391186	0.937923	0
Lcu.2RBY.1g066330.1	-0.888838	3.16659	4.25283	0.0391849	0.938312	0
Lcu.2RBY.5g014010.1	-0.849271	4.50729	4.25099	0.0392274	0.938312	0
Lcu.2RBY.3g041750.1	0.616311	3.81099	4.24801	0.0392964	0.938855	0
Lcu.2RBY.2g096290.1	0.436368	4.60484	4.24442	0.0393794	0.939315	0
Lcu.2RBY.4g002200.1	0.396978	5.15328	4.24318	0.0394083	0.939315	0
Lcu.2RBY.4g064510.1	1.10853	0.802812	4.23862	0.0395143	0.939622	0
Lcu.2RBY.5g066750.1	1.29009	-0.115421	4.23519	0.0395941	0.939622	0
Lcu.2RBY.4g002210.1	-0.742648	1.92258	4.23219	0.0396643	0.939622	0
Lcu.2RBY.4g041740.1	1.93555	-0.357243	4.23194	0.03967	0.939622	0
Lcu.2RBY.6g012100.1	0.576626	3.29932	4.23151	0.0396802	0.939622	0
Lcu.2RBY.6g061550.1	-1.85767	2.08899	4.2307	0.0396991	0.939622	0
Lcu.2RBY.3g040980.1	0.442394	6.59722	4.22671	0.0397926	0.940738	0
Lcu.2RBY.4g054270.1	-0.802943	1.89533	4.22065	0.0399349	0.942216	0
Lcu.2RBY.1g013080.1	-0.959248	1.14327	4.2195	0.0399619	0.942216	0
Lcu.2RBY.5g045480.1	0.558426	2.74082	4.21658	0.0400308	0.942216	0
Lcu.2RBY.7g067200.1	0.771886	4.85678	4.21512	0.0400653	0.942216	0
Lcu.2RBY.2g023540.1	-0.42106	4.63184	4.21345	0.0401046	0.942216	0
Lcu.2RBY.2g080460.1	-0.728428	1.6304	4.21222	0.0401339	0.942216	0
Lcu.2RBY.1g071860.1	0.440827	5.9031	4.20611	0.0402787	0.944015	0
Lcu.2RBY.4g063340.1	0.481198	3.40641	4.20289	0.0403551	0.944015	0
Lcu.2RBY.1g064670.1	0.387609	6.37347	4.19992	0.0404259	0.944015	0
Lcu.2RBY.6g050180.1	2.45028	-0.723559	4.19892	0.0404497	0.944015	0
Lcu.2RBY.4g077230.1	-0.890161	1.53066	4.1951	0.0405409	0.944015	0
Lcu.2RBY.4g046940.1	2.99404	0.246787	4.19464	0.0405519	0.944015	0
Lcu.2RBY.3g009160.1	-1.0828	5.47011	4.19369	0.0405746	0.944015	0
Lcu.2RBY.6g051610.1	0.588755	6.5239	4.19219	0.0406105	0.944015	0
Lcu.2RBY.1g054630.1	1.07434	1.83174	4.19141	0.0406293	0.944015	0
Lcu.2RBY.3g053280.1	0.498975	6.81587	4.18478	0.0407885	0.9455	0
Lcu.2RBY.5g011040.1	-0.583726	5.60669	4.18326	0.0408252	0.9455	0
Lcu.2RBY.4g013830.1	-0.689193	2.07246	4.17955	0.0409146	0.9455	0
Lcu.2RBY.2g094590.1	0.445622	6.5892	4.17941	0.040918	0.9455	0
Lcu.2RBY.5g059310.1	-2.46955	1.40087	4.17753	0.0409634	0.9455	0
Lcu.2RBY.1g057160.1	-0.484746	6.43172	4.17633	0.0409924	0.9455	0
Lcu.2RBY.2g051440.1	3.40487	-1.40466	4.17521	0.0410195	0.9455	0
Lcu.2RBY.6g031320.1	0.919757	3.92695	4.17028	0.041139	0.945786	0
Lcu.2RBY.2g032620.1	-0.766476	1.35466	4.16939	0.0411606	0.945786	0
Lcu.2RBY.7g050810.1	-0.538602	5.94576	4.16893	0.0411718	0.945786	0
Lcu.2RBY.7g002710.1	1.37442	-0.107066	4.16423	0.0412861	0.947339	0
Lcu.2RBY.1g049680.1	0.670145	8.19963	4.15606	0.0414858	0.950406	0
Lcu.2RBY.6g013680.1	-0.386018	5.3041	4.15433	0.0415282	0.950406	0
Lcu.2RBY.L001040.1	-0.750221	3.08961	4.15053	0.0416216	0.950406	0
Lcu.2RBY.3g072760.1	0.363961	6.1649	4.14672	0.0417153	0.950406	0
Lcu.2RBY.5g057860.1	-1.43756	-0.63548	4.1462	0.041728	0.950406	0
Lcu.2RBY.5g014150.1	0.73662	9.5597	4.14336	0.0417982	0.950406	0
Lcu.2RBY.1g068840.1	1.40179	1.95317	4.14232	0.0418237	0.950406	0
Lcu.2RBY.4g057080.1	-1.56469	3.01622	4.13879	0.0419112	0.950406	0
Lcu.2RBY.5g069480.1	-1.26099	2.19341	4.13332	0.0420467	0.950406	0
Lcu.2RBY.1g015920.1	-0.345417	5.17992	4.13144	0.0420936	0.950406	0
Lcu.2RBY.2g041140.1	-1.46769	-0.0950291	4.1303	0.0421219	0.950406	0
Lcu.2RBY.7g039120.1	-0.854581	2.20544	4.13011	0.0421266	0.950406	0
Lcu.2RBY.5g062400.1	0.34765	5.85835	4.12977	0.0421351	0.950406	0
Lcu.2RBY.1g027770.1	3.73257	3.07491	4.12722	0.0421986	0.950406	0
Lcu.2RBY.2g012660.1	-1.13787	1.3613	4.1263	0.0422215	0.950406	0
Lcu.2RBY.5g063650.1	-0.585239	4.36197	4.12521	0.0422488	0.950406	0
Lcu.2RBY.2g057730.1	0.4262	6.05602	4.12468	0.042262	0.950406	0
Lcu.2RBY.2g030940.1	0.981523	1.72782	4.12463	0.0422632	0.950406	0
Lcu.2RBY.3g029400.1	1.75216	-0.368542	4.1193	0.0423966	0.95166	0
Lcu.2RBY.7g005110.1	-0.391085	4.07443	4.11526	0.0424979	0.95166	0
Lcu.2RBY.6g027150.1	0.655394	8.71486	4.11479	0.0425097	0.95166	0
Lcu.2RBY.1g074710.1	-0.586753	3.53403	4.11393	0.0425313	0.95166	0
Lcu.2RBY.5g001280.1	-0.442771	4.76602	4.11305	0.0425535	0.95166	0
Lcu.2RBY.7g018490.1	3.38897	-0.651706	4.1111	0.0426027	0.951712	0
Lcu.2RBY.6g022200.1	1.21173	1.80892	4.10313	0.042804	0.954566	0
Lcu.2RBY.7g005230.1	0.532092	4.39698	4.10231	0.0428246	0.954566	0
Lcu.2RBY.7g005360.1	-0.606921	3.39128	4.09806	0.0429325	0.954654	0
Lcu.2RBY.3g001480.1	-0.367338	3.92212	4.09672	0.0429665	0.954654	0
Lcu.2RBY.3g058550.1	-0.437847	5.57044	4.09515	0.0430064	0.954654	0
Lcu.2RBY.7g069900.1	-0.446048	4.30992	4.09109	0.0431099	0.954654	0
Lcu.2RBY.2g013950.1	0.892479	0.582832	4.09029	0.0431303	0.954654	0
Lcu.2RBY.6g048700.1	0.40903	3.7821	4.08993	0.0431394	0.954654	0
Lcu.2RBY.5g071440.1	-0.668247	5.17645	4.0892	0.043158	0.954654	0
Lcu.2RBY.2g079630.1	0.46889	6.80226	4.08589	0.0432428	0.955145	0
Lcu.2RBY.6g001600.1	-0.755177	3.26503	4.08274	0.0433233	0.955145	0
Lcu.2RBY.6g005580.1	3.40332	-1.05035	4.08218	0.0433377	0.955145	0
Lcu.2RBY.4g051570.1	-1.01958	0.0783967	4.08057	0.043379	0.955145	0
Lcu.2RBY.3g024440.1	-0.479741	4.3831	4.07794	0.0434467	0.955145	0
Lcu.2RBY.L019550.1	-0.485069	3.27167	4.07731	0.0434628	0.955145	0
Lcu.2RBY.2g045890.1	0.486572	5.9777	4.06764	0.0437122	0.959587	0
Lcu.2RBY.6g006380.1	0.49454	7.52551	4.06496	0.0437817	0.960074	0
Lcu.2RBY.5g023860.1	-1.27486	0.753026	4.05762	0.0439726	0.963217	0
Lcu.2RBY.5g067290.1	0.522046	7.42092	4.05449	0.044054	0.96392	0
Lcu.2RBY.4g034340.1	-2.68507	-0.584716	4.05097	0.0441459	0.96392	0
Lcu.2RBY.5g030300.1	-0.415988	3.40228	4.05092	0.0441472	0.96392	0
Lcu.2RBY.2g024570.1	-0.750775	1.65426	4.04186	0.0443849	0.966624	0
Lcu.2RBY.6g068970.1	-0.742141	4.78334	4.04152	0.0443937	0.966624	0
Lcu.2RBY.1g045890.1	-0.447892	4.01792	4.04075	0.044414	0.966624	0
Lcu.2RBY.7g055950.1	-2.10097	-0.577663	4.03744	0.0445013	0.967318	0
Lcu.2RBY.5g008390.1	0.425287	6.8144	4.03409	0.0445898	0.967318	0
Lcu.2RBY.2g042880.1	-0.475653	3.0945	4.03388	0.0445953	0.967318	0
Lcu.2RBY.3g004830.1	0.623539	7.42946	4.0322	0.0446398	0.967318	0
Lcu.2RBY.2g030240.1	0.332266	6.11276	4.02868	0.044733	0.967318	0
Lcu.2RBY.5g007090.1	-0.78015	2.99879	4.02827	0.0447437	0.967318	0
Lcu.2RBY.6g013860.1	0.493612	4.58632	4.02692	0.0447797	0.967318	0
Lcu.2RBY.4g038140.1	-0.658927	4.274	4.02501	0.0448304	0.967383	0
Lcu.2RBY.7g032420.1	-1.29706	1.06708	4.02141	0.0449261	0.967456	0
Lcu.2RBY.7g044300.1	1.99571	0.417179	4.0213	0.0449292	0.967456	0
Lcu.2RBY.4g037130.1	-2.82317	-0.99064	4.01684	0.0450481	0.968987	0
Lcu.2RBY.5g009540.1	0.48186	6.778	4.01186	0.0451812	0.970268	0
Lcu.2RBY.5g067860.1	-0.534813	4.79318	4.00903	0.0452571	0.970268	0
Lcu.2RBY.5g020730.1	-1.04663	0.934977	4.00859	0.0452691	0.970268	0
Lcu.2RBY.5g010260.1	-0.508593	3.9544	4.00748	0.0452989	0.970268	0
Lcu.2RBY.4g013600.1	-2.68007	2.05634	4.00444	0.0453805	0.970822	0
Lcu.2RBY.2g034640.1	-0.859478	1.42711	3.99955	0.0455124	0.970822	0
Lcu.2RBY.4g079940.1	0.765255	1.23531	3.99825	0.0455475	0.970822	0
Lcu.2RBY.4g018090.1	0.466871	5.61132	3.9976	0.045565	0.970822	0
Lcu.2RBY.7g001170.1	0.3605	5.03928	3.99454	0.0456479	0.970822	0
Lcu.2RBY.3g023470.1	-0.439898	4.72817	3.99442	0.0456512	0.970822	0
Lcu.2RBY.6g058700.1	0.757468	1.89143	3.9941	0.0456599	0.970822	0
Lcu.2RBY.6g019290.1	-1.17384	-0.511317	3.98898	0.0457987	0.97122	0
Lcu.2RBY.3g044950.1	1.19456	0.977338	3.98895	0.0457995	0.97122	0
Lcu.2RBY.5g017480.1	-1.21854	2.51695	3.98812	0.0458222	0.97122	0
Lcu.2RBY.2g096530.1	0.351165	6.50906	3.98147	0.0460034	0.972232	0
Lcu.2RBY.3g002390.1	-1.67966	0.275785	3.98012	0.0460404	0.972232	0
Lcu.2RBY.1g038800.1	-0.635577	2.33807	3.979	0.046071	0.972232	0
Lcu.2RBY.1g074750.1	-0.499792	4.63951	3.9787	0.0460791	0.972232	0
Lcu.2RBY.2g065600.1	-0.462749	5.19355	3.97591	0.0461556	0.972232	0
Lcu.2RBY.4g025300.1	1.34423	-0.0470463	3.97434	0.0461986	0.972232	0
Lcu.2RBY.6g049400.1	0.408883	4.75849	3.97409	0.0462055	0.972232	0
Lcu.2RBY.4g057090.1	-0.733907	1.51554	3.96844	0.0463608	0.97449	0
Lcu.2RBY.1g059660.1	0.784786	1.82889	3.96301	0.0465105	0.976163	0
Lcu.2RBY.5g012560.1	-1.34538	-0.0274206	3.95858	0.0466331	0.976163	0
Lcu.2RBY.5g059030.1	-1.37237	2.72632	3.9559	0.0467074	0.976163	0
Lcu.2RBY.1g058300.1	-0.524372	3.12251	3.95136	0.0468334	0.976163	0
Lcu.2RBY.2g010570.1	0.499351	6.22024	3.94921	0.0468933	0.976163	0
Lcu.2RBY.5g073650.1	-0.377514	5.26001	3.94921	0.0468934	0.976163	0
Lcu.2RBY.4g070640.1	0.841633	1.98311	3.94893	0.0469011	0.976163	0
Lcu.2RBY.7g056560.1	1.04679	1.01147	3.94834	0.0469176	0.976163	0
Lcu.2RBY.7g003580.1	-0.838681	2.05238	3.94204	0.0470937	0.976163	0
Lcu.2RBY.7g066900.1	-0.475007	4.71647	3.94057	0.0471347	0.976163	0
Lcu.2RBY.6g018350.1	0.478449	4.78929	3.93756	0.0472192	0.976163	0
Lcu.2RBY.1g058640.1	-0.969767	4.14509	3.93689	0.0472379	0.976163	0
Lcu.2RBY.2g047980.1	0.457916	6.64931	3.93668	0.0472439	0.976163	0
Lcu.2RBY.3g060060.1	-1.70138	0.123097	3.93616	0.0472587	0.976163	0
Lcu.2RBY.7g056850.1	0.553737	8.06962	3.93583	0.0472677	0.976163	0
Lcu.2RBY.2g082850.1	-0.716795	5.14612	3.93342	0.0473356	0.976163	0
Lcu.2RBY.2g065630.1	0.578467	4.00692	3.93196	0.0473768	0.976163	0
Lcu.2RBY.3g047610.1	-0.68881	4.94766	3.93177	0.0473819	0.976163	0
Lcu.2RBY.2g058840.1	0.557246	8.00071	3.9312	0.0473981	0.976163	0
Lcu.2RBY.5g008070.1	-0.45489	4.37553	3.92894	0.0474618	0.976163	0
Lcu.2RBY.5g057490.1	-0.409851	4.03615	3.92852	0.0474738	0.976163	0
Lcu.2RBY.5g037680.1	-1.7104	0.0392037	3.92549	0.0475594	0.976163	0
Lcu.2RBY.5g033580.1	3.38098	0.0542579	3.92221	0.0476523	0.976163	0
Lcu.2RBY.7g051680.1	-2.93352	-1.30739	3.92013	0.0477112	0.976163	0
Lcu.2RBY.7g042720.1	-1.64328	0.165176	3.91833	0.0477622	0.976163	0
Lcu.2RBY.4g009200.1	-0.342559	5.47453	3.91791	0.0477741	0.976163	0
Lcu.2RBY.7g075570.1	0.722076	4.70376	3.91614	0.0478246	0.976163	0
Lcu.2RBY.6g048090.1	-0.682474	1.20291	3.91613	0.0478248	0.976163	0
Lcu.2RBY.7g066040.1	0.89306	1.77034	3.91574	0.047836	0.976163	0
Lcu.2RBY.7g077970.1	0.441504	4.11594	3.903	0.0482	0.981481	0
Lcu.2RBY.3g051170.1	-0.451932	3.7428	3.90056	0.0482699	0.981481	0
Lcu.2RBY.4g081360.1	0.432577	5.13694	3.90018	0.0482811	0.981481	0
Lcu.2RBY.4g050290.1	0.67513	1.97399	3.89881	0.0483203	0.981481	0
Lcu.2RBY.7g069930.1	-1.24893	0.715225	3.89818	0.0483386	0.981481	0
Lcu.2RBY.1g070580.1	1.16446	0.269173	3.89136	0.0485352	0.984488	0
Lcu.2RBY.5g012110.1	1.07083	2.20906	3.88746	0.0486478	0.985474	0
Lcu.2RBY.2g056340.1	-0.696098	1.34501	3.88632	0.048681	0.985474	0
Lcu.2RBY.1g010020.1	-0.541151	3.12272	3.87646	0.0489676	0.988767	0
Lcu.2RBY.2g011610.1	0.453497	3.70411	3.87527	0.0490024	0.988767	0
Lcu.2RBY.5g014600.1	-1.00798	0.247453	3.87347	0.0490551	0.988767	0
Lcu.2RBY.3g017200.1	-1.21227	0.803592	3.8724	0.0490864	0.988767	0
Lcu.2RBY.3g014310.1	1.1601	1.98277	3.87067	0.0491368	0.988767	0
Lcu.2RBY.5g015480.1	-0.588207	2.87611	3.87003	0.0491555	0.988767	0
Lcu.2RBY.1g028330.1	0.638003	5.97446	3.86805	0.0492137	0.988767	0
Lcu.2RBY.7g000400.1	-0.585045	7.95095	3.86737	0.0492336	0.988767	0
Lcu.2RBY.4g080630.1	-0.396474	5.99469	3.86248	0.0493774	0.988988	0
Lcu.2RBY.2g035800.1	0.429567	4.96046	3.86069	0.04943	0.988988	0
Lcu.2RBY.2g039870.1	0.960877	4.85286	3.85823	0.0495024	0.988988	0
Lcu.2RBY.6g061140.1	-0.879391	-0.0715311	3.85806	0.0495076	0.988988	0
Lcu.2RBY.3g054640.1	0.51048	4.51318	3.85751	0.0495237	0.988988	0
Lcu.2RBY.L011100.1	-1.56507	2.48803	3.85706	0.0495372	0.988988	0
Lcu.2RBY.7g074980.1	0.585726	2.10111	3.85304	0.0496558	0.990381	0
Lcu.2RBY.6g005320.1	-0.40382	4.20817	3.84286	0.0499584	0.993966	0
Lcu.2RBY.6g053580.1	0.93245	3.87474	3.84232	0.0499745	0.993966	0
Lcu.2RBY.2g019460.1	1.07266	1.22505	3.83928	0.0500651	0.993966	0
Lcu.2RBY.L006030.1	0.474824	5.55909	3.83625	0.0501555	0.993966	0
Lcu.2RBY.5g000480.1	-0.703612	2.61358	3.83614	0.0501589	0.993966	0
Lcu.2RBY.6g002800.1	-0.410781	3.48616	3.83592	0.0501656	0.993966	0
Lcu.2RBY.4g028110.1	-0.681782	1.14885	3.83548	0.0501785	0.993966	0
Lcu.2RBY.2g006220.1	-1.19904	-0.0352063	3.82986	0.0503473	0.996335	0
Lcu.2RBY.3g026790.1	-0.597302	2.57421	3.82468	0.050503	0.998096	0
Lcu.2RBY.6g054040.1	-0.709968	3.39758	3.82329	0.050545	0.998096	0
Lcu.2RBY.3g060090.1	-1.10753	-0.254764	3.82058	0.0506266	0.998096	0
Lcu.2RBY.3g050050.1	0.551643	10.2572	3.81923	0.0506674	0.998096	0
Lcu.2RBY.5g007300.1	0.812195	0.413419	3.81479	0.0508019	0.998096	0
Lcu.2RBY.5g070810.1	-0.466962	3.20433	3.81466	0.050806	0.998096	0
Lcu.2RBY.6g069190.1	0.758333	0.96434	3.80948	0.0509633	0.998096	0
Lcu.2RBY.6g024570.1	-1.10912	-0.0602855	3.80837	0.050997	0.998096	0
Lcu.2RBY.7g027210.1	-0.604736	2.51346	3.80828	0.0509998	0.998096	0
Lcu.2RBY.1g007030.1	-0.371644	4.58798	3.80749	0.0510238	0.998096	0
Lcu.2RBY.1g031440.1	-0.857874	3.01098	3.80478	0.0511065	0.998096	0
Lcu.2RBY.5g025730.1	0.891909	1.49257	3.80273	0.051169	0.998096	0
Lcu.2RBY.4g068150.1	-0.747639	3.44211	3.80208	0.0511891	0.998096	0
Lcu.2RBY.2g077940.1	-0.457018	4.57887	3.80034	0.0512422	0.998096	0
Lcu.2RBY.5g036110.1	1.7786	0.701552	3.79993	0.0512547	0.998096	0
Lcu.2RBY.6g068070.1	-0.753322	2.55038	3.79941	0.0512708	0.998096	0
Lcu.2RBY.2g057420.1	-2.29367	2.32225	3.79811	0.0513103	0.998096	0
Lcu.2RBY.5g007730.1	-0.629512	3.51114	3.79774	0.0513219	0.998096	0
Lcu.2RBY.7g005560.1	-0.82923	3.40385	3.79564	0.0513863	0.99839	0
Lcu.2RBY.6g022710.1	0.888826	1.53515	3.79154	0.0515122	0.998657	0
Lcu.2RBY.4g009590.1	-1.16749	2.907	3.79139	0.0515169	0.998657	0
Lcu.2RBY.2g025030.1	-0.380369	5.36221	3.78911	0.051587	0.998657	0
Lcu.2RBY.6g004520.1	-1.03737	2.24741	3.78879	0.051597	0.998657	0
Lcu.2RBY.2g044000.1	0.746058	4.9884	3.7842	0.0517386	0.999171	0
Lcu.2RBY.3g068650.1	0.424206	5.7032	3.78381	0.0517507	0.999171	0
Lcu.2RBY.3g050690.1	0.993609	-0.15287	3.78314	0.0517713	0.999171	0
Lcu.2RBY.5g006010.1	0.645822	6.80866	3.78088	0.0518413	0.99957	0
Lcu.2RBY.7g041750.1	-0.416269	4.89796	3.77204	0.052116	1	0
Lcu.2RBY.3g058780.1	-0.522142	2.15114	3.77108	0.0521458	1	0
Lcu.2RBY.7g009800.1	-0.567374	3.53423	3.77081	0.0521543	1	0
Lcu.2RBY.6g065970.1	-0.658937	6.63704	3.76836	0.0522308	1	0
Lcu.2RBY.2g006040.1	-0.36849	6.30794	3.76401	0.0523667	1	0
Lcu.2RBY.4g039930.1	-0.437304	5.03363	3.76395	0.0523686	1	0
Lcu.2RBY.7g073530.1	-0.549866	3.82529	3.76301	0.0523981	1	0
Lcu.2RBY.2g024560.1	-0.504591	3.63977	3.75803	0.0525544	1	0
Lcu.2RBY.7g033720.1	0.848814	4.34377	3.75555	0.0526325	1	0
Lcu.2RBY.2g005290.1	-0.681328	2.80582	3.75449	0.0526657	1	0
Lcu.2RBY.4g058850.1	-2.27654	-0.699521	3.75424	0.0526739	1	0
Lcu.2RBY.5g013450.1	0.38847	6.0506	3.75042	0.0527943	1	0
Lcu.2RBY.7g014450.1	-0.451403	3.72998	3.74955	0.0528218	1	0
Lcu.2RBY.5g059470.1	0.651711	6.40421	3.74929	0.0528299	1	0
Lcu.2RBY.4g076870.1	-1.37894	0.336322	3.74446	0.0529828	1	0
Lcu.2RBY.5g000130.1	0.460012	8.95672	3.73991	0.0531274	1	0
Lcu.2RBY.3g062100.1	0.804218	2.89662	3.73954	0.0531391	1	0
Lcu.2RBY.2g097550.1	-1.41857	-0.242186	3.73926	0.0531479	1	0
Lcu.2RBY.1g002280.1	-0.411505	3.3572	3.73861	0.0531688	1	0
Lcu.2RBY.3g016810.1	-0.552404	4.2875	3.73652	0.0532351	1	0
Lcu.2RBY.4g042360.1	-0.651453	3.34239	3.73547	0.0532688	1	0
Lcu.2RBY.6g058600.1	0.380253	5.21469	3.73508	0.0532812	1	0
Lcu.2RBY.1g045430.1	-1.72217	-0.123264	3.73472	0.0532927	1	0
Lcu.2RBY.7g006740.1	-0.786154	2.20875	3.7338	0.0533218	1	0
Lcu.2RBY.4g022250.1	0.505907	8.80002	3.73313	0.0533433	1	0
Lcu.2RBY.1g005610.1	-1.05043	0.777833	3.73138	0.0533992	1	0
Lcu.2RBY.4g070130.1	-0.678392	6.37937	3.73044	0.0534292	1	0
Lcu.2RBY.1g075160.1	0.652646	5.33257	3.72912	0.0534716	1	0
Lcu.2RBY.2g080430.1	-0.466057	3.53904	3.72625	0.0535635	1	0
Lcu.2RBY.6g058440.1	0.466277	5.64617	3.72569	0.0535816	1	0
Lcu.2RBY.1g066960.1	-0.894081	0.0107028	3.71944	0.0537823	1	0
Lcu.2RBY.6g033130.1	0.996489	-0.821925	3.71924	0.0537888	1	0
Lcu.2RBY.4g053780.1	-1.39563	0.542131	3.71861	0.0538091	1	0
Lcu.2RBY.2g082170.1	-0.405641	4.77888	3.71282	0.0539961	1	0
Lcu.2RBY.7g008070.1	-0.381331	6.53484	3.71184	0.0540277	1	0
Lcu.2RBY.1g074360.1	0.554568	6.47786	3.71051	0.054071	1	0
Lcu.2RBY.3g060260.1	1.95276	-0.645496	3.70917	0.0541145	1	0
Lcu.2RBY.6g054010.1	-3.36315	-0.427312	3.70663	0.0541966	1	0
Lcu.2RBY.7g003300.1	-0.744793	4.59744	3.70396	0.0542836	1	0
Lcu.2RBY.4g047200.1	-0.971147	-0.201215	3.70375	0.0542903	1	0
Lcu.2RBY.5g021220.1	-0.533645	6.06563	3.70107	0.0543777	1	0
Lcu.2RBY.7g066200.1	-1.15271	0.71916	3.69998	0.054413	1	0
Lcu.2RBY.7g050060.1	-0.638589	3.21189	3.69951	0.0544284	1	0
Lcu.2RBY.3g072870.1	-1.36736	0.442135	3.69654	0.0545255	1	0
Lcu.2RBY.7g003370.1	-0.692864	1.7532	3.6952	0.0545694	1	0
Lcu.2RBY.1g041230.1	-0.831492	2.22984	3.69278	0.0546486	1	0
Lcu.2RBY.5g045350.1	-0.838182	2.64168	3.69033	0.0547289	1	0
Lcu.2RBY.5g057930.1	-0.861171	6.56982	3.68884	0.0547778	1	0
Lcu.2RBY.3g006660.1	-0.62592	1.96616	3.68791	0.0548081	1	0
Lcu.2RBY.7g064550.1	-0.479255	3.04444	3.68774	0.0548138	1	0
Lcu.2RBY.4g062010.1	0.465677	4.32237	3.68763	0.0548176	1	0
Lcu.2RBY.5g070690.1	-0.641752	1.71274	3.68505	0.0549024	1	0
Lcu.2RBY.2g083460.1	0.404779	5.84035	3.6828	0.0549766	1	0
Lcu.2RBY.2g063160.1	0.56142	6.98108	3.68191	0.0550058	1	0
Lcu.2RBY.4g054020.1	0.479511	4.4213	3.678	0.055135	1	0
Lcu.2RBY.1g043580.1	1.14326	0.562316	3.67781	0.0551413	1	0
Lcu.2RBY.5g036630.1	0.702705	5.4398	3.67714	0.0551632	1	0
Lcu.2RBY.4g074980.1	-0.813286	1.79917	3.677	0.055168	1	0
Lcu.2RBY.7g042500.1	0.73491	6.4704	3.67683	0.0551736	1	0
Lcu.2RBY.1g044670.1	1.07307	0.0523046	3.67387	0.0552718	1	0
Lcu.2RBY.4g020980.1	1.93231	-0.646424	3.67021	0.0553931	1	0
Lcu.2RBY.7g075530.1	0.530268	4.04656	3.66776	0.0554745	1	0
Lcu.2RBY.5g006550.1	0.4695	6.67263	3.66382	0.0556059	1	0
Lcu.2RBY.5g054610.1	-0.637054	2.73105	3.6621	0.0556633	1	0
Lcu.2RBY.6g062120.1	0.565956	7.43857	3.66207	0.0556643	1	0
Lcu.2RBY.4g034370.1	-1.16905	3.21277	3.65919	0.0557606	1	0
Lcu.2RBY.6g055850.1	-2.46012	-0.437092	3.65841	0.0557868	1	0
Lcu.2RBY.4g005750.1	1.81671	3.93778	3.6559	0.055871	1	0
Lcu.2RBY.7g061800.1	0.378335	4.82661	3.65553	0.0558833	1	0
Lcu.2RBY.2g023230.1	-3.58375	0.487129	3.65339	0.0559553	1	0
Lcu.2RBY.7g000250.1	-0.694094	6.23471	3.65332	0.0559576	1	0
Lcu.2RBY.7g076870.1	-0.700336	4.98867	3.65261	0.0559815	1	0
Lcu.2RBY.5g060060.1	0.775431	0.910466	3.65206	0.0559999	1	0
Lcu.2RBY.4g009520.1	0.561204	4.12407	3.65007	0.056067	1	0
Lcu.2RBY.1g042220.1	0.67253	6.34639	3.64952	0.0560852	1	0
Lcu.2RBY.5g003780.1	-1.23139	0.813842	3.64692	0.056173	1	0
Lcu.2RBY.L000960.1	1.36637	-0.115006	3.64675	0.0561787	1	0
Lcu.2RBY.7g048390.1	-0.776771	1.97382	3.64211	0.0563355	1	0
Lcu.2RBY.7g067740.1	-0.689983	3.97584	3.63799	0.0564752	1	0
Lcu.2RBY.1g040870.1	0.391137	6.12413	3.63354	0.0566262	1	0
Lcu.2RBY.5g062090.1	-0.480938	4.46468	3.63313	0.0566401	1	0
Lcu.2RBY.3g030610.1	-0.945501	1.23836	3.62915	0.0567759	1	0
Lcu.2RBY.1g063020.1	0.440123	7.028	3.62869	0.0567914	1	0
Lcu.2RBY.2g056410.1	0.841328	2.7706	3.62855	0.0567962	1	0
Lcu.2RBY.3g074400.1	0.477958	3.73243	3.62434	0.05694	1	0
Lcu.2RBY.1g069410.1	-2.89086	-1.09576	3.62417	0.056946	1	0
Lcu.2RBY.2g015720.1	1.2856	3.26007	3.6235	0.056969	1	0
Lcu.2RBY.5g007650.1	0.449948	5.74651	3.62309	0.0569829	1	0
Lcu.2RBY.1g011080.1	-0.626741	1.50206	3.62239	0.057007	1	0
Lcu.2RBY.2g035080.1	0.850989	1.2893	3.62069	0.0570653	1	0
Lcu.2RBY.7g028690.1	0.625259	2.01487	3.61689	0.0571957	1	0
Lcu.2RBY.5g043520.1	0.855166	1.75055	3.61636	0.0572139	1	0
Lcu.2RBY.3g064530.1	-1.1043	1.73253	3.61311	0.0573259	1	0
Lcu.2RBY.1g051120.1	-0.681199	2.20916	3.60816	0.0574968	1	0
Lcu.2RBY.7g011770.1	0.70822	2.69379	3.60646	0.0575556	1	0
Lcu.2RBY.2g075000.1	-0.409856	4.37691	3.60431	0.0576299	1	0
Lcu.2RBY.4g034280.1	0.364788	5.57117	3.60312	0.0576711	1	0
Lcu.2RBY.5g065290.1	-0.52532	5.35129	3.60235	0.0576981	1	0
Lcu.2RBY.5g006990.1	-0.467816	5.75812	3.60078	0.0577523	1	0
Lcu.2RBY.6g025140.1	-0.576601	3.97735	3.59756	0.0578645	1	0
Lcu.2RBY.4g022080.1	0.564284	6.54061	3.59573	0.0579282	1	0
Lcu.2RBY.2g000640.1	0.566866	10.6177	3.59197	0.0580594	1	0
Lcu.2RBY.2g022270.1	-0.67287	0.712318	3.5868	0.0582402	1	0
Lcu.2RBY.6g022270.1	1.2019	3.03222	3.58673	0.0582428	1	0
Lcu.2RBY.2g070220.1	-0.327705	4.76005	3.58651	0.0582503	1	0
Lcu.2RBY.4g030570.1	1.14868	0.529353	3.58591	0.0582714	1	0
Lcu.2RBY.6g030340.1	-0.739504	2.12321	3.58353	0.058355	1	0
Lcu.2RBY.1g051740.1	-0.516551	3.51342	3.58351	0.0583557	1	0
Lcu.2RBY.3g002820.1	0.467865	4.3289	3.58264	0.0583864	1	0
Lcu.2RBY.4g056310.1	-0.538632	2.6101	3.57511	0.0586515	1	0
Lcu.2RBY.2g035310.1	-0.557987	6.79728	3.57165	0.0587737	1	0
Lcu.2RBY.2g087770.1	-2.35458	1.07366	3.57107	0.0587944	1	0
Lcu.2RBY.3g012420.1	0.514298	2.95032	3.56923	0.0588595	1	0
Lcu.2RBY.2g004700.1	0.767044	1.1315	3.56806	0.0589012	1	0
Lcu.2RBY.6g069760.1	-0.598281	2.4678	3.56582	0.0589806	1	0
Lcu.2RBY.1g037610.1	-0.72865	8.98004	3.56337	0.0590676	1	0
Lcu.2RBY.6g023730.1	0.479366	3.94547	3.56316	0.0590754	1	0
Lcu.2RBY.1g061260.1	-0.41903	3.51481	3.56199	0.0591167	1	0
Lcu.2RBY.6g051000.1	-2.3177	-0.955798	3.56191	0.0591195	1	0
Lcu.2RBY.4g008780.1	-1.65934	0.705414	3.56127	0.0591424	1	0
Lcu.2RBY.6g039440.1	-1.8192	-0.557042	3.56067	0.059164	1	0
Lcu.2RBY.2g084010.1	0.447784	7.90256	3.56034	0.0591756	1	0
Lcu.2RBY.6g067660.1	-0.379328	5.29063	3.56033	0.0591761	1	0
Lcu.2RBY.3g011540.1	-1.56388	-0.367871	3.56017	0.0591815	1	0
Lcu.2RBY.3g046460.1	-0.704657	1.95	3.55826	0.05925	1	0
Lcu.2RBY.1g057840.1	0.717259	2.76789	3.55544	0.0593505	1	0
Lcu.2RBY.1g076810.1	-1.50581	2.35258	3.55368	0.0594135	1	0
Lcu.2RBY.5g054460.1	0.492342	7.23057	3.55228	0.0594637	1	0
Lcu.2RBY.4g055010.1	2.0386	-0.621702	3.54815	0.0596119	1	0
Lcu.2RBY.5g022620.1	-1.16948	3.67835	3.54672	0.0596634	1	0
Lcu.2RBY.4g068930.1	-0.638144	1.51841	3.54589	0.0596931	1	0
Lcu.2RBY.5g014580.1	-0.34265	4.32186	3.54453	0.059742	1	0
Lcu.2RBY.1g055860.1	-1.04794	3.17218	3.5422	0.0598259	1	0
Lcu.2RBY.1g053370.1	0.56899	8.50587	3.542	0.0598332	1	0
Lcu.2RBY.6g058640.1	-0.622054	1.85268	3.54042	0.0598904	1	0
Lcu.2RBY.1g001630.1	-0.557172	3.43494	3.53995	0.0599071	1	0
Lcu.2RBY.2g003600.1	-1.08159	2.67671	3.53973	0.0599153	1	0
Lcu.2RBY.3g037310.1	1.44716	0.737805	3.53814	0.0599727	1	0
Lcu.2RBY.4g074440.1	0.901627	1.14456	3.53781	0.0599846	1	0
Lcu.2RBY.1g026790.1	-0.506101	3.75628	3.5372	0.0600066	1	0
Lcu.2RBY.1g059120.1	0.752733	3.0673	3.53669	0.060025	1	0
Lcu.2RBY.5g053150.1	-0.505106	3.02001	3.53549	0.0600685	1	0
Lcu.2RBY.4g063540.1	-1.2836	0.770089	3.53153	0.0602121	1	0
Lcu.2RBY.5g000530.1	-0.348569	5.73076	3.53017	0.0602617	1	0
Lcu.2RBY.5g009050.1	1.22944	0.952458	3.52152	0.060577	1	0
Lcu.2RBY.2g028050.1	-0.804382	2.2345	3.5208	0.0606031	1	0
Lcu.2RBY.3g038060.1	-0.553507	5.88217	3.51974	0.060642	1	0
Lcu.2RBY.5g047440.1	-1.71328	-0.279727	3.51961	0.0606468	1	0
Lcu.2RBY.7g022580.1	-0.450432	3.94515	3.5194	0.0606544	1	0
Lcu.2RBY.6g068010.1	0.543024	5.71543	3.51698	0.0607431	1	0
Lcu.2RBY.7g076600.1	-1.1485	1.48433	3.51616	0.0607731	1	0
Lcu.2RBY.2g092190.1	-0.52074	7.37993	3.51441	0.0608372	1	0
Lcu.2RBY.1g029880.1	-0.484171	2.9802	3.51432	0.0608405	1	0
Lcu.2RBY.4g066120.1	-0.333415	5.58805	3.51363	0.0608658	1	0
Lcu.2RBY.5g025980.1	-1.11881	0.265209	3.51316	0.0608832	1	0
Lcu.2RBY.L014320.1	0.722697	6.30245	3.51303	0.060888	1	0
Lcu.2RBY.5g031870.1	1.84668	-0.361647	3.50945	0.0610196	1	0
Lcu.2RBY.3g017550.1	-0.567833	4.74647	3.5094	0.0610216	1	0
Lcu.2RBY.3g001400.1	-0.35515	5.87603	3.50889	0.0610402	1	0
Lcu.2RBY.L001560.1	0.317127	5.89447	3.50728	0.0610998	1	0
Lcu.2RBY.4g055940.1	-0.720559	1.74486	3.50315	0.0612522	1	0
Lcu.2RBY.4g056720.1	0.750273	1.92684	3.50276	0.0612667	1	0
Lcu.2RBY.3g038830.1	-1.25089	3.1848	3.50262	0.0612717	1	0
Lcu.2RBY.7g042850.1	1.31209	0.450064	3.50145	0.0613152	1	0
Lcu.2RBY.2g033310.1	-0.440794	3.73404	3.50097	0.0613328	1	0
Lcu.2RBY.2g052950.1	0.849291	2.68095	3.49952	0.0613867	1	0
Lcu.2RBY.L013050.1	-0.557498	3.4297	3.4987	0.0614171	1	0
Lcu.2RBY.3g069990.1	-1.33812	0.334062	3.49662	0.0614942	1	0
Lcu.2RBY.1g077400.1	-0.513605	5.90238	3.49517	0.0615481	1	0
Lcu.2RBY.7g054160.1	-0.55817	2.95565	3.49366	0.0616043	1	0
Lcu.2RBY.4g057040.1	-1.25608	1.04258	3.49346	0.0616118	1	0
Lcu.2RBY.4g020720.1	-0.558984	3.9745	3.49291	0.0616322	1	0
Lcu.2RBY.7g023550.1	-0.649483	2.42121	3.49194	0.0616684	1	0
Lcu.2RBY.3g072340.1	-1.05736	4.57205	3.49167	0.0616783	1	0
Lcu.2RBY.4g041650.1	1.16401	1.18576	3.48865	0.061791	1	0
Lcu.2RBY.7g076540.1	-0.398218	5.26111	3.48771	0.0618262	1	0
Lcu.2RBY.7g059340.1	-2.51952	2.72818	3.4874	0.0618375	1	0
Lcu.2RBY.1g069360.1	0.737966	0.89862	3.48589	0.061894	1	0
Lcu.2RBY.5g058040.1	-0.777742	1.69037	3.48574	0.0618995	1	0
Lcu.2RBY.3g072800.1	0.391149	5.94521	3.48525	0.0619182	1	0
Lcu.2RBY.6g064820.1	-1.50427	0.92597	3.48485	0.0619328	1	0
Lcu.2RBY.4g013550.1	-1.66083	2.78362	3.48484	0.0619333	1	0
Lcu.2RBY.5g002410.1	1.00604	-0.0355869	3.48347	0.0619848	1	0
Lcu.2RBY.3g067370.1	0.821652	7.27084	3.48269	0.0620138	1	0
Lcu.2RBY.2g020000.1	-1.14393	-0.683596	3.48248	0.0620219	1	0
Lcu.2RBY.7g000210.1	-2.17574	1.88025	3.4802	0.0621072	1	0
Lcu.2RBY.1g072080.1	0.595417	2.50595	3.47733	0.0622149	1	0
Lcu.2RBY.7g025280.1	-0.516153	4.16291	3.4771	0.0622236	1	0
Lcu.2RBY.1g012230.1	2.18944	-0.0022821	3.47646	0.0622479	1	0
Lcu.2RBY.2g026850.1	0.461782	6.40612	3.47533	0.0622904	1	0
Lcu.2RBY.5g022730.1	-0.856158	4.95733	3.4746	0.0623179	1	0
Lcu.2RBY.6g046730.1	1.3346	1.14069	3.47452	0.0623207	1	0
Lcu.2RBY.3g027970.1	1.1365	1.40201	3.47339	0.0623633	1	0
Lcu.2RBY.3g041430.1	0.721449	3.2909	3.47071	0.0624645	1	0
Lcu.2RBY.6g001410.1	0.427013	6.91121	3.46969	0.0625031	1	0
Lcu.2RBY.1g022550.1	0.497095	7.44605	3.46832	0.062555	1	0
Lcu.2RBY.4g077460.1	-0.626372	3.45156	3.46828	0.0625562	1	0
Lcu.2RBY.6g029570.1	-0.484003	3.57521	3.46596	0.062644	1	0
Lcu.2RBY.2g003810.1	0.471081	2.7455	3.46247	0.0627765	1	0
Lcu.2RBY.4g018960.1	0.487082	9.4529	3.45767	0.0629591	1	0
Lcu.2RBY.2g076260.1	0.435391	4.08557	3.45695	0.0629863	1	0
Lcu.2RBY.7g034570.1	0.557474	6.6048	3.45664	0.0629982	1	0
Lcu.2RBY.7g044740.1	-0.743774	2.53149	3.45617	0.0630162	1	0
Lcu.2RBY.2g093000.1	0.454314	6.98781	3.45533	0.0630482	1	0
Lcu.2RBY.2g069820.1	-1.30544	1.57482	3.45343	0.0631208	1	0
Lcu.2RBY.4g072830.1	-0.344025	5.62569	3.45176	0.0631846	1	0
Lcu.2RBY.6g038890.1	0.403277	5.21803	3.45138	0.063199	1	0
Lcu.2RBY.7g066880.1	-0.354089	5.25127	3.45072	0.0632243	1	0
Lcu.2RBY.5g062170.1	0.607417	2.93979	3.44947	0.0632719	1	0
Lcu.2RBY.7g064790.1	-0.423329	3.63441	3.4491	0.0632861	1	0
Lcu.2RBY.7g040760.1	-0.862005	8.07718	3.44878	0.0632984	1	0
Lcu.2RBY.L010000.1	-0.635519	2.25897	3.44733	0.0633541	1	0
Lcu.2RBY.4g013900.1	1.90714	0.229822	3.44721	0.0633588	1	0
Lcu.2RBY.5g070180.1	0.510412	3.44909	3.44622	0.0633965	1	0
Lcu.2RBY.1g048760.1	-0.910779	-0.0420297	3.44245	0.0635414	1	0
Lcu.2RBY.1g006600.1	1.20372	2.49725	3.44177	0.0635676	1	0
Lcu.2RBY.4g073460.1	3.40887	-0.84934	3.44051	0.063616	1	0
Lcu.2RBY.3g061970.1	1.63298	-0.363618	3.43922	0.0636656	1	0
Lcu.2RBY.5g003410.1	0.596281	6.03465	3.43628	0.063779	1	0
Lcu.2RBY.5g019810.1	-0.812929	2.14558	3.43586	0.0637953	1	0
Lcu.2RBY.1g061350.1	-0.873538	1.2899	3.43584	0.063796	1	0
Lcu.2RBY.2g000660.1	-0.958325	0.523509	3.43264	0.0639198	1	0
Lcu.2RBY.6g046610.1	1.99284	-0.126235	3.42971	0.0640334	1	0
Lcu.2RBY.2g020400.1	0.913495	4.14523	3.42929	0.0640495	1	0
Lcu.2RBY.2g052530.1	0.381005	5.73097	3.42639	0.0641623	1	0
Lcu.2RBY.1g063770.1	0.395493	6.56587	3.42544	0.0641992	1	0
Lcu.2RBY.4g017530.1	-1.38871	-0.516937	3.42517	0.0642098	1	0
Lcu.2RBY.7g069200.1	-2.26064	0.0645886	3.42484	0.0642223	1	0
Lcu.2RBY.6g062190.1	-1.29542	1.4777	3.41982	0.064418	1	0
Lcu.2RBY.2g008990.1	0.436891	7.30287	3.41665	0.064542	1	0
Lcu.2RBY.5g012350.1	0.465115	5.04248	3.4166	0.0645439	1	0
Lcu.2RBY.4g008020.1	-0.979243	2.37388	3.41604	0.0645656	1	0
Lcu.2RBY.6g049520.1	-1.72974	-0.413186	3.41588	0.0645718	1	0
Lcu.2RBY.L019010.1	-2.11139	-0.53516	3.41353	0.0646639	1	0
Lcu.2RBY.6g041780.1	0.546167	6.88763	3.41262	0.0646998	1	0
Lcu.2RBY.1g052150.1	-0.347933	8.51043	3.40943	0.064825	1	0
Lcu.2RBY.6g067500.1	-0.960755	0.928115	3.40894	0.0648441	1	0
Lcu.2RBY.4g060950.1	-0.416711	3.52117	3.40663	0.0649349	1	0
Lcu.2RBY.5g003540.1	0.630591	5.18195	3.40536	0.0649849	1	0
Lcu.2RBY.1g039760.1	1.20817	-0.425952	3.4053	0.0649875	1	0
Lcu.2RBY.3g047920.1	1.31134	-0.334714	3.40406	0.0650363	1	0
Lcu.2RBY.6g063100.1	1.55579	-0.374895	3.40203	0.0651163	1	0
Lcu.2RBY.7g038010.1	-0.656603	4.64106	3.39775	0.0652854	1	0
Lcu.2RBY.1g057710.1	-0.397059	4.15324	3.39586	0.0653601	1	0
Lcu.2RBY.7g036610.1	-0.607673	4.42579	3.39189	0.0655178	1	0
Lcu.2RBY.3g008650.1	-0.673212	4.43387	3.39172	0.0655245	1	0
Lcu.2RBY.2g031030.1	-0.532192	3.47202	3.38728	0.0657012	1	0
Lcu.2RBY.2g087750.1	0.62417	6.57468	3.38325	0.0658622	1	0
Lcu.2RBY.3g070290.1	0.510272	4.34799	3.38272	0.0658832	1	0
Lcu.2RBY.3g075720.1	-0.90657	1.40656	3.38222	0.0659031	1	0
Lcu.2RBY.5g007280.1	0.37234	7.13643	3.38151	0.0659318	1	0
Lcu.2RBY.6g064840.1	-1.04916	0.47436	3.3815	0.0659319	1	0
Lcu.2RBY.5g074680.1	2.40085	-0.487399	3.38106	0.0659496	1	0
Lcu.2RBY.3g049440.1	1.12157	0.213682	3.3806	0.0659681	1	0
Lcu.2RBY.3g019700.1	2.00752	2.31379	3.38026	0.0659818	1	0
Lcu.2RBY.2g046010.1	3.03969	2.62558	3.37925	0.0660223	1	0
Lcu.2RBY.6g021000.1	-0.536361	7.42304	3.37897	0.0660334	1	0
Lcu.2RBY.7g021200.1	-0.381448	4.0865	3.37811	0.0660677	1	0
Lcu.2RBY.5g043240.1	-0.400823	5.50615	3.37695	0.0661144	1	0
Lcu.2RBY.4g012750.1	-0.625194	6.47585	3.37673	0.0661233	1	0
Lcu.2RBY.1g002410.1	0.721966	6.41637	3.37557	0.0661696	1	0
Lcu.2RBY.3g000880.1	-1.16717	-0.190154	3.37381	0.0662404	1	0
Lcu.2RBY.7g062450.1	1.12476	0.853646	3.37151	0.0663331	1	0
Lcu.2RBY.7g049540.1	1.40333	0.73133	3.37058	0.0663703	1	0
Lcu.2RBY.5g011550.1	-1.20602	2.60116	3.37008	0.0663907	1	0
Lcu.2RBY.2g079790.1	-0.39314	4.52056	3.36992	0.0663971	1	0
Lcu.2RBY.2g031410.1	0.518224	5.41302	3.36869	0.0664465	1	0
Lcu.2RBY.6g048070.1	-0.518705	3.35784	3.36779	0.0664828	1	0
Lcu.2RBY.7g053220.1	0.559147	7.86803	3.36482	0.0666029	1	0
Lcu.2RBY.4g067360.1	0.505538	4.73759	3.36214	0.0667112	1	0
Lcu.2RBY.1g033990.1	0.696034	2.97475	3.36138	0.0667421	1	0
Lcu.2RBY.1g020680.1	-1.81847	-0.792932	3.3603	0.0667859	1	0
Lcu.2RBY.1g062540.1	-2.75358	-0.399421	3.3595	0.0668182	1	0
Lcu.2RBY.7g005890.1	-0.385384	4.98101	3.35808	0.0668761	1	0
Lcu.2RBY.3g008370.1	0.434524	4.71244	3.35645	0.0669422	1	0
Lcu.2RBY.4g064660.1	3.04129	2.43042	3.35308	0.0670795	1	0
Lcu.2RBY.1g076650.1	0.528599	7.21557	3.35218	0.0671159	1	0
Lcu.2RBY.6g057320.1	0.745916	2.52071	3.35205	0.0671215	1	0
Lcu.2RBY.4g046010.1	-0.797136	3.19502	3.35166	0.0671373	1	0
Lcu.2RBY.5g046280.1	0.624242	6.4422	3.35092	0.0671673	1	0
Lcu.2RBY.2g071180.1	0.345659	5.60099	3.35061	0.06718	1	0
Lcu.2RBY.5g067590.1	2.33927	0.330582	3.34909	0.0672421	1	0
Lcu.2RBY.7g069890.1	-0.386799	3.90298	3.34705	0.0673254	1	0
Lcu.2RBY.7g071340.1	-3.23751	1.53043	3.34618	0.067361	1	0
Lcu.2RBY.4g071010.1	0.869829	0.978345	3.34416	0.0674439	1	0
Lcu.2RBY.4g059720.1	0.359381	6.11259	3.34111	0.0675689	1	0
Lcu.2RBY.L004330.1	0.732024	3.04355	3.33599	0.0677797	1	0
Lcu.2RBY.5g050640.1	0.536545	5.58765	3.33526	0.0678096	1	0
Lcu.2RBY.3g031960.1	-0.443681	6.84103	3.33468	0.0678335	1	0
Lcu.2RBY.4g074930.1	-0.861647	2.47632	3.33161	0.0679603	1	0
Lcu.2RBY.5g015290.1	-0.947615	1.69686	3.331	0.0679857	1	0
Lcu.2RBY.2g082650.1	0.76577	0.787423	3.32966	0.0680408	1	0
Lcu.2RBY.7g065470.1	0.671379	7.56423	3.32601	0.068192	1	0
Lcu.2RBY.3g061130.1	-0.614441	2.38828	3.32486	0.06824	1	0
Lcu.2RBY.4g010420.1	-0.624517	2.14552	3.32398	0.0682765	1	0
Lcu.2RBY.3g003250.1	0.467717	3.90474	3.32371	0.0682875	1	0
Lcu.2RBY.7g004900.1	0.466176	10.8754	3.32204	0.068357	1	0
Lcu.2RBY.6g005550.1	0.840464	1.34767	3.32173	0.06837	1	0
Lcu.2RBY.7g078520.1	-0.374284	4.75826	3.31733	0.0685532	1	0
Lcu.2RBY.3g010060.1	-0.486341	2.70815	3.31559	0.0686258	1	0
Lcu.2RBY.2g028080.1	-1.3087	3.07736	3.31454	0.0686694	1	0
Lcu.2RBY.6g003160.1	-1.26262	-0.964627	3.31419	0.0686842	1	0
Lcu.2RBY.1g000540.1	0.541998	4.14527	3.31354	0.0687114	1	0
Lcu.2RBY.6g011640.1	-0.516008	3.14112	3.31335	0.0687192	1	0
Lcu.2RBY.1g071740.1	-0.426285	2.81396	3.30941	0.0688842	1	0
Lcu.2RBY.6g044450.1	-0.441583	4.88577	3.30929	0.0688894	1	0
Lcu.2RBY.4g020580.1	-0.646911	2.38752	3.30534	0.069055	1	0
Lcu.2RBY.2g087910.1	1.44403	-0.707374	3.30495	0.0690715	1	0
Lcu.2RBY.3g067890.1	-1.89753	-0.187415	3.30479	0.069078	1	0
Lcu.2RBY.4g051510.1	0.334596	4.06568	3.30391	0.0691151	1	0
Lcu.2RBY.6g012270.1	-0.80534	2.0433	3.30231	0.0691823	1	0
Lcu.2RBY.7g020550.1	1.57625	-0.33114	3.29984	0.0692865	1	0
Lcu.2RBY.2g057050.1	0.343393	6.53143	3.29979	0.0692888	1	0
Lcu.2RBY.2g064460.1	-0.363623	3.50353	3.29888	0.0693272	1	0
Lcu.2RBY.5g060250.1	1.02682	-0.581686	3.29829	0.0693519	1	0
Lcu.2RBY.5g001870.1	0.385796	5.37056	3.29795	0.0693662	1	0
Lcu.2RBY.7g000600.1	-0.990263	0.406469	3.2969	0.0694107	1	0
Lcu.2RBY.6g000640.1	0.38192	4.48291	3.29688	0.0694117	1	0
Lcu.2RBY.6g042240.1	-1.33514	2.03375	3.29526	0.0694799	1	0
Lcu.2RBY.7g008480.1	-1.06123	0.606335	3.29459	0.0695084	1	0
Lcu.2RBY.2g093310.1	-0.7278	1.50648	3.29277	0.0695857	1	0
Lcu.2RBY.4g054670.1	0.527006	1.94764	3.29182	0.0696258	1	0
Lcu.2RBY.4g004480.1	1.69373	0.600772	3.28964	0.0697183	1	0
Lcu.2RBY.5g012870.1	1.09406	3.21985	3.28957	0.0697211	1	0
Lcu.2RBY.1g055880.1	0.420112	6.74214	3.28859	0.0697628	1	0
Lcu.2RBY.4g039000.1	-0.788579	5.34424	3.28821	0.0697792	1	0
Lcu.2RBY.5g012940.1	1.25005	0.313416	3.28741	0.0698132	1	0
Lcu.2RBY.3g053240.1	0.371475	4.34216	3.28642	0.0698554	1	0
Lcu.2RBY.2g087980.1	-0.838146	5.05884	3.28522	0.0699061	1	0
Lcu.2RBY.5g038750.1	-2.85719	3.14143	3.28397	0.0699597	1	0
Lcu.2RBY.3g069530.1	3.03123	2.33229	3.28352	0.0699788	1	0
Lcu.2RBY.4g081580.1	0.487019	5.67543	3.28351	0.069979	1	0
Lcu.2RBY.2g013130.1	-0.840187	2.51503	3.28312	0.0699956	1	0
Lcu.2RBY.6g012920.1	0.723117	5.47541	3.28206	0.070041	1	0
Lcu.2RBY.2g029510.1	0.748013	2.51782	3.2818	0.0700521	1	0
Lcu.2RBY.2g067180.1	0.397019	3.67539	3.28069	0.0700995	1	0
Lcu.2RBY.3g040100.1	0.325711	4.6321	3.27532	0.0703293	1	0
Lcu.2RBY.1g025070.1	-0.533898	2.93785	3.27506	0.0703403	1	0
Lcu.2RBY.4g068680.1	-0.730611	3.24299	3.27425	0.0703749	1	0
Lcu.2RBY.6g007440.1	-0.473546	2.69545	3.27357	0.0704041	1	0
Lcu.2RBY.2g084580.1	3.03732	0.815959	3.27318	0.0704211	1	0
Lcu.2RBY.5g040410.1	-2.85727	2.98135	3.27134	0.0705002	1	0
Lcu.2RBY.4g070180.1	0.383383	6.20479	3.2711	0.0705102	1	0
Lcu.2RBY.1g058020.1	-1.81307	0.609283	3.27027	0.0705462	1	0
Lcu.2RBY.4g073920.1	-0.706161	3.91379	3.27005	0.0705553	1	0
Lcu.2RBY.4g041950.1	1.3026	-0.344669	3.26989	0.0705625	1	0
Lcu.2RBY.3g046740.1	-0.491756	3.8483	3.2697	0.0705704	1	0
Lcu.2RBY.1g073540.1	-0.481539	5.63274	3.26723	0.0706767	1	0
Lcu.2RBY.1g042660.1	-0.598154	3.07403	3.26694	0.0706895	1	0
Lcu.2RBY.6g040990.1	-2.89262	-0.770639	3.26548	0.0707523	1	0
Lcu.2RBY.5g024480.1	-2.89283	0.666917	3.26511	0.0707681	1	0
Lcu.2RBY.5g066240.1	0.326587	5.22222	3.26321	0.0708503	1	0
Lcu.2RBY.2g025800.1	-1.03119	1.21946	3.26115	0.0709394	1	0
Lcu.2RBY.6g004910.1	0.823568	5.10222	3.26055	0.0709655	1	0
Lcu.2RBY.L007070.1	-0.571575	3.21255	3.2597	0.0710019	1	0
Lcu.2RBY.5g030650.1	-0.330552	4.35729	3.25953	0.0710096	1	0
Lcu.2RBY.1g043390.1	0.732479	0.912653	3.25831	0.0710623	1	0
Lcu.2RBY.3g003990.1	-0.383434	3.16411	3.25799	0.0710763	1	0
Lcu.2RBY.5g000160.1	-0.489196	5.3378	3.25784	0.0710827	1	0
Lcu.2RBY.2g075400.1	-2.85735	1.20017	3.25659	0.0711369	1	0
Lcu.2RBY.6g066860.1	-0.526743	2.88111	3.25634	0.0711477	1	0
Lcu.2RBY.4g078770.1	1.25063	2.68734	3.25542	0.0711877	1	0
Lcu.2RBY.4g008540.1	-0.392138	4.48353	3.25428	0.0712374	1	0
Lcu.2RBY.4g018240.1	-0.412795	5.16321	3.25424	0.0712388	1	0
Lcu.2RBY.5g051350.1	0.410411	4.08482	3.25174	0.0713477	1	0
Lcu.2RBY.5g047600.1	-0.645925	3.89714	3.25123	0.07137	1	0
Lcu.2RBY.4g044370.1	0.36143	4.63114	3.25093	0.0713831	1	0
Lcu.2RBY.2g052290.1	0.400961	5.3538	3.24876	0.0714777	1	0
Lcu.2RBY.3g059780.1	0.310878	4.79798	3.24865	0.0714823	1	0
Lcu.2RBY.3g017470.1	0.524699	5.28673	3.24849	0.0714894	1	0
Lcu.2RBY.6g035390.1	1.46246	0.206451	3.24802	0.0715098	1	0
Lcu.2RBY.5g033030.1	-2.8574	1.88882	3.24665	0.0715695	1	0
Lcu.2RBY.3g005120.1	0.789475	1.54482	3.24639	0.0715812	1	0
Lcu.2RBY.5g068710.1	-0.772102	0.400512	3.2457	0.0716109	1	0
Lcu.2RBY.2g012600.1	-0.654891	4.07464	3.24566	0.0716127	1	0
Lcu.2RBY.4g067110.1	0.404834	5.52382	3.24085	0.0718235	1	0
Lcu.2RBY.3g022900.1	0.343866	4.07549	3.23994	0.0718632	1	0
Lcu.2RBY.2g003360.1	-0.523768	2.82008	3.23931	0.0718909	1	0
Lcu.2RBY.7g060820.1	0.490325	4.20906	3.23878	0.0719142	1	0
Lcu.2RBY.6g015580.1	0.331468	6.04842	3.23801	0.0719482	1	0
Lcu.2RBY.2g002160.1	-0.57919	1.89643	3.23285	0.0721748	1	0
Lcu.2RBY.7g070260.1	0.447217	4.42868	3.2321	0.0722081	1	0
Lcu.2RBY.7g051220.1	-0.542666	4.79616	3.23019	0.0722923	1	0
Lcu.2RBY.1g074520.1	0.465677	3.08846	3.22949	0.0723234	1	0
Lcu.2RBY.6g059240.1	0.970216	0.51398	3.22903	0.0723435	1	0
Lcu.2RBY.1g051330.1	-0.925742	5.49713	3.2288	0.0723538	1	0
Lcu.2RBY.4g071590.1	-0.992222	0.19333	3.22872	0.0723572	1	0
Lcu.2RBY.2g066580.1	-0.492841	4.69238	3.22777	0.0723992	1	0
Lcu.2RBY.5g015470.1	0.65662	7.61197	3.22758	0.0724075	1	0
Lcu.2RBY.3g055550.1	0.588221	4.72564	3.22681	0.0724415	1	0
Lcu.2RBY.7g064770.1	0.337123	4.16706	3.22438	0.0725491	1	0
Lcu.2RBY.L005490.1	-0.54392	2.61518	3.22415	0.0725596	1	0
Lcu.2RBY.3g045150.1	3.04738	-0.734531	3.22251	0.0726321	1	0
Lcu.2RBY.7g066540.1	0.529006	3.1038	3.22134	0.072684	1	0
Lcu.2RBY.1g050680.1	-0.732322	1.83512	3.22045	0.0727237	1	0
Lcu.2RBY.2g004210.1	-0.404737	6.0877	3.22011	0.0727389	1	0
Lcu.2RBY.2g068810.1	0.612286	9.99229	3.21978	0.0727534	1	0
Lcu.2RBY.3g051740.1	-1.94494	0.478269	3.21865	0.0728037	1	0
Lcu.2RBY.5g002380.1	2.29403	-1.1714	3.21816	0.0728256	1	0
Lcu.2RBY.5g023140.1	1.65371	-0.373725	3.21731	0.0728631	1	0
Lcu.2RBY.3g010230.1	0.820733	1.03851	3.2158	0.0729306	1	0
Lcu.2RBY.2g074510.1	-2.8575	1.35822	3.21343	0.0730364	1	0
Lcu.2RBY.7g010380.1	-0.705196	1.28676	3.21194	0.0731027	1	0
Lcu.2RBY.1g001640.1	-0.865856	1.2319	3.21164	0.0731162	1	0
Lcu.2RBY.5g013890.1	0.786072	0.951711	3.21022	0.0731794	1	0
Lcu.2RBY.1g068540.1	-1.34622	2.69713	3.2068	0.0733326	1	0
Lcu.2RBY.6g032760.1	-0.841364	2.15683	3.20612	0.0733633	1	0
Lcu.2RBY.5g014370.1	0.378764	4.96395	3.20549	0.0733917	1	0
Lcu.2RBY.6g033510.1	0.436017	5.79343	3.20506	0.073411	1	0
Lcu.2RBY.5g017770.1	-0.451251	4.63223	3.20419	0.0734498	1	0
Lcu.2RBY.6g051440.1	0.334935	4.42548	3.20404	0.0734565	1	0
Lcu.2RBY.2g035150.1	-1.44441	-0.488437	3.20394	0.073461	1	0
Lcu.2RBY.7g069990.1	0.436436	3.37743	3.20239	0.0735307	1	0
Lcu.2RBY.3g028600.1	-0.495122	2.84603	3.20223	0.0735378	1	0
Lcu.2RBY.4g019350.1	0.494549	3.64232	3.20216	0.0735409	1	0
Lcu.2RBY.6g044390.1	0.521955	6.98492	3.20065	0.0736089	1	0
Lcu.2RBY.4g051560.1	0.443435	5.46199	3.19745	0.0737533	1	0
Lcu.2RBY.7g003420.1	-0.439239	2.99545	3.19676	0.0737842	1	0
Lcu.2RBY.6g068510.1	0.299149	5.83997	3.19627	0.0738065	1	0
Lcu.2RBY.7g057690.1	1.30979	5.07944	3.19543	0.0738444	1	0
Lcu.2RBY.7g037120.1	0.750334	6.18243	3.1951	0.0738591	1	0
Lcu.2RBY.5g044730.1	-0.567717	3.25284	3.19414	0.0739027	1	0
Lcu.2RBY.L020530.1	0.335167	6.58373	3.19374	0.0739208	1	0
Lcu.2RBY.7g044230.1	1.04342	0.650125	3.19287	0.0739599	1	0
Lcu.2RBY.1g040530.1	0.432953	4.12508	3.19219	0.0739909	1	0
Lcu.2RBY.2g076130.1	0.440738	7.036	3.18986	0.0740962	1	0
Lcu.2RBY.3g061990.1	0.644711	3.78698	3.18965	0.0741058	1	0
Lcu.2RBY.6g065900.1	-0.846065	3.01752	3.1882	0.0741715	1	0
Lcu.2RBY.5g058790.1	-1.01182	2.53315	3.18776	0.0741916	1	0
Lcu.2RBY.4g042350.1	-0.5096	5.70078	3.18598	0.0742723	1	0
Lcu.2RBY.4g039290.1	0.5533	3.62487	3.18461	0.0743346	1	0
Lcu.2RBY.7g074790.1	0.992372	1.68519	3.18351	0.0743848	1	0
Lcu.2RBY.2g035640.1	1.59096	-0.0019818	3.18272	0.0744207	1	0
Lcu.2RBY.5g052660.1	-2.22006	0.856532	3.18207	0.0744504	1	0
Lcu.2RBY.6g064440.1	-0.539049	2.14317	3.1803	0.0745312	1	0
Lcu.2RBY.1g034660.1	1.21196	2.72198	3.17822	0.0746262	1	0
Lcu.2RBY.2g053570.1	-2.84492	0.524361	3.17818	0.0746279	1	0
Lcu.2RBY.3g032780.1	-0.484303	4.07245	3.17539	0.0747553	1	0
Lcu.2RBY.7g037590.1	-0.427847	5.8002	3.17402	0.0748179	1	0
Lcu.2RBY.4g056240.1	0.400563	4.7669	3.17239	0.0748929	1	0
Lcu.2RBY.5g038580.1	-2.85753	0.906661	3.17144	0.0749363	1	0
Lcu.2RBY.1g046240.1	0.511771	6.93244	3.17005	0.0750002	1	0
Lcu.2RBY.3g048890.1	-2.09708	0.519274	3.16998	0.0750032	1	0
Lcu.2RBY.3g028010.1	0.513953	3.73876	3.16851	0.0750708	1	0
Lcu.2RBY.1g064420.1	-0.362498	4.81842	3.16742	0.0751208	1	0
Lcu.2RBY.4g068350.1	-0.356103	4.66539	3.16108	0.0754131	1	0
Lcu.2RBY.4g065670.1	0.466906	6.25394	3.15919	0.0755005	1	0
Lcu.2RBY.5g073230.1	-0.3046	5.15987	3.15883	0.0755175	1	0
Lcu.2RBY.7g013310.1	-0.595096	3.86599	3.15834	0.0755399	1	0
Lcu.2RBY.2g084090.1	-0.388154	3.95763	3.15808	0.075552	1	0
Lcu.2RBY.1g075840.1	0.451626	4.52052	3.15717	0.0755943	1	0
Lcu.2RBY.1g069370.1	1.21281	-0.172872	3.15563	0.0756653	1	0
Lcu.2RBY.6g063070.1	-0.746131	2.81445	3.15538	0.0756769	1	0
Lcu.2RBY.7g024110.1	-0.743664	3.86933	3.15487	0.0757007	1	0
Lcu.2RBY.2g002240.1	0.522878	3.06844	3.15442	0.0757217	1	0
Lcu.2RBY.L021830.1	-0.983322	0.90752	3.15377	0.0757516	1	0
Lcu.2RBY.4g048000.1	-2.94909	-0.936805	3.15205	0.0758318	1	0
Lcu.2RBY.7g009820.1	0.576074	6.00883	3.14835	0.0760039	1	0
Lcu.2RBY.1g037760.1	-0.762301	0.546727	3.14655	0.0760876	1	0
Lcu.2RBY.5g062640.1	-0.887362	0.0203451	3.14646	0.0760917	1	0
Lcu.2RBY.2g010370.1	-0.507818	2.68629	3.14491	0.0761641	1	0
Lcu.2RBY.2g063810.1	-0.713845	1.8069	3.14474	0.076172	1	0
Lcu.2RBY.4g033660.1	0.680342	2.12544	3.14447	0.0761847	1	0
Lcu.2RBY.6g054510.1	-2.95249	-0.480506	3.14399	0.0762071	1	0
Lcu.2RBY.6g058810.1	0.371046	5.57578	3.14392	0.0762105	1	0
Lcu.2RBY.2g011520.1	0.493121	6.21182	3.14361	0.0762251	1	0
Lcu.2RBY.7g003480.1	0.455756	3.44526	3.14329	0.07624	1	0
Lcu.2RBY.4g076650.1	2.26723	-0.622273	3.14296	0.0762551	1	0
Lcu.2RBY.7g071450.1	-1.0574	4.65431	3.1417	0.0763142	1	0
Lcu.2RBY.L014310.1	-0.322186	6.0357	3.14137	0.0763296	1	0
Lcu.2RBY.6g030630.1	-0.830302	1.79655	3.14084	0.0763544	1	0
Lcu.2RBY.1g045500.1	-0.310473	5.75754	3.13949	0.0764176	1	0
Lcu.2RBY.7g053250.1	-0.397726	5.36945	3.13876	0.0764517	1	0
Lcu.2RBY.3g037390.1	-0.744682	1.16437	3.1387	0.0764548	1	0
Lcu.2RBY.2g036500.1	-1.01656	-0.0647298	3.13792	0.0764913	1	0
Lcu.2RBY.4g010060.1	0.400276	6.59286	3.13698	0.0765354	1	0
Lcu.2RBY.3g014240.1	0.416876	4.44587	3.13593	0.0765848	1	0
Lcu.2RBY.L016530.1	-1.73272	-0.172079	3.13482	0.0766368	1	0
Lcu.2RBY.4g026930.1	-0.761482	2.25435	3.13376	0.0766865	1	0
Lcu.2RBY.5g028640.1	-1.18182	1.32587	3.13308	0.0767185	1	0
Lcu.2RBY.5g055630.1	-2.85747	0.0162274	3.13294	0.0767254	1	0
Lcu.2RBY.6g027900.1	0.508293	4.2342	3.13166	0.0767854	1	0
Lcu.2RBY.4g041450.1	1.0782	1.36369	3.13019	0.076855	1	0
Lcu.2RBY.4g026730.1	0.701704	5.59926	3.12672	0.0770185	1	0
Lcu.2RBY.7g014740.1	-0.661459	3.46526	3.12466	0.0771159	1	0
Lcu.2RBY.4g076090.1	-2.29691	1.54599	3.12428	0.0771341	1	0
Lcu.2RBY.4g035700.1	1.51737	-0.35242	3.12317	0.0771863	1	0
Lcu.2RBY.7g029000.1	0.587262	2.53912	3.11818	0.0774232	1	0
Lcu.2RBY.6g009190.1	0.451931	4.80986	3.11648	0.077504	1	0
Lcu.2RBY.4g035680.1	-0.648547	2.66733	3.11629	0.0775132	1	0
Lcu.2RBY.4g004780.1	0.578364	7.42587	3.11538	0.0775563	1	0
Lcu.2RBY.1g041140.1	-0.856254	1.87571	3.11353	0.0776444	1	0
Lcu.2RBY.4g071500.1	0.486941	5.20655	3.11348	0.0776468	1	0
Lcu.2RBY.2g093950.1	-0.402198	3.99201	3.11261	0.0776884	1	0
Lcu.2RBY.3g060450.1	-0.59172	4.47334	3.11247	0.0776952	1	0
Lcu.2RBY.5g054380.1	0.425018	4.9242	3.11112	0.0777593	1	0
Lcu.2RBY.5g008320.1	-0.593437	3.17265	3.1096	0.0778322	1	0
Lcu.2RBY.6g011330.1	0.863497	0.227424	3.10908	0.0778568	1	0
Lcu.2RBY.3g001600.1	-2.82497	-0.402046	3.10708	0.0779528	1	0
Lcu.2RBY.5g063590.1	0.469236	3.26075	3.10605	0.0780021	1	0
Lcu.2RBY.3g027560.1	1.09473	2.65771	3.10265	0.0781651	1	0
Lcu.2RBY.1g001560.1	-0.333987	4.80071	3.10209	0.078192	1	0
Lcu.2RBY.7g012660.1	-1.90117	0.208798	3.10084	0.0782521	1	0
Lcu.2RBY.1g046660.1	-0.591566	2.34918	3.09986	0.0782992	1	0
Lcu.2RBY.3g030800.1	0.650226	7.85303	3.09909	0.0783362	1	0
Lcu.2RBY.1g075130.1	0.520188	5.11933	3.09847	0.0783661	1	0
Lcu.2RBY.2g008360.1	-0.767319	6.12999	3.09792	0.0783922	1	0
Lcu.2RBY.2g003050.1	-0.734665	3.52286	3.0978	0.0783983	1	0
Lcu.2RBY.4g040580.1	0.426275	5.28698	3.09677	0.0784479	1	0
Lcu.2RBY.1g068130.1	0.4389	5.81952	3.09666	0.0784532	1	0
Lcu.2RBY.5g067090.1	-1.77159	-0.264964	3.09617	0.0784767	1	0
Lcu.2RBY.6g015010.1	-0.392164	6.15907	3.09556	0.0785064	1	0
Lcu.2RBY.1g058790.1	0.691722	8.81107	3.09536	0.0785157	1	0
Lcu.2RBY.5g060600.1	1.12924	0.275209	3.09488	0.0785392	1	0
Lcu.2RBY.2g036610.1	-0.57365	2.32878	3.09442	0.0785612	1	0
Lcu.2RBY.L004880.1	-0.882797	1.10756	3.09353	0.0786041	1	0
Lcu.2RBY.3g040830.1	-0.924728	2.48026	3.09297	0.0786312	1	0
Lcu.2RBY.L020510.1	3.03871	-0.24541	3.09214	0.0786712	1	0
Lcu.2RBY.4g059750.1	1.07848	1.3094	3.09064	0.0787438	1	0
Lcu.2RBY.2g082360.1	-0.440385	2.75415	3.08964	0.078792	1	0
Lcu.2RBY.7g061960.1	-0.315312	4.5866	3.08892	0.0788272	1	0
Lcu.2RBY.4g068740.1	-0.32749	3.91736	3.0884	0.0788525	1	0
Lcu.2RBY.2g000670.1	0.38023	5.04796	3.08814	0.0788649	1	0
Lcu.2RBY.3g001040.1	-0.672622	1.41308	3.08762	0.0788903	1	0
Lcu.2RBY.5g065510.1	-0.540356	2.85942	3.08631	0.0789537	1	0
Lcu.2RBY.6g061060.1	-0.965456	-0.431299	3.08455	0.0790391	1	0
Lcu.2RBY.3g028040.1	0.423951	6.62763	3.08423	0.0790546	1	0
Lcu.2RBY.7g009330.1	-0.923925	0.0825486	3.08264	0.0791322	1	0
Lcu.2RBY.1g055440.1	-0.360126	4.03771	3.08256	0.0791357	1	0
Lcu.2RBY.2g015860.1	0.395702	3.75342	3.08222	0.0791524	1	0
Lcu.2RBY.2g035400.1	0.370723	5.66745	3.07983	0.0792688	1	0
Lcu.2RBY.2g072480.1	1.17147	1.12931	3.07917	0.0793012	1	0
Lcu.2RBY.4g003970.1	-0.787853	0.659057	3.07906	0.0793064	1	0
Lcu.2RBY.5g035690.1	-1.24492	-0.78582	3.07829	0.0793439	1	0
Lcu.2RBY.4g073970.1	-1.06676	0.357693	3.07634	0.0794392	1	0
Lcu.2RBY.6g003840.1	-1.21342	2.60172	3.07515	0.0794975	1	0
Lcu.2RBY.2g030220.1	-1.17714	0.397215	3.07301	0.0796019	1	0
Lcu.2RBY.1g041620.1	-0.438352	3.13649	3.07161	0.0796703	1	0
Lcu.2RBY.4g070680.1	-0.52839	3.42036	3.07055	0.0797227	1	0
Lcu.2RBY.3g053440.1	-0.689165	1.6205	3.07049	0.0797256	1	0
Lcu.2RBY.5g013910.1	-0.524162	3.13647	3.07037	0.0797314	1	0
Lcu.2RBY.2g082640.1	0.732489	2.25222	3.06978	0.0797603	1	0
Lcu.2RBY.3g026720.1	-0.383591	4.79344	3.06838	0.0798289	1	0
Lcu.2RBY.2g058440.1	0.561196	2.26255	3.06698	0.0798976	1	0
Lcu.2RBY.1g031820.1	0.321297	6.53083	3.06315	0.0800864	1	0
Lcu.2RBY.3g030860.1	-0.409407	3.94411	3.06274	0.0801063	1	0
Lcu.2RBY.5g048990.1	1.57869	-0.785448	3.0586	0.0803106	1	0
Lcu.2RBY.3g030570.1	0.367206	4.23738	3.05816	0.0803324	1	0
Lcu.2RBY.5g025460.1	0.476502	6.66356	3.05675	0.0804025	1	0
Lcu.2RBY.3g052400.1	3.35322	1.37113	3.05639	0.08042	1	0
Lcu.2RBY.3g034540.1	0.629273	5.48664	3.05564	0.0804575	1	0
Lcu.2RBY.4g063280.1	0.532507	5.80131	3.05514	0.0804821	1	0
Lcu.2RBY.3g045300.1	0.480996	6.07402	3.05499	0.0804897	1	0
Lcu.2RBY.4g045390.1	-0.548395	3.26666	3.05402	0.0805375	1	0
Lcu.2RBY.4g065520.1	-0.898878	2.86706	3.0534	0.0805682	1	0
Lcu.2RBY.7g057670.1	-0.613164	2.06102	3.0509	0.0806926	1	0
Lcu.2RBY.4g075240.1	0.47527	6.40903	3.0502	0.0807274	1	0
Lcu.2RBY.2g045420.1	0.683945	5.25305	3.04914	0.0807797	1	0
Lcu.2RBY.7g012930.1	0.495438	6.19549	3.04694	0.0808894	1	0
Lcu.2RBY.6g001260.1	-1.21131	0.851952	3.04559	0.0809569	1	0
Lcu.2RBY.5g012820.1	-0.438971	2.81344	3.04545	0.0809637	1	0
Lcu.2RBY.7g033000.1	-1.13699	-1.1196	3.04539	0.0809669	1	0
Lcu.2RBY.2g029710.1	0.609464	5.39047	3.04375	0.0810486	1	0
Lcu.2RBY.5g016130.1	2.04576	-0.0716849	3.04365	0.0810534	1	0
Lcu.2RBY.3g016020.1	-0.351782	5.86093	3.0434	0.0810659	1	0
Lcu.2RBY.1g064480.1	0.406653	3.25573	3.04188	0.0811418	1	0
Lcu.2RBY.4g005190.1	1.60764	-0.0621224	3.04121	0.0811754	1	0
Lcu.2RBY.3g051420.1	0.403117	6.88223	3.04009	0.0812312	1	0
Lcu.2RBY.6g007950.1	0.657749	1.33051	3.04002	0.0812352	1	0
Lcu.2RBY.3g026810.1	0.342327	5.36681	3.03797	0.0813375	1	0
Lcu.2RBY.2g039930.1	0.346699	6.48277	3.03754	0.0813593	1	0
Lcu.2RBY.2g013440.1	0.430475	3.80906	3.037	0.0813862	1	0
Lcu.2RBY.5g067820.1	-0.843466	3.02435	3.03694	0.0813894	1	0
Lcu.2RBY.4g027900.1	1.10076	-0.414325	3.03693	0.0813899	1	0
Lcu.2RBY.6g028860.1	0.915291	1.89404	3.03338	0.0815681	1	0
Lcu.2RBY.4g001490.1	0.590499	7.3817	3.03147	0.0816638	1	0
Lcu.2RBY.3g057640.1	-0.323593	4.61995	3.03146	0.0816645	1	0
Lcu.2RBY.1g056120.1	-0.367265	6.42114	3.0297	0.081753	1	0
Lcu.2RBY.4g074400.1	3.35255	1.74625	3.02967	0.0817547	1	0
Lcu.2RBY.5g066600.1	0.376862	4.78255	3.02858	0.0818096	1	0
Lcu.2RBY.4g072620.1	0.640642	1.74102	3.02714	0.0818822	1	0
Lcu.2RBY.1g044540.1	-0.371005	4.11494	3.02652	0.0819137	1	0
Lcu.2RBY.6g040900.1	0.336546	5.36394	3.02391	0.0820455	1	0
Lcu.2RBY.3g028520.1	1.81871	0.764387	3.02124	0.0821806	1	0
Lcu.2RBY.5g005620.1	-0.516827	4.3553	3.01992	0.0822477	1	0
Lcu.2RBY.3g033740.1	0.974146	1.0852	3.01875	0.0823069	1	0
Lcu.2RBY.2g087730.1	-1.04885	1.23796	3.01819	0.0823351	1	0
Lcu.2RBY.5g003390.1	0.495986	3.69505	3.01777	0.0823565	1	0
Lcu.2RBY.3g072220.1	-2.81259	0.370015	3.01702	0.0823945	1	0
Lcu.2RBY.2g004510.1	0.672111	6.18099	3.01365	0.0825663	1	0
Lcu.2RBY.5g030700.1	-0.505186	4.89281	3.01337	0.0825805	1	0
Lcu.2RBY.5g065980.1	-0.611655	3.65705	3.01237	0.0826316	1	0
Lcu.2RBY.6g053930.1	-0.662775	2.45282	3.0119	0.0826551	1	0
Lcu.2RBY.6g066420.1	-0.615718	2.99931	3.01068	0.0827177	1	0
Lcu.2RBY.6g003070.1	-0.427786	5.23081	3.01012	0.0827462	1	0
Lcu.2RBY.1g076970.1	0.323452	4.56443	3.0097	0.0827678	1	0
Lcu.2RBY.7g056120.1	-0.606534	2.0884	3.00953	0.0827761	1	0
Lcu.2RBY.6g034410.1	-1.17242	-0.676043	3.00669	0.0829213	1	0
Lcu.2RBY.3g041080.1	-0.81614	0.150462	3.00658	0.0829269	1	0
Lcu.2RBY.6g068700.1	0.356758	6.2527	3.00447	0.0830352	1	0
Lcu.2RBY.4g000480.1	0.47404	6.94383	3.00432	0.0830429	1	0
Lcu.2RBY.1g063860.1	-0.760745	2.44629	3.00363	0.0830784	1	0
Lcu.2RBY.4g014970.1	-0.562692	6.12753	3.00158	0.0831832	1	0
Lcu.2RBY.4g012640.1	0.39215	4.82625	3.00087	0.0832196	1	0
Lcu.2RBY.4g080160.1	-0.321231	3.98789	2.99997	0.0832659	1	0
Lcu.2RBY.2g000940.1	0.52163	6.56286	2.99945	0.0832926	1	0
Lcu.2RBY.1g068880.1	-0.505625	4.36769	2.9982	0.0833572	1	0
Lcu.2RBY.4g076330.1	0.468826	3.59536	2.99642	0.0834486	1	0
Lcu.2RBY.7g053920.1	-0.610246	5.20724	2.99635	0.0834522	1	0
Lcu.2RBY.2g086800.1	-1.63196	-0.528869	2.99614	0.0834632	1	0
Lcu.2RBY.4g020880.1	-0.776887	3.15558	2.99563	0.0834896	1	0
Lcu.2RBY.6g049490.1	-0.698296	3.23749	2.99477	0.0835338	1	0
Lcu.2RBY.7g033360.1	0.570793	4.68505	2.99417	0.0835646	1	0
Lcu.2RBY.2g009100.1	0.456678	3.62806	2.9937	0.083589	1	0
Lcu.2RBY.2g060640.1	0.556491	6.62359	2.99319	0.0836155	1	0
Lcu.2RBY.3g064230.1	-0.575173	2.79987	2.99246	0.083653	1	0
Lcu.2RBY.6g056610.1	-1.88851	0.739961	2.99238	0.0836573	1	0
Lcu.2RBY.1g033410.1	-0.519721	2.42993	2.99184	0.0836849	1	0
Lcu.2RBY.7g001870.1	-0.484627	2.36831	2.98885	0.0838396	1	0
Lcu.2RBY.4g078820.1	-1.32919	-0.534675	2.98662	0.0839553	1	0
Lcu.2RBY.2g022120.1	0.827158	0.496585	2.98598	0.0839886	1	0
Lcu.2RBY.1g001820.1	-1.3071	2.42942	2.9828	0.0841537	1	0
Lcu.2RBY.3g042000.1	0.337837	7.02878	2.98167	0.0842126	1	0
Lcu.2RBY.4g072220.1	-0.423896	4.84624	2.98062	0.0842668	1	0
Lcu.2RBY.7g039860.1	0.584224	1.40545	2.98055	0.0842707	1	0
Lcu.2RBY.3g029970.1	0.416479	5.6198	2.97987	0.084306	1	0
Lcu.2RBY.1g072470.1	-0.43187	5.07357	2.97248	0.0846918	1	0
Lcu.2RBY.3g059260.1	-0.284959	5.44575	2.97248	0.0846919	1	0
Lcu.2RBY.7g047120.1	-0.65719	1.64126	2.9686	0.0848954	1	0
Lcu.2RBY.2g016710.1	-0.88042	3.4995	2.96797	0.0849284	1	0
Lcu.2RBY.6g019620.1	0.619524	6.23462	2.96737	0.0849597	1	0
Lcu.2RBY.3g036200.1	-0.918311	-0.250114	2.96695	0.0849819	1	0
Lcu.2RBY.3g062820.1	1.83942	-0.127769	2.96607	0.085028	1	0
Lcu.2RBY.5g024610.1	0.851996	-0.0865487	2.96527	0.0850703	1	0
Lcu.2RBY.2g075850.1	-0.541612	2.48564	2.96446	0.0851128	1	0
Lcu.2RBY.3g027900.1	-2.13526	1.1031	2.96309	0.085185	1	0
Lcu.2RBY.5g033750.1	0.452404	6.94085	2.96218	0.085233	1	0
Lcu.2RBY.5g034660.1	-0.509378	3.06161	2.96188	0.0852487	1	0
Lcu.2RBY.4g045430.1	-0.489766	3.37827	2.96121	0.085284	1	0
Lcu.2RBY.1g003240.1	1.33188	1.0173	2.96115	0.0852871	1	0
Lcu.2RBY.L009480.1	0.347539	5.92412	2.96094	0.0852985	1	0
Lcu.2RBY.5g021470.1	1.35121	3.29438	2.9597	0.0853639	1	0
Lcu.2RBY.3g060000.1	0.581736	6.80057	2.95959	0.0853695	1	0
Lcu.2RBY.7g063040.1	-0.30524	4.72025	2.95928	0.085386	1	0
Lcu.2RBY.7g065190.1	2.02903	-0.07685	2.95839	0.0854329	1	0
Lcu.2RBY.6g053740.1	1.20613	2.89063	2.9573	0.0854907	1	0
Lcu.2RBY.7g002150.1	1.01565	0.0679271	2.95702	0.0855056	1	0
Lcu.2RBY.5g053240.1	-0.608601	2.27233	2.95689	0.0855124	1	0
Lcu.2RBY.2g096140.1	-0.596593	3.31287	2.95382	0.0856749	1	0
Lcu.2RBY.2g097160.1	0.311984	4.80647	2.95184	0.08578	1	0
Lcu.2RBY.2g019200.1	0.582695	6.81457	2.95181	0.0857817	1	0
Lcu.2RBY.4g002350.1	-0.299958	6.4826	2.95117	0.0858152	1	0
Lcu.2RBY.3g023400.1	-0.940939	0.722625	2.95024	0.0858648	1	0
Lcu.2RBY.2g090630.1	0.434521	5.15849	2.94932	0.0859139	1	0
Lcu.2RBY.7g025910.1	0.433162	4.87729	2.9491	0.0859257	1	0
Lcu.2RBY.7g017650.1	0.691554	3.71689	2.94865	0.0859494	1	0
Lcu.2RBY.5g070990.1	-1.34073	0.0462445	2.94863	0.0859506	1	0
Lcu.2RBY.5g021490.1	-0.55225	3.00049	2.94744	0.0860135	1	0
Lcu.2RBY.3g074380.1	-0.557348	3.13207	2.94519	0.0861338	1	0
Lcu.2RBY.4g064490.1	-1.21066	2.004	2.94425	0.0861839	1	0
Lcu.2RBY.3g047080.1	0.448669	7.3973	2.9415	0.0863304	1	0
Lcu.2RBY.3g011900.1	-0.952433	0.309737	2.94074	0.0863712	1	0
Lcu.2RBY.1g024270.1	-0.487236	2.47611	2.93735	0.0865525	1	0
Lcu.2RBY.4g032580.1	0.586769	6.20614	2.9371	0.0865658	1	0
Lcu.2RBY.7g068960.1	-1.25465	1.61062	2.93571	0.0866404	1	0
Lcu.2RBY.1g077220.1	0.655525	6.21774	2.93455	0.0867026	1	0
Lcu.2RBY.5g068360.1	-0.949145	1.36243	2.9341	0.0867268	1	0
Lcu.2RBY.3g023970.1	-1.08786	-0.0130602	2.93304	0.086784	1	0
Lcu.2RBY.4g078340.1	0.329387	4.52174	2.93162	0.0868601	1	0
Lcu.2RBY.4g053880.1	-1.0806	3.14577	2.93033	0.0869299	1	0
Lcu.2RBY.3g043320.1	0.5887	4.41004	2.92829	0.0870395	1	0
Lcu.2RBY.6g017250.1	1.5092	0.958483	2.92818	0.0870457	1	0
Lcu.2RBY.4g006510.1	0.349434	4.75815	2.92678	0.0871212	1	0
Lcu.2RBY.7g068600.1	-0.556874	4.42775	2.92509	0.0872124	1	0
Lcu.2RBY.2g057960.1	0.685757	7.87772	2.92353	0.0872964	1	0
Lcu.2RBY.3g073900.1	0.399707	4.71991	2.92252	0.0873513	1	0
Lcu.2RBY.2g054560.1	0.342221	6.62844	2.92075	0.0874474	1	0
Lcu.2RBY.7g016190.1	0.530727	3.66127	2.91799	0.0875971	1	0
Lcu.2RBY.7g064560.1	-0.391497	5.06344	2.91765	0.0876152	1	0
Lcu.2RBY.5g002300.1	-0.378465	4.58351	2.91709	0.087646	1	0
Lcu.2RBY.5g074750.1	-0.287985	6.16221	2.9156	0.0877266	1	0
Lcu.2RBY.1g001740.1	0.338017	6.48178	2.91549	0.0877326	1	0
Lcu.2RBY.4g049850.1	-1.19652	1.50059	2.91485	0.0877673	1	0
Lcu.2RBY.1g052110.1	-0.487626	4.51423	2.91418	0.0878042	1	0
Lcu.2RBY.6g000180.1	-0.714507	1.07595	2.91313	0.0878609	1	0
Lcu.2RBY.7g070860.1	-0.412952	5.41923	2.91309	0.0878633	1	0
Lcu.2RBY.7g004740.1	-0.909684	0.918102	2.91259	0.0878908	1	0
Lcu.2RBY.7g070990.1	-3.02824	-1.15765	2.91136	0.0879574	1	0
Lcu.2RBY.4g063260.1	0.392786	9.69466	2.91119	0.0879672	1	0
Lcu.2RBY.1g047130.1	-0.472936	3.50919	2.91096	0.0879797	1	0
Lcu.2RBY.3g029190.1	-2.29527	-0.275002	2.91049	0.0880053	1	0
Lcu.2RBY.3g045310.1	0.40716	6.95457	2.91046	0.0880067	1	0
Lcu.2RBY.3g063020.1	-0.347181	4.23935	2.90992	0.0880361	1	0
Lcu.2RBY.3g057400.1	0.518543	6.21079	2.90811	0.0881352	1	0
Lcu.2RBY.1g060910.1	-0.316531	5.54803	2.90753	0.0881671	1	0
Lcu.2RBY.1g043250.1	-0.940329	0.43511	2.90713	0.0881885	1	0
Lcu.2RBY.2g001880.1	-0.281864	4.42963	2.90696	0.0881977	1	0
Lcu.2RBY.7g012760.1	-1.19877	-0.362935	2.90614	0.0882431	1	0
Lcu.2RBY.6g001800.1	0.332986	4.53977	2.90613	0.0882434	1	0
Lcu.2RBY.2g029900.1	0.439759	4.86864	2.90527	0.0882906	1	0
Lcu.2RBY.2g045130.1	1.23522	-0.145131	2.90449	0.088333	1	0
Lcu.2RBY.6g058610.1	-0.718615	0.992629	2.90378	0.0883721	1	0
Lcu.2RBY.4g000380.1	1.21762	-0.233448	2.90347	0.088389	1	0
Lcu.2RBY.3g037680.1	-0.336364	4.29291	2.90119	0.0885143	1	0
Lcu.2RBY.2g010540.1	-0.862321	1.04919	2.90105	0.0885218	1	0
Lcu.2RBY.3g074840.1	0.76017	1.71616	2.90037	0.0885593	1	0
Lcu.2RBY.2g084750.1	-0.51644	6.37711	2.9	0.0885794	1	0
Lcu.2RBY.1g061910.1	-0.512988	2.82294	2.8995	0.088607	1	0
Lcu.2RBY.6g033530.1	-0.806759	3.00965	2.89855	0.088659	1	0
Lcu.2RBY.2g009350.1	-0.750845	6.40307	2.8978	0.0887006	1	0
Lcu.2RBY.6g013800.1	-0.631935	2.29987	2.89651	0.0887716	1	0
Lcu.2RBY.1g042770.1	0.746071	1.49492	2.89641	0.088777	1	0
Lcu.2RBY.1g033180.1	-1.28758	0.0803295	2.89353	0.0889356	1	0
Lcu.2RBY.2g011050.1	-0.792378	1.33	2.89315	0.0889569	1	0
Lcu.2RBY.7g077070.1	-0.341295	6.80311	2.89282	0.0889748	1	0
Lcu.2RBY.2g093390.1	0.407611	3.27282	2.89229	0.0890043	1	0
Lcu.2RBY.5g022240.1	0.481809	6.44713	2.89224	0.0890069	1	0
Lcu.2RBY.1g014420.1	-3.0331	-0.815934	2.89199	0.0890209	1	0
Lcu.2RBY.1g050640.1	-0.395071	4.20136	2.88901	0.0891859	1	0
Lcu.2RBY.1g043300.1	0.954451	4.14452	2.88896	0.0891883	1	0
Lcu.2RBY.3g038090.1	0.505745	9.93992	2.88795	0.0892445	1	0
Lcu.2RBY.7g060740.1	0.276672	4.88662	2.88668	0.0893149	1	0
Lcu.2RBY.4g011770.1	0.30825	4.32765	2.88602	0.0893514	1	0
Lcu.2RBY.7g073360.1	-0.42631	5.10963	2.88538	0.0893868	1	0
Lcu.2RBY.2g084820.1	0.501238	3.88578	2.88404	0.0894611	1	0
Lcu.2RBY.3g005300.1	0.607651	2.23438	2.88398	0.0894645	1	0
Lcu.2RBY.1g005300.1	-0.463567	3.80981	2.88345	0.0894938	1	0
Lcu.2RBY.2g010270.1	0.82417	0.979513	2.8832	0.0895078	1	0
Lcu.2RBY.1g042150.1	-0.600826	2.22585	2.88219	0.0895643	1	0
Lcu.2RBY.2g013490.1	0.317212	6.45973	2.88111	0.0896244	1	0
Lcu.2RBY.4g011150.1	1.06014	-0.388576	2.88045	0.089661	1	0
Lcu.2RBY.7g002660.1	0.411247	5.55496	2.87983	0.0896954	1	0
Lcu.2RBY.2g059690.1	-0.386083	4.17269	2.87933	0.0897236	1	0
Lcu.2RBY.1g021380.1	-0.899016	1.03806	2.87732	0.0898357	1	0
Lcu.2RBY.4g026870.1	2.16139	-0.571329	2.87615	0.0899006	1	0
Lcu.2RBY.4g043440.1	0.493067	8.26652	2.8761	0.0899034	1	0
Lcu.2RBY.3g039490.1	-0.523689	2.13338	2.87278	0.0900889	1	0
Lcu.2RBY.2g073410.1	-0.888846	1.43424	2.8726	0.090099	1	0
Lcu.2RBY.1g062100.1	-1.10029	-0.0778576	2.87168	0.0901504	1	0
Lcu.2RBY.2g030120.1	0.626827	3.36678	2.87039	0.0902228	1	0
Lcu.2RBY.2g085050.1	0.65376	1.62261	2.87001	0.0902445	1	0
Lcu.2RBY.1g054030.1	-0.412412	5.73447	2.86933	0.0902824	1	0
Lcu.2RBY.2g047960.1	-0.69598	1.5527	2.868	0.0903573	1	0
Lcu.2RBY.2g002540.1	0.309001	6.37236	2.86777	0.0903698	1	0
Lcu.2RBY.3g056850.1	-1.08487	-0.30095	2.86731	0.0903956	1	0
Lcu.2RBY.2g065370.1	-0.857285	1.59301	2.86722	0.0904012	1	0
Lcu.2RBY.7g016810.1	1.2738	-0.375043	2.86718	0.0904032	1	0
Lcu.2RBY.5g002610.1	0.555303	6.3623	2.86504	0.0905233	1	0
Lcu.2RBY.7g013620.1	-0.442272	3.70129	2.8632	0.0906272	1	0
Lcu.2RBY.4g063290.1	-0.892779	0.328155	2.86217	0.0906851	1	0
Lcu.2RBY.3g039300.1	-0.624199	1.92388	2.86171	0.090711	1	0
Lcu.2RBY.7g066450.1	0.330054	6.15266	2.86111	0.0907447	1	0
Lcu.2RBY.4g016020.1	0.687406	2.34468	2.8608	0.0907625	1	0
Lcu.2RBY.1g062210.1	-0.363763	4.56822	2.86055	0.0907765	1	0
Lcu.2RBY.2g037380.1	1.11106	0.212051	2.86041	0.0907843	1	0
Lcu.2RBY.3g038340.1	-0.418223	3.86969	2.85864	0.0908844	1	0
Lcu.2RBY.2g051380.1	0.618008	2.17523	2.85751	0.0909484	1	0
Lcu.2RBY.2g066800.1	-3.20038	-0.307916	2.85718	0.0909667	1	0
Lcu.2RBY.3g050230.1	-0.428425	4.29768	2.85366	0.091166	1	0
Lcu.2RBY.7g060610.1	0.335185	5.79257	2.85321	0.0911917	1	0
Lcu.2RBY.1g007840.1	-0.614308	3.07735	2.85152	0.0912876	1	0
Lcu.2RBY.4g042820.1	-1.19757	0.156826	2.84999	0.0913743	1	0
Lcu.2RBY.6g052670.1	-0.490314	2.49174	2.84905	0.0914282	1	0
Lcu.2RBY.1g021440.1	-1.36316	0.807645	2.84856	0.0914556	1	0
Lcu.2RBY.7g049640.1	-0.403286	5.45548	2.84775	0.0915021	1	0
Lcu.2RBY.7g062830.1	2.13083	-0.478475	2.84732	0.0915262	1	0
Lcu.2RBY.7g063240.1	0.400954	5.14476	2.84617	0.0915919	1	0
Lcu.2RBY.4g005200.1	1.32002	1.21785	2.84436	0.0916953	1	0
Lcu.2RBY.7g020900.1	0.725729	1.4606	2.8432	0.0917614	1	0
Lcu.2RBY.5g073550.1	-0.797928	5.33456	2.8429	0.0917782	1	0
Lcu.2RBY.1g045390.1	-0.440602	2.93038	2.84022	0.0919316	1	0
Lcu.2RBY.5g048280.1	0.415758	3.43601	2.83954	0.0919704	1	0
Lcu.2RBY.6g063420.1	0.383307	6.25064	2.83933	0.0919823	1	0
Lcu.2RBY.6g047470.1	0.486827	6.46502	2.83817	0.092049	1	0
Lcu.2RBY.5g040040.1	1.06467	0.766987	2.83798	0.0920599	1	0
Lcu.2RBY.5g008790.1	-0.557939	2.54574	2.83755	0.0920843	1	0
Lcu.2RBY.7g076480.1	0.405092	6.01377	2.83575	0.0921878	1	0
Lcu.2RBY.2g068240.1	0.343522	6.06034	2.83517	0.092221	1	0
Lcu.2RBY.2g062190.1	-1.90891	-0.320927	2.8347	0.0922479	1	0
Lcu.2RBY.6g012980.1	-0.39416	3.31318	2.83438	0.0922663	1	0
Lcu.2RBY.6g051250.1	-0.701046	2.34345	2.8339	0.0922938	1	0
Lcu.2RBY.1g054780.1	0.349232	10.16	2.83207	0.0923991	1	0
Lcu.2RBY.2g012440.1	0.334139	3.96306	2.83073	0.0924761	1	0
Lcu.2RBY.1g068410.1	0.722752	10.1861	2.83071	0.0924776	1	0
Lcu.2RBY.4g000910.1	0.391999	3.67159	2.82972	0.0925346	1	0
Lcu.2RBY.4g074320.1	0.396121	5.42782	2.82906	0.0925724	1	0
Lcu.2RBY.2g013970.1	1.02165	0.434386	2.82791	0.0926389	1	0
Lcu.2RBY.4g073090.1	-0.428779	5.90485	2.82733	0.0926724	1	0
Lcu.2RBY.4g014550.1	-0.523117	1.70768	2.82707	0.0926872	1	0
Lcu.2RBY.L017700.1	0.327189	8.1572	2.82679	0.0927035	1	0
Lcu.2RBY.6g050930.1	0.497988	8.00193	2.82633	0.0927303	1	0
Lcu.2RBY.2g016290.1	1.18561	1.28054	2.82261	0.0929449	1	0
Lcu.2RBY.2g008540.1	-1.88681	-0.310155	2.82023	0.0930832	1	0
Lcu.2RBY.5g009580.1	-1.13367	2.92775	2.8194	0.0931311	1	0
Lcu.2RBY.5g045160.1	0.486753	2.83693	2.81588	0.093336	1	0
Lcu.2RBY.7g032070.1	-0.872315	0.843417	2.81574	0.093344	1	0
Lcu.2RBY.6g056060.1	-0.39336	5.48377	2.81553	0.0933563	1	0
Lcu.2RBY.6g021600.1	-0.641379	2.16207	2.81475	0.0934012	1	0
Lcu.2RBY.3g063600.1	0.686878	2.04265	2.81473	0.0934027	1	0
Lcu.2RBY.4g070570.1	-0.443361	3.5704	2.81428	0.0934287	1	0
Lcu.2RBY.6g036110.1	-0.468985	3.51723	2.81342	0.0934789	1	0
Lcu.2RBY.4g076060.1	-0.379556	5.7561	2.81268	0.093522	1	0
Lcu.2RBY.5g060140.1	1.13418	0.803712	2.81138	0.0935981	1	0
Lcu.2RBY.2g076690.1	0.369992	5.47712	2.81136	0.093599	1	0
Lcu.2RBY.4g075930.1	0.322748	8.56567	2.81131	0.0936019	1	0
Lcu.2RBY.4g075320.1	1.55479	0.113962	2.80989	0.0936849	1	0
Lcu.2RBY.5g057960.1	-0.452649	3.35531	2.80911	0.0937307	1	0
Lcu.2RBY.5g049780.1	-0.806185	4.11935	2.80895	0.0937397	1	0
Lcu.2RBY.2g054880.1	-0.321358	4.41723	2.80795	0.0937985	1	0
Lcu.2RBY.7g023490.1	0.521931	3.9556	2.80775	0.0938101	1	0
Lcu.2RBY.7g076920.1	-0.496124	3.77882	2.80693	0.0938579	1	0
Lcu.2RBY.6g053210.1	0.857052	2.90393	2.8068	0.0938656	1	0
Lcu.2RBY.2g054780.1	0.49798	6.7458	2.80641	0.0938881	1	0
Lcu.2RBY.5g031760.1	0.508177	6.77942	2.80603	0.0939103	1	0
Lcu.2RBY.7g077840.1	-1.51888	0.229877	2.80595	0.0939154	1	0
Lcu.2RBY.4g030200.1	-0.298005	5.16663	2.80452	0.0939989	1	0
Lcu.2RBY.1g076320.1	-0.932448	1.03217	2.80389	0.0940359	1	0
Lcu.2RBY.2g049780.1	0.47673	7.04573	2.80354	0.0940562	1	0
Lcu.2RBY.6g028320.1	1.54499	-0.675785	2.80277	0.0941019	1	0
Lcu.2RBY.L005580.1	-0.279049	5.13128	2.80201	0.0941462	1	0
Lcu.2RBY.2g039860.1	-2.85461	-0.513878	2.80128	0.0941894	1	0
Lcu.2RBY.7g015580.1	-0.367723	3.96213	2.79912	0.094316	1	0
Lcu.2RBY.2g092900.1	1.42786	-0.619183	2.79886	0.0943315	1	0
Lcu.2RBY.6g025160.1	-0.37352	6.36085	2.79838	0.0943594	1	0
Lcu.2RBY.3g071080.1	-0.558558	2.50825	2.79784	0.0943912	1	0
Lcu.2RBY.3g074110.1	1.42408	-0.247744	2.79636	0.0944787	1	0
Lcu.2RBY.6g061490.1	-0.305722	4.63713	2.79382	0.0946285	1	0
Lcu.2RBY.3g022320.1	0.339206	5.73023	2.79361	0.0946406	1	0
Lcu.2RBY.6g070000.1	0.532047	2.7465	2.79275	0.0946918	1	0
Lcu.2RBY.7g034310.1	0.515062	5.2361	2.79202	0.0947349	1	0
Lcu.2RBY.7g027890.1	-0.738687	4.51372	2.792	0.0947358	1	0
Lcu.2RBY.6g018840.1	-0.359681	4.58285	2.79138	0.0947725	1	0
Lcu.2RBY.4g059730.1	-0.789997	2.54664	2.79103	0.0947932	1	0
Lcu.2RBY.5g064030.1	-1.53084	0.332926	2.79099	0.0947955	1	0
Lcu.2RBY.1g000200.1	0.588721	4.62507	2.7894	0.0948898	1	0
Lcu.2RBY.2g053220.1	0.534624	4.07542	2.789	0.0949134	1	0
Lcu.2RBY.6g045870.1	-0.556384	1.92994	2.78897	0.0949153	1	0
Lcu.2RBY.2g035140.1	0.345913	4.53501	2.78859	0.0949375	1	0
Lcu.2RBY.3g001490.1	0.495611	5.6389	2.78783	0.0949826	1	0
Lcu.2RBY.3g065880.1	-0.531286	3.99509	2.78602	0.0950898	1	0
Lcu.2RBY.1g021220.1	0.344438	6.25051	2.78446	0.0951827	1	0
Lcu.2RBY.7g020830.1	0.718556	5.10421	2.784	0.0952104	1	0
Lcu.2RBY.6g058070.1	-0.582786	3.57923	2.78184	0.0953385	1	0
Lcu.2RBY.6g067960.1	0.271491	5.73129	2.78153	0.0953572	1	0
Lcu.2RBY.1g073140.1	-1.26057	0.356101	2.78091	0.0953941	1	0
Lcu.2RBY.5g025900.1	0.390429	4.15027	2.77887	0.0955158	1	0
Lcu.2RBY.2g014050.1	0.53517	5.378	2.77666	0.0956475	1	0
Lcu.2RBY.2g053670.1	0.649472	1.70588	2.77617	0.0956766	1	0
Lcu.2RBY.7g007100.1	-0.639951	2.16652	2.77591	0.0956924	1	0
Lcu.2RBY.7g073600.1	0.479696	8.60344	2.77583	0.0956973	1	0
Lcu.2RBY.2g002330.1	0.936295	0.239321	2.77547	0.0957185	1	0
Lcu.2RBY.6g070260.1	1.10251	0.336451	2.77537	0.0957244	1	0
Lcu.2RBY.5g074120.1	-1.37258	3.36837	2.77398	0.0958074	1	0
Lcu.2RBY.7g013680.1	0.40983	4.83284	2.77266	0.0958865	1	0
Lcu.2RBY.5g074210.1	-0.542939	5.843	2.77216	0.0959166	1	0
Lcu.2RBY.2g097530.1	0.437198	5.66192	2.77105	0.0959834	1	0
Lcu.2RBY.5g063950.1	0.333793	5.70627	2.7709	0.0959921	1	0
Lcu.2RBY.2g000270.1	0.556256	10.5547	2.77024	0.0960318	1	0
Lcu.2RBY.5g026870.1	0.483141	3.52311	2.76985	0.0960553	1	0
Lcu.2RBY.3g041540.1	0.47102	5.64575	2.76882	0.0961171	1	0
Lcu.2RBY.6g014670.1	0.432698	5.27296	2.76866	0.0961268	1	0
Lcu.2RBY.5g036040.1	0.503154	5.91345	2.7675	0.0961963	1	0
Lcu.2RBY.3g029900.1	-0.61202	1.61461	2.76741	0.096202	1	0
Lcu.2RBY.7g064390.1	0.356078	8.7717	2.76664	0.0962482	1	0
Lcu.2RBY.2g066820.1	-3.23077	1.40139	2.76468	0.0963659	1	0
Lcu.2RBY.5g055360.1	-0.730999	0.546817	2.76336	0.0964453	1	0
Lcu.2RBY.6g038820.1	-0.319525	6.31152	2.76293	0.0964716	1	0
Lcu.2RBY.6g029730.1	0.553561	3.80504	2.76274	0.0964828	1	0
Lcu.2RBY.4g036950.1	-0.591199	2.82283	2.76017	0.0966379	1	0
Lcu.2RBY.3g055070.1	-0.576312	4.29636	2.75832	0.0967498	1	0
Lcu.2RBY.2g070540.1	0.41533	5.14423	2.75816	0.0967597	1	0
Lcu.2RBY.1g057150.1	1.11209	0.787499	2.7569	0.0968357	1	0
Lcu.2RBY.5g000830.1	1.15765	1.25932	2.7564	0.096866	1	0
Lcu.2RBY.7g077730.1	0.479818	6.06964	2.75598	0.0968916	1	0
Lcu.2RBY.1g051370.1	-0.551029	2.57153	2.75539	0.0969274	1	0
Lcu.2RBY.5g015450.1	-0.56931	3.81256	2.75518	0.0969402	1	0
Lcu.2RBY.1g046330.1	-1.03978	1.03293	2.75513	0.0969432	1	0
Lcu.2RBY.6g053460.1	-0.843624	0.40555	2.75487	0.0969588	1	0
Lcu.2RBY.3g023430.1	-0.909326	2.59719	2.75421	0.0969988	1	0
Lcu.2RBY.6g022220.1	-0.415537	3.21375	2.753	0.0970722	1	0
Lcu.2RBY.3g063160.1	0.272817	5.87941	2.75289	0.0970788	1	0
Lcu.2RBY.1g037730.1	-1.35192	-0.579566	2.74986	0.0972628	1	0
Lcu.2RBY.6g019670.1	1.72636	-0.646188	2.74935	0.097294	1	0
Lcu.2RBY.3g057350.1	0.543911	2.9595	2.74775	0.0973913	1	0
Lcu.2RBY.5g007930.1	1.47665	-0.631715	2.74643	0.0974717	1	0
Lcu.2RBY.7g031580.1	0.543892	6.80545	2.7452	0.0975468	1	0
Lcu.2RBY.1g070400.1	-1.15433	2.73552	2.7445	0.0975895	1	0
Lcu.2RBY.6g045360.1	0.517536	7.83364	2.74449	0.0975901	1	0
Lcu.2RBY.6g021510.1	0.33347	3.90487	2.74282	0.097692	1	0
Lcu.2RBY.1g050110.1	-0.512133	4.84912	2.74248	0.0977131	1	0
Lcu.2RBY.6g013770.1	0.47436	4.49378	2.74247	0.0977133	1	0
Lcu.2RBY.1g040860.1	1.13245	-0.528076	2.74116	0.0977935	1	0
Lcu.2RBY.4g045620.1	0.600994	1.7102	2.7411	0.0977976	1	0
Lcu.2RBY.4g041590.1	-2.13443	0.0625813	2.73619	0.0980984	1	0
Lcu.2RBY.7g052970.1	0.424816	6.18942	2.73619	0.0980987	1	0
Lcu.2RBY.3g070010.1	-0.836672	4.73094	2.7356	0.0981349	1	0
Lcu.2RBY.5g013740.1	-0.485483	3.36014	2.73549	0.0981416	1	0
Lcu.2RBY.7g063850.1	-0.426455	3.32635	2.73516	0.0981615	1	0
Lcu.2RBY.5g010020.1	0.388061	7.57103	2.73433	0.0982126	1	0
Lcu.2RBY.7g072660.1	-0.645793	5.54655	2.73399	0.0982334	1	0
Lcu.2RBY.4g016450.1	-0.363511	3.85733	2.73379	0.098246	1	0
Lcu.2RBY.5g035470.1	0.906603	0.887869	2.733	0.0982942	1	0
Lcu.2RBY.3g027600.1	-0.771636	1.45176	2.73249	0.0983257	1	0
Lcu.2RBY.2g085160.1	-0.372314	5.92421	2.73244	0.0983287	1	0
Lcu.2RBY.7g078560.1	0.308175	6.30967	2.73238	0.0983324	1	0
Lcu.2RBY.5g028410.1	1.1651	0.410027	2.73232	0.0983364	1	0
Lcu.2RBY.4g001330.1	-0.593099	6.3228	2.7315	0.0983868	1	0
Lcu.2RBY.4g048580.1	0.526208	1.85727	2.73146	0.0983894	1	0
Lcu.2RBY.7g068090.1	-1.51014	-0.65349	2.72843	0.098576	1	0
Lcu.2RBY.5g047160.1	-0.609105	1.71007	2.72815	0.0985933	1	0
Lcu.2RBY.3g036900.1	-0.827802	0.836522	2.72788	0.0986101	1	0
Lcu.2RBY.4g053200.1	1.04225	0.848224	2.72612	0.0987191	1	0
Lcu.2RBY.2g045850.1	0.479609	3.77881	2.72555	0.0987539	1	0
Lcu.2RBY.2g002250.1	-0.366874	3.74065	2.72238	0.0989503	1	0
Lcu.2RBY.7g075370.1	0.817025	0.58092	2.72232	0.0989542	1	0
Lcu.2RBY.6g067650.1	-1.02148	2.19648	2.72148	0.0990062	1	0
Lcu.2RBY.2g042940.1	1.33938	-0.29044	2.72133	0.0990154	1	0
Lcu.2RBY.7g000760.1	-0.365985	6.35313	2.72127	0.0990195	1	0
Lcu.2RBY.4g033910.1	-1.46075	0.385927	2.72072	0.0990533	1	0
Lcu.2RBY.7g007120.1	0.325922	6.53534	2.71932	0.0991403	1	0
Lcu.2RBY.4g079550.1	-1.70933	0.593411	2.71889	0.0991669	1	0
Lcu.2RBY.2g087410.1	0.338052	4.38934	2.71772	0.0992396	1	0
Lcu.2RBY.3g063410.1	-0.4337	4.33367	2.71723	0.0992704	1	0
Lcu.2RBY.5g060480.1	0.331671	6.2699	2.71707	0.0992802	1	0
Lcu.2RBY.7g040060.1	-0.430201	2.83581	2.71601	0.0993463	1	0
Lcu.2RBY.7g061610.1	-0.423891	4.24509	2.71419	0.0994594	1	0
Lcu.2RBY.4g027370.1	1.00976	4.59566	2.71375	0.0994868	1	0
Lcu.2RBY.4g047230.1	1.34025	-0.0978854	2.71361	0.0994955	1	0
Lcu.2RBY.2g022070.1	-0.500395	4.91963	2.71276	0.0995485	1	0
Lcu.2RBY.3g068870.1	-0.378085	4.59792	2.71257	0.0995608	1	0
Lcu.2RBY.3g001440.1	0.3303	4.8827	2.71081	0.0996704	1	0
Lcu.2RBY.3g025270.1	0.957552	2.68589	2.71013	0.0997129	1	0
Lcu.2RBY.6g053390.1	-0.822297	3.31896	2.7099	0.0997276	1	0
Lcu.2RBY.4g046070.1	0.365816	7.77729	2.70953	0.0997506	1	0
Lcu.2RBY.2g061370.1	0.399381	6.72165	2.7085	0.0998147	1	0
Lcu.2RBY.4g011440.1	-0.881265	2.63791	2.70823	0.0998315	1	0
Lcu.2RBY.1g050220.1	-0.35544	3.67866	2.70653	0.0999381	1	0
Lcu.2RBY.6g014840.1	-0.706928	1.7058	2.70488	0.100042	1	0
Lcu.2RBY.2g088020.1	-0.434644	4.33324	2.70469	0.100053	1	0
Lcu.2RBY.7g009470.1	-0.321149	4.55273	2.70369	0.100116	1	0
Lcu.2RBY.3g050640.1	-0.601264	1.24152	2.70345	0.100131	1	0
Lcu.2RBY.5g060280.1	-0.544632	1.43618	2.70313	0.100152	1	0
Lcu.2RBY.5g044270.1	-0.358808	4.19652	2.70274	0.100176	1	0
Lcu.2RBY.5g027430.1	-0.358774	7.08851	2.70245	0.100194	1	0
Lcu.2RBY.7g027220.1	-0.358457	5.57871	2.70144	0.100258	1	0
Lcu.2RBY.3g052770.1	1.01	-0.231967	2.69957	0.100375	1	0
[truncated: 18,286 more rows]

## Sheet: CsX_CsA
Lentil cv. Castellana/axilary bud versus Castellana/apical bud
Transcript_ID	logFC	logCPM	LR	PValue	FDR	DE
Lcu.2RBY.1g034300.1	9.80222	2.41654	70.5094	4.58076e-17	3.0972e-13	up		down	632
Lcu.2RBY.2g019230.1	5.23768	0.240201	38.502	5.46977e-10	2.17547e-07	up		up	197
Lcu.2RBY.4g052590.1	2.11437	3.77458	35.1074	3.1201e-09	8.21924e-07	up		TOT	829
Lcu.2RBY.7g061570.1	3.84153	-0.0752908	29.5627	5.41356e-08	5.96786e-06	up
Lcu.2RBY.L010040.1	2.24934	3.06633	28.794	8.05012e-08	7.85042e-06	up
Lcu.2RBY.1g054920.1	2.00911	6.22359	26.6096	2.48997e-07	1.87061e-05	up
Lcu.2RBY.3g057170.1	2.04355	5.56262	26.0029	3.40899e-07	2.28967e-05	up
Lcu.2RBY.3g012120.1	2.49163	3.00665	24.6547	6.85765e-07	3.8532e-05	up
Lcu.2RBY.2g089240.1	3.07965	1.35819	23.6285	1.16843e-06	5.58971e-05	up
Lcu.2RBY.2g071100.1	2.01019	2.03038	23.0751	1.55792e-06	6.85483e-05	up
Lcu.2RBY.5g007370.1	2.98903	0.735174	22.9938	1.62522e-06	7.029e-05	up
Lcu.2RBY.6g061140.1	3.3987	-0.0715311	22.2621	2.37861e-06	9.26061e-05	up
Lcu.2RBY.6g048630.1	2.14053	2.91543	22.2147	2.43798e-06	9.38366e-05	up
Lcu.2RBY.L013420.1	3.1388	1.3835	21.409	3.71029e-06	0.000129057	up
Lcu.2RBY.7g007650.1	2.97834	1.57787	21.2776	3.97339e-06	0.000135961	up
Lcu.2RBY.4g041920.1	2.00073	5.84367	20.7873	5.13224e-06	0.000160157	up
Lcu.2RBY.5g070310.1	2.05119	4.05432	20.7394	5.26211e-06	0.000162957	up
Lcu.2RBY.6g052620.1	2.55367	1.37122	19.6087	9.50366e-06	0.000241267	up
Lcu.2RBY.5g066470.1	2.3759	3.41536	19.483	1.01497e-05	0.00025261	up
Lcu.2RBY.1g000460.1	2.14671	3.44613	18.9421	1.34746e-05	0.000308835	up
Lcu.2RBY.5g017760.1	2.23779	2.58906	18.859	1.40746e-05	0.000317211	up
Lcu.2RBY.2g091750.1	2.25913	7.94982	18.6993	1.53038e-05	0.000337505	up
Lcu.2RBY.2g006390.1	2.61175	2.04226	18.5728	1.63539e-05	0.000355925	up
Lcu.2RBY.3g075460.1	2.01239	4.11037	18.5038	1.69563e-05	0.000363574	up
Lcu.2RBY.6g047150.1	2.12297	5.93438	18.3422	1.84569e-05	0.000385163	up
Lcu.2RBY.6g067690.1	2.03287	3.79736	18.1615	2.02944e-05	0.000412064	up
Lcu.2RBY.2g029410.1	2.68259	0.766875	18.0188	2.18736e-05	0.000435411	up
Lcu.2RBY.3g022020.1	3.42609	0.0651245	17.5851	2.74732e-05	0.000515034	up
Lcu.2RBY.5g035860.1	2.03783	1.84461	17.3443	3.11835e-05	0.000558494	up
Lcu.2RBY.7g058630.1	2.09745	3.04196	17.1647	3.42743e-05	0.000596755	up
Lcu.2RBY.1g033860.1	2.17404	4.11379	17.0855	3.57339e-05	0.000613221	up
Lcu.2RBY.5g012390.1	2.3183	2.98719	17.0759	3.59153e-05	0.000614276	up
Lcu.2RBY.2g065070.1	2.18293	1.11591	16.835	4.0775e-05	0.00067297	up
Lcu.2RBY.5g007240.1	2.53053	-0.342234	16.8124	4.12632e-05	0.000678819	up
Lcu.2RBY.1g053380.1	3.02347	-0.00934304	16.4855	4.9023e-05	0.000770241	up
Lcu.2RBY.2g030100.1	2.65709	4.02183	16.448	5.00025e-05	0.000780846	up
Lcu.2RBY.4g020020.1	2.32476	2.45857	16.1815	5.75536e-05	0.000865395	up
Lcu.2RBY.6g015690.1	2.19428	2.98179	16.005	6.3177e-05	0.000925258	up
Lcu.2RBY.4g075940.1	2.14449	1.51739	16.0012	6.33031e-05	0.000925768	up
Lcu.2RBY.3g006630.1	2.45789	1.27977	15.7493	7.23138e-05	0.00102146	up
Lcu.2RBY.7g074370.1	2.35991	0.258505	15.5926	7.85613e-05	0.00107817	up
Lcu.2RBY.6g068260.1	2.05792	6.57339	15.5543	8.01705e-05	0.00109433	up
Lcu.2RBY.4g053570.1	2.2598	1.74774	15.4691	8.38656e-05	0.00113032	up
Lcu.2RBY.3g038050.1	2.57993	1.7303	15.3377	8.99041e-05	0.00118725	up
Lcu.2RBY.3g044830.1	2.18182	4.92917	15.2386	9.47472e-05	0.00123433	up
Lcu.2RBY.7g040510.1	2.43617	5.66364	15.0222	0.000106255	0.00133703	up
Lcu.2RBY.3g017630.1	5.23084	0.166011	15.0205	0.000106351	0.0013374	up
Lcu.2RBY.4g011950.1	2.01936	1.56442	15.0089	0.000107003	0.00134146	up
Lcu.2RBY.7g057350.1	2.7041	-0.228927	15.008	0.000107057	0.00134146	up
Lcu.2RBY.1g000370.1	2.10824	6.03154	14.9837	0.000108445	0.00135366	up
Lcu.2RBY.3g022030.1	2.11001	2.00683	14.7922	0.000120032	0.00145683	up
Lcu.2RBY.7g017310.1	2.28762	0.206418	14.7898	0.000120182	0.00145683	up
Lcu.2RBY.2g091790.1	2.18243	7.0331	14.7868	0.000120377	0.00145688	up
Lcu.2RBY.3g048020.1	2.13912	5.18313	14.7788	0.000120886	0.00146217	up
Lcu.2RBY.2g096150.1	2.02611	1.49285	14.6313	0.000130727	0.00154752	up
Lcu.2RBY.2g091810.1	2.01799	8.08725	14.5402	0.000137202	0.001603	up
Lcu.2RBY.3g044780.1	2.06031	3.40298	14.5168	0.000138915	0.00161753	up
Lcu.2RBY.1g058340.1	2.10955	9.62015	14.3343	0.000153048	0.00172755	up
Lcu.2RBY.2g064520.1	2.47079	0.148208	14.2975	0.000156076	0.00175021	up
Lcu.2RBY.5g011280.1	2.04794	5.43795	14.2507	0.000160004	0.00177448	up
Lcu.2RBY.1g061620.1	2.18545	5.42578	14.0739	0.000175767	0.0018944	up
Lcu.2RBY.2g063280.1	2.03139	2.71933	13.624	0.000223318	0.00225427	up
Lcu.2RBY.5g066440.1	2.48005	5.45223	13.5911	0.000227254	0.00227748	up
Lcu.2RBY.3g018300.1	2.10298	2.45488	13.5385	0.000233722	0.00232393	up
Lcu.2RBY.2g033000.1	2.70096	-0.312027	13.4755	0.000241697	0.00237874	up
Lcu.2RBY.2g091800.1	2.02291	8.97093	13.3809	0.000254193	0.0024623	up
Lcu.2RBY.4g050420.1	2.13823	2.83876	13.2196	0.000277041	0.00260887	up
Lcu.2RBY.5g011220.1	2.26764	7.69279	13.0992	0.000295425	0.00272942	up
Lcu.2RBY.2g028740.1	2.22499	0.810212	12.9974	0.000311925	0.00284491	up
Lcu.2RBY.1g020510.1	2.14566	1.10156	12.8909	0.000330179	0.00296287	up
Lcu.2RBY.6g014590.1	2.00592	4.9198	12.874	0.000333184	0.00297722	up
Lcu.2RBY.L004890.1	2.01999	5.10173	12.8396	0.000339361	0.00301252	up
Lcu.2RBY.2g006590.1	2.03784	8.8787	12.8142	0.000343996	0.00304301	up
Lcu.2RBY.5g040720.1	2.14591	6.6707	12.7948	0.000347592	0.00306192	up
Lcu.2RBY.5g073880.1	2.48664	2.48944	12.7396	0.000358001	0.00312331	up
Lcu.2RBY.4g059110.1	2.20553	4.79324	12.6547	0.000374629	0.00323361	up
Lcu.2RBY.1g010050.1	2.08818	3.97068	12.653	0.000374959	0.00323507	up
Lcu.2RBY.6g032530.1	2.54029	1.91063	12.6298	0.000379655	0.00326726	up
Lcu.2RBY.1g000350.1	2.02304	4.5901	12.543	0.00039769	0.00336395	up
Lcu.2RBY.4g043240.1	2.1367	8.17232	12.5217	0.000402251	0.00338804	up
Lcu.2RBY.4g054940.1	2.33079	2.21824	12.4396	0.000420337	0.00349588	up
Lcu.2RBY.2g018020.1	2.17905	5.82727	12.4219	0.000424324	0.00352168	up
Lcu.2RBY.1g015230.1	2.71749	0.399925	12.3927	0.00043101	0.00354958	up
Lcu.2RBY.1g049970.1	2.22469	7.72616	12.3062	0.000451449	0.00367611	up
Lcu.2RBY.4g024740.1	2.05754	5.09845	12.2688	0.000460592	0.0037296	up
Lcu.2RBY.5g052960.1	2.57877	1.709	12.2479	0.000465781	0.00376075	up
Lcu.2RBY.4g045490.1	2.16456	7.08245	12.0552	0.000516479	0.00406511	up
Lcu.2RBY.2g075170.1	2.08631	1.71579	11.6906	0.000628177	0.00469662	up
Lcu.2RBY.5g070120.1	2.14601	4.21574	11.6746	0.000633607	0.00472503	up
Lcu.2RBY.2g028100.1	2.05232	5.91956	11.6226	0.000651542	0.00482332	up
Lcu.2RBY.6g064600.1	2.22014	7.22606	11.5965	0.000660745	0.00487366	up
Lcu.2RBY.6g067850.1	2.05835	5.82334	11.5635	0.000672608	0.00494139	up
Lcu.2RBY.5g068340.1	2.14612	5.92087	11.5425	0.000680226	0.00497887	up
Lcu.2RBY.7g072830.1	2.13499	1.07862	11.5366	0.000682387	0.00499026	up
Lcu.2RBY.1g032470.1	2.16588	-0.47927	11.3711	0.000745954	0.0053353	up
Lcu.2RBY.7g071010.1	2.08317	-0.100952	11.2887	0.000779818	0.00551528	up
Lcu.2RBY.3g026570.1	2.43855	7.45043	11.1492	0.000840681	0.00584586	up
Lcu.2RBY.3g068060.1	2.23056	3.68017	11.0727	0.000876063	0.00601152	up
Lcu.2RBY.4g000650.1	2.6044	-0.167148	11.0705	0.000877102	0.00601459	up
Lcu.2RBY.2g038260.1	2.15763	-0.625255	11.0017	0.000910261	0.00617103	up
Lcu.2RBY.5g063220.1	2.03233	2.50203	10.9464	0.000937871	0.00630553	up
Lcu.2RBY.4g033940.1	2.13059	8.08077	10.8052	0.00101213	0.00668081	up
Lcu.2RBY.4g034020.1	2.16033	9.29668	10.7329	0.00105245	0.0068842	up
Lcu.2RBY.3g006300.1	2.02683	8.31636	10.7146	0.00106293	0.00692497	up
Lcu.2RBY.7g043070.1	2.26778	6.54916	10.7137	0.00106346	0.00692497	up
Lcu.2RBY.2g031870.1	2.00747	4.36265	10.6784	0.00108392	0.00701762	up
Lcu.2RBY.4g016190.1	2.27543	7.15312	10.6501	0.00110064	0.00708068	up
Lcu.2RBY.6g003410.1	2.1466	-0.924851	10.628	0.00111388	0.00714775	up
Lcu.2RBY.4g054930.1	2.13136	7.28412	10.623	0.00111692	0.00715814	up
Lcu.2RBY.6g046160.1	2.24343	7.42079	10.6183	0.00111972	0.00716669	up
Lcu.2RBY.6g026370.1	2.02934	-0.145936	10.4836	0.00120438	0.00755165	up
Lcu.2RBY.4g077490.1	2.21155	5.71219	10.4153	0.00124977	0.00776427	up
Lcu.2RBY.2g041620.1	2.06282	0.855396	10.3843	0.00127094	0.00785492	up
Lcu.2RBY.6g051780.1	2.46607	8.21678	10.3565	0.00129016	0.00794223	up
Lcu.2RBY.2g002850.1	2.02422	6.58588	10.2746	0.00134872	0.0082253	up
Lcu.2RBY.5g025390.1	2.27778	-0.455292	10.216	0.00139228	0.00840754	up
Lcu.2RBY.6g046100.1	2.11242	7.16498	10.2071	0.00139898	0.00843798	up
Lcu.2RBY.3g026140.1	2.11866	5.67185	10.183	0.00141745	0.00851776	up
Lcu.2RBY.2g091740.1	2.10826	7.61027	10.1221	0.001465	0.00872847	up
Lcu.2RBY.5g002210.1	2.07662	5.4614	10.0493	0.00152403	0.0089786	up
Lcu.2RBY.1g075350.1	2.07424	4.34129	10.0365	0.00153471	0.00902579	up
Lcu.2RBY.4g076910.1	2.03255	6.36153	10.003	0.00156286	0.00914629	up
Lcu.2RBY.6g017540.1	2.2219	6.93133	10.0008	0.00156472	0.00915455	up
Lcu.2RBY.4g066650.1	2.73721	7.35711	9.94745	0.00161072	0.00932845	up
Lcu.2RBY.7g067340.1	2.0507	5.08002	9.91057	0.00164332	0.00948311	up
Lcu.2RBY.7g011830.1	2.00436	1.19396	9.80141	0.00174378	0.00988795	up
Lcu.2RBY.2g040910.1	2.5675	2.28855	9.72351	0.00181925	0.0102108	up
Lcu.2RBY.1g064770.1	2.07351	6.19894	9.63934	0.00190453	0.0105742	up
Lcu.2RBY.4g040230.1	2.11266	7.56997	9.61047	0.00193471	0.010696	up
Lcu.2RBY.7g016810.1	2.64115	-0.375043	9.60145	0.00194424	0.0107359	up
Lcu.2RBY.7g070220.1	2.08215	1.2491	9.5925	0.00195373	0.0107748	up
Lcu.2RBY.7g017950.1	2.08214	0.622611	9.54705	0.00200271	0.0109378	up
Lcu.2RBY.3g026710.1	2.20054	7.8298	9.53267	0.00201846	0.011006	up
Lcu.2RBY.3g031280.1	2.23884	4.12163	9.50608	0.00204792	0.0111307	up
Lcu.2RBY.7g021870.1	4.53692	1.52819	9.4766	0.0020811	0.0112568	up
Lcu.2RBY.2g067930.1	2.09312	-0.847483	9.45947	0.00210062	0.0113503	up
Lcu.2RBY.2g088530.1	2.03548	7.84579	9.43533	0.00212845	0.0114519	up
Lcu.2RBY.2g051730.1	2.30466	6.25019	9.39898	0.00217107	0.0116042	up
Lcu.2RBY.4g034160.1	2.18595	3.38677	9.38931	0.00218254	0.011644	up
Lcu.2RBY.3g012230.1	2.23405	-0.497891	9.29804	0.00229399	0.0120861	up
Lcu.2RBY.7g067600.1	2.16611	7.21428	9.27565	0.0023222	0.0122125	up
Lcu.2RBY.2g006500.1	2.19166	3.73727	9.22318	0.0023897	0.0124608	up
Lcu.2RBY.3g004500.1	2.17891	-0.492725	9.18503	0.00244003	0.012655	up
Lcu.2RBY.1g039340.1	2.07934	2.00334	9.07347	0.00259345	0.0132042	up
Lcu.2RBY.2g084630.1	2.19216	8.69962	8.98522	0.00272172	0.0136889	up
Lcu.2RBY.4g066660.1	2.58097	6.55932	8.9198	0.00282096	0.0140762	up
Lcu.2RBY.5g010250.1	2.23884	6.63572	8.87505	0.00289094	0.0143303	up
Lcu.2RBY.L017850.1	2.08411	7.95659	8.86672	0.00290416	0.0143888	up
Lcu.2RBY.4g047820.1	2.03096	8.38247	8.72749	0.00313448	0.0152397	up
Lcu.2RBY.7g075030.1	2.14077	7.70777	8.72558	0.00313777	0.0152483	up
Lcu.2RBY.4g033330.1	2.21253	7.43801	8.69775	0.00318604	0.0154127	up
Lcu.2RBY.2g088540.1	2.0562	7.55014	8.65329	0.00326472	0.0156998	up
Lcu.2RBY.5g003890.1	2.00259	5.94506	8.64862	0.00327309	0.0157288	up
Lcu.2RBY.L011330.1	2.11555	8.27014	8.6475	0.0032751	0.0157347	up
Lcu.2RBY.7g016870.1	2.0679	8.24266	8.63614	0.00329559	0.0158257	up
Lcu.2RBY.1g076100.1	2.2358	6.57095	8.62226	0.00332079	0.0159053	up
Lcu.2RBY.L004640.1	2.29148	5.34087	8.61569	0.00333279	0.0159402	up
Lcu.2RBY.5g028410.1	2.27039	0.410027	8.5706	0.00341634	0.0162402	up
Lcu.2RBY.7g057680.1	2.33864	3.61269	8.54378	0.00346705	0.0164044	up
Lcu.2RBY.2g092310.1	2.28945	3.74109	8.42973	0.00369136	0.0171575	up
Lcu.2RBY.2g033560.1	2.10496	-0.275167	8.26735	0.00403643	0.0183741	up
Lcu.2RBY.4g062950.1	2.2765	7.3344	8.22555	0.00413047	0.0186806	up
Lcu.2RBY.4g068390.1	2.08559	7.25524	8.22151	0.00413968	0.0186931	up
Lcu.2RBY.1g071970.1	2.08891	8.32247	8.17067	0.00425731	0.0190925	up
Lcu.2RBY.4g022730.1	2.02537	2.6499	8.13552	0.00434064	0.019372	up
Lcu.2RBY.4g017390.1	2.03976	8.44699	8.05404	0.00454024	0.0200248	up
Lcu.2RBY.5g039100.1	2.70839	0.115876	8.00111	0.00467488	0.0205027	up
Lcu.2RBY.4g055910.1	2.12306	7.33861	7.98508	0.00471645	0.0206182	up
Lcu.2RBY.6g022330.1	2.54351	1.87482	7.90878	0.00491954	0.0212813	up
Lcu.2RBY.5g011620.1	2.42379	8.13122	7.84684	0.00509097	0.0217997	up
Lcu.2RBY.5g067140.1	2.82147	1.42388	7.82922	0.00514083	0.0219622	up
Lcu.2RBY.3g020600.1	4.1009	2.13796	7.61839	0.0057776	0.0238779	up
Lcu.2RBY.5g015140.1	2.18937	8.22709	7.44702	0.00635416	0.0255882	up
Lcu.2RBY.4g034050.1	2.17965	7.06543	7.42163	0.00644446	0.0259004	up
Lcu.2RBY.4g067300.1	2.27885	1.8942	7.41079	0.0064834	0.0259855	up
Lcu.2RBY.2g010640.1	2.08298	5.37546	7.38951	0.00656055	0.0261905	up
Lcu.2RBY.5g004540.1	2.06806	3.3323	7.34848	0.00671196	0.0266482	up
Lcu.2RBY.3g049500.1	2.0563	1.45246	7.22224	0.00720058	0.0280957	up
Lcu.2RBY.7g063150.1	2.08248	6.95368	7.19754	0.00730038	0.0284061	up
Lcu.2RBY.1g004660.1	2.47923	0.648541	7.12621	0.00759652	0.0292553	up
Lcu.2RBY.2g081830.1	2.14115	0.515064	7.09682	0.0077221	0.0296096	up
Lcu.2RBY.2g091760.1	2.69025	3.45083	7.03193	0.00800689	0.0303763	up
Lcu.2RBY.5g015160.1	2.23702	8.1677	7.01084	0.00810177	0.0306712	up
Lcu.2RBY.5g055100.1	2.71383	0.469993	6.79547	0.00913895	0.0336738	up
Lcu.2RBY.2g084540.1	2.0857	1.61304	6.71178	0.0095778	0.0349166	up
Lcu.2RBY.4g034070.1	2.18403	9.9798	6.6195	0.0100868	0.0362511	up
Lcu.2RBY.4g033340.1	2.13864	6.42856	6.55725	0.0104457	0.0372179	up
Lcu.2RBY.5g006720.1	2.0024	5.46659	6.52494	0.0106372	0.0377212	up
Lcu.2RBY.6g003430.1	2.02016	6.06697	6.47483	0.0109413	0.0384189	up
Lcu.2RBY.5g026340.1	2.04699	2.06599	6.40811	0.01136	0.0394566	up
Lcu.2RBY.4g074900.1	3.31513	-0.895711	6.30465	0.0120421	0.0411771	up
Lcu.2RBY.4g039490.1	2.24499	-0.678616	6.21693	0.0126534	0.0428341	up
Lcu.2RBY.6g003470.1	2.18317	6.88653	6.17525	0.0129549	0.043629	up
Lcu.2RBY.4g066800.1	2.23318	0.592372	6.13021	0.0132891	0.0444557	up
Lcu.2RBY.3g026280.1	2.07963	6.20152	6.09631	0.0135464	0.045134	up
Lcu.2RBY.7g050760.1	4.44116	0.010432	6.03504	0.0140246	0.0462712	up
Lcu.2RBY.3g067630.1	2.04287	0.54078	6.0093	0.0142306	0.0467608	up
Lcu.2RBY.3g063520.1	-5.52749	3.91974	82.0316	1.33929e-19	2.71662e-15	down
Lcu.2RBY.5g048170.1	-5.26185	5.24917	68.7513	1.11698e-16	5.66418e-13	down
Lcu.2RBY.5g022730.1	-3.9724	4.95733	61.1108	5.39506e-15	2.18867e-11	down
Lcu.2RBY.6g044160.1	-4.50928	4.06144	60.3923	7.77157e-15	2.62731e-11	down
Lcu.2RBY.5g011040.1	-2.20535	5.60669	56.3415	6.09154e-14	1.76516e-10	down
Lcu.2RBY.1g026850.1	-8.82954	-0.0422214	54.39	1.64398e-13	4.1683e-10	down
Lcu.2RBY.7g023580.1	-2.01821	4.10189	50.5427	1.16597e-12	2.62785e-09	down
Lcu.2RBY.3g027840.1	-6.57142	6.20092	50.2426	1.35869e-12	2.75596e-09	down
Lcu.2RBY.5g014010.1	-3.05699	4.50729	49.2551	2.24743e-12	4.14426e-09	down
Lcu.2RBY.2g071330.1	-4.03518	6.54345	48.8361	2.78268e-12	4.34184e-09	down
Lcu.2RBY.4g013360.1	-2.64998	1.80487	48.4877	3.32362e-12	4.81545e-09	down
Lcu.2RBY.7g070890.1	-3.66438	2.95823	48.2017	3.84555e-12	4.98211e-09	down
Lcu.2RBY.5g073550.1	-3.48404	5.33456	46.0604	1.14664e-11	1.29214e-08	down
Lcu.2RBY.7g040760.1	-3.39301	8.07718	45.0544	1.9164e-11	2.04591e-08	down
Lcu.2RBY.3g067920.1	-3.44201	5.129	44.448	2.61206e-11	2.523e-08	down
Lcu.2RBY.4g044260.1	-2.11374	3.78042	44.3014	2.81521e-11	2.59562e-08	down
Lcu.2RBY.6g048510.1	-2.40109	5.00019	44.0396	3.21801e-11	2.65705e-08	down
Lcu.2RBY.5g061790.1	-3.59272	0.0765715	43.9477	3.37275e-11	2.65705e-08	down
Lcu.2RBY.7g002210.1	-2.13737	5.25957	43.8547	3.5368e-11	2.65705e-08	down
Lcu.2RBY.7g071450.1	-4.38971	4.65431	43.5488	4.13523e-11	2.97106e-08	down
Lcu.2RBY.3g074530.1	-2.32955	3.95203	43.0551	5.32184e-11	3.59828e-08	down
Lcu.2RBY.2g001250.1	-2.1391	4.68495	42.8702	5.84942e-11	3.82741e-08	down
Lcu.2RBY.3g053090.1	-2.00504	3.9589	42.5628	6.84482e-11	4.33876e-08	down
Lcu.2RBY.7g072590.1	-5.53557	4.19687	42.4969	7.07961e-11	4.3516e-08	down
Lcu.2RBY.4g073920.1	-2.60968	3.91379	41.7462	1.03922e-10	6.02271e-08	down
Lcu.2RBY.2g087970.1	-2.98825	3.9224	41.5624	1.1417e-10	6.43284e-08	down
Lcu.2RBY.5g070390.1	-4.21843	5.6029	41.5068	1.17465e-10	6.4396e-08	down
Lcu.2RBY.1g056470.1	-5.86308	9.8004	41.3292	1.28631e-10	6.81368e-08	down
Lcu.2RBY.3g059330.1	-2.86232	6.84662	41.2935	1.31006e-10	6.81368e-08	down
Lcu.2RBY.4g016550.1	-4.1128	2.25834	40.9327	1.57564e-10	7.99009e-08	down
Lcu.2RBY.1g028540.1	-2.68838	2.84158	39.9417	2.61651e-10	1.23426e-07	down
Lcu.2RBY.6g047420.1	-2.13826	5.22391	39.7639	2.8659e-10	1.31904e-07	down
Lcu.2RBY.5g022620.1	-4.28356	3.67835	39.2121	3.80167e-10	1.67637e-07	down
Lcu.2RBY.4g035120.1	-2.10693	4.12034	39.0161	4.20332e-10	1.81405e-07	down
Lcu.2RBY.7g030100.1	-4.32303	5.51471	38.7551	4.80451e-10	1.98887e-07	down
Lcu.2RBY.5g051660.1	-4.91393	1.47257	38.3385	5.94784e-10	2.30377e-07	down
Lcu.2RBY.3g075000.1	-2.70563	3.72851	38.3151	6.0195e-10	2.30377e-07	down
Lcu.2RBY.4g059730.1	-3.01426	2.54664	38.148	6.55761e-10	2.42358e-07	down
Lcu.2RBY.7g057850.1	-3.88054	5.44314	38.1439	6.57152e-10	2.42358e-07	down
Lcu.2RBY.3g070010.1	-3.36865	4.73094	38.0061	7.05234e-10	2.50964e-07	down
Lcu.2RBY.7g006740.1	-2.50721	2.20875	37.2915	1.01729e-09	3.43911e-07	down
Lcu.2RBY.6g068710.1	-2.10512	5.23262	37.189	1.07216e-09	3.56519e-07	down
Lcu.2RBY.5g050480.1	-2.78923	4.28555	36.6996	1.3781e-09	4.50861e-07	down
Lcu.2RBY.4g001330.1	-2.20599	6.3228	35.9646	2.00931e-09	6.09652e-07	down
Lcu.2RBY.1g006830.1	-2.51631	1.04317	35.866	2.1137e-09	6.09652e-07	down
Lcu.2RBY.3g063650.1	-2.28001	2.84576	35.8497	2.13146e-09	6.09652e-07	down
Lcu.2RBY.2g016000.1	-4.57126	1.95573	35.7947	2.19241e-09	6.09652e-07	down
Lcu.2RBY.5g044980.1	-3.87352	2.45835	35.7715	2.21873e-09	6.09652e-07	down
Lcu.2RBY.7g058840.1	-2.01633	5.61207	34.9314	3.41527e-09	8.88147e-07	down
Lcu.2RBY.4g067550.1	-4.38465	1.71254	34.6696	3.9069e-09	1.00298e-06	down
Lcu.2RBY.1g051300.1	-2.11206	3.69965	34.5515	4.15121e-09	1.03955e-06	down
Lcu.2RBY.1g053130.1	-2.82013	4.61406	34.4254	4.42897e-09	1.09557e-06	down
Lcu.2RBY.1g015410.1	-2.85499	2.57479	33.6654	6.5455e-09	1.50874e-06	down
Lcu.2RBY.2g022570.1	-5.56215	2.19939	33.5275	7.02633e-09	1.58358e-06	down
Lcu.2RBY.1g007390.1	-2.32656	3.73144	33.4301	7.3873e-09	1.64664e-06	down
Lcu.2RBY.4g026200.1	-2.85122	4.28631	33.1863	8.37382e-09	1.78794e-06	down
Lcu.2RBY.3g051560.1	-3.06467	6.21038	33.1298	8.62077e-09	1.80822e-06	down
Lcu.2RBY.7g071030.1	-3.07312	1.84341	33.0652	8.91194e-09	1.84459e-06	down
Lcu.2RBY.6g031830.1	-5.12894	2.67043	32.7308	1.05847e-08	2.08447e-06	down
Lcu.2RBY.2g008360.1	-2.60971	6.12999	32.6996	1.07557e-08	2.09777e-06	down
Lcu.2RBY.1g037350.1	-5.16157	5.46572	32.6468	1.10519e-08	2.13501e-06	down
Lcu.2RBY.2g019840.1	-2.46205	3.77211	32.62	1.12055e-08	2.14426e-06	down
Lcu.2RBY.4g059790.1	-4.73501	2.16444	32.5371	1.16942e-08	2.17619e-06	down
Lcu.2RBY.5g059160.1	-2.3919	8.4481	32.5101	1.18577e-08	2.17941e-06	down
Lcu.2RBY.7g007620.1	-5.96725	-0.737161	32.4988	1.19264e-08	2.17941e-06	down
Lcu.2RBY.6g067290.1	-2.76439	8.53026	32.4083	1.24951e-08	2.22326e-06	down
Lcu.2RBY.4g052750.1	-2.63565	7.11199	32.3378	1.29571e-08	2.2657e-06	down
Lcu.2RBY.4g057080.1	-4.81075	3.01622	32.246	1.35835e-08	2.33499e-06	down
Lcu.2RBY.1g029890.1	-2.15165	4.74751	32.1953	1.39426e-08	2.35934e-06	down
Lcu.2RBY.2g004320.1	-2.28126	6.24984	32.1932	1.39578e-08	2.35934e-06	down
Lcu.2RBY.4g056200.1	-3.39832	3.39363	32.0552	1.49856e-08	2.47129e-06	down
Lcu.2RBY.4g056560.1	-2.1312	4.59451	31.9594	1.57429e-08	2.51897e-06	down
Lcu.2RBY.2g080830.1	-2.29219	6.14006	31.9559	1.57715e-08	2.51897e-06	down
Lcu.2RBY.1g061930.1	-2.33748	3.5204	31.9309	1.59752e-08	2.53158e-06	down
Lcu.2RBY.1g070400.1	-4.38462	2.73552	31.8324	1.68067e-08	2.63611e-06	down
Lcu.2RBY.2g019790.1	-3.50319	3.92996	31.621	1.8739e-08	2.83658e-06	down
Lcu.2RBY.4g006490.1	-2.11121	2.96417	31.3036	2.20667e-08	3.19714e-06	down
Lcu.2RBY.2g092350.1	-3.48645	4.18346	31.1978	2.33028e-08	3.34214e-06	down
Lcu.2RBY.5g074120.1	-5.37989	3.36837	31.19	2.33969e-08	3.34214e-06	down
Lcu.2RBY.5g003380.1	-3.10894	3.55006	31.134	2.40811e-08	3.36869e-06	down
Lcu.2RBY.1g071350.1	-2.31647	3.75996	31.1174	2.42886e-08	3.37445e-06	down
Lcu.2RBY.7g000780.1	-2.8574	2.75225	31.1004	2.4502e-08	3.38094e-06	down
Lcu.2RBY.1g034150.1	-2.89959	3.31746	31.0727	2.48547e-08	3.40644e-06	down
Lcu.2RBY.4g022710.1	-2.39662	2.26346	31.0136	2.56226e-08	3.48812e-06	down
Lcu.2RBY.3g021500.1	-2.51691	3.27749	30.9749	2.61381e-08	3.53457e-06	down
Lcu.2RBY.3g054450.1	-3.60794	1.40707	30.6704	3.05797e-08	4.02779e-06	down
Lcu.2RBY.4g062410.1	-3.49217	2.68933	30.5604	3.23625e-08	4.20795e-06	down
Lcu.2RBY.2g016810.1	-4.5181	2.34885	30.5341	3.28045e-08	4.21143e-06	down
Lcu.2RBY.5g068520.1	-2.03961	4.02542	30.4504	3.42514e-08	4.36953e-06	down
Lcu.2RBY.1g053500.1	-3.16576	2.22198	30.3822	3.54761e-08	4.46954e-06	down
Lcu.2RBY.5g010290.1	-2.93797	5.14509	30.3592	3.59e-08	4.49503e-06	down
Lcu.2RBY.5g004670.1	-2.59835	4.09298	30.0479	4.21495e-08	5.08905e-06	down
Lcu.2RBY.7g000210.1	-8.28236	1.88025	30.0028	4.31424e-08	5.14765e-06	down
Lcu.2RBY.6g064170.1	-5.9632	5.78477	29.7651	4.87704e-08	5.64616e-06	down
Lcu.2RBY.1g058610.1	-2.20188	5.41178	29.7501	4.91482e-08	5.64616e-06	down
Lcu.2RBY.7g067030.1	-3.12451	4.74182	29.6553	5.1612e-08	5.8161e-06	down
Lcu.2RBY.6g026180.1	-2.79009	2.22826	29.5144	5.55014e-08	6.08535e-06	down
Lcu.2RBY.4g071850.1	-2.55988	2.25125	29.4381	5.77315e-08	6.26217e-06	down
Lcu.2RBY.7g060710.1	-2.07547	3.72241	29.4126	5.84957e-08	6.27792e-06	down
Lcu.2RBY.4g053950.1	-2.76321	4.45064	29.3568	6.02059e-08	6.42746e-06	down
Lcu.2RBY.4g049190.1	-3.89332	2.81649	29.3372	6.0817e-08	6.4587e-06	down
Lcu.2RBY.7g068960.1	-4.06798	1.61062	29.3237	6.12405e-08	6.46981e-06	down
Lcu.2RBY.7g071020.1	-2.45963	4.2764	29.1356	6.74869e-08	6.91366e-06	down
Lcu.2RBY.2g027440.1	-4.43902	-0.6922	29.1235	6.79076e-08	6.9218e-06	down
Lcu.2RBY.3g001740.1	-2.1485	5.96832	28.8123	7.97442e-08	7.85016e-06	down
Lcu.2RBY.2g004620.1	-3.77918	8.96464	28.8034	8.01116e-08	7.85016e-06	down
Lcu.2RBY.2g090000.1	-4.18067	2.56618	28.7296	8.32234e-08	8.00049e-06	down
Lcu.2RBY.1g053890.1	-7.3075	3.18283	28.6692	8.58593e-08	8.21495e-06	down
Lcu.2RBY.1g068540.1	-4.44623	2.69713	28.5513	9.12505e-08	8.68978e-06	down
Lcu.2RBY.6g035150.1	-5.4975	1.59468	28.5395	9.1808e-08	8.69681e-06	down
Lcu.2RBY.2g060620.1	-2.83379	2.61774	28.5226	9.26105e-08	8.69681e-06	down
Lcu.2RBY.2g030730.1	-2.41914	1.74389	28.4955	9.39171e-08	8.77406e-06	down
Lcu.2RBY.6g057670.1	-2.87439	2.87466	28.4219	9.75544e-08	9.03559e-06	down
Lcu.2RBY.6g070610.1	-4.55686	-0.502207	28.3763	9.98784e-08	9.20879e-06	down
Lcu.2RBY.3g046850.1	-3.20227	1.23678	28.2897	1.0445e-07	9.58671e-06	down
Lcu.2RBY.4g067560.1	-3.91705	2.49395	28.2621	1.0595e-07	9.63715e-06	down
Lcu.2RBY.2g022140.1	-6.71712	-0.25639	27.799	1.34598e-07	1.16675e-05	down
Lcu.2RBY.1g052070.1	-2.03868	2.9791	27.7537	1.37785e-07	1.18929e-05	down
Lcu.2RBY.2g066530.1	-3.19521	5.3577	27.6305	1.46845e-07	1.26212e-05	down
Lcu.2RBY.5g072350.1	-7.89137	-0.863933	27.5752	1.51105e-07	1.29325e-05	down
Lcu.2RBY.7g073120.1	-3.93343	1.53332	27.5472	1.53308e-07	1.30445e-05	down
Lcu.2RBY.2g069540.1	-2.97227	4.12445	27.4591	1.60451e-07	1.35608e-05	down
Lcu.2RBY.2g009280.1	-2.4999	5.33182	27.3832	1.66877e-07	1.39298e-05	down
Lcu.2RBY.4g047720.1	-2.3592	3.64574	27.1146	1.91748e-07	1.54957e-05	down
Lcu.2RBY.1g031770.1	-2.66881	2.37095	27.068	1.96423e-07	1.58105e-05	down
Lcu.2RBY.2g015960.1	-4.26748	3.57299	27.003	2.03139e-07	1.61075e-05	down
Lcu.2RBY.6g063280.1	-2.06787	3.83347	26.8435	2.20617e-07	1.70801e-05	down
Lcu.2RBY.7g078340.1	-7.24665	0.486591	26.787	2.27164e-07	1.75201e-05	down
Lcu.2RBY.2g074840.1	-7.84251	-0.64891	26.6873	2.39188e-07	1.81711e-05	down
Lcu.2RBY.1g006470.1	-2.03031	5.24969	26.5754	2.53445e-07	1.897e-05	down
Lcu.2RBY.7g027820.1	-3.15795	1.87863	26.4916	2.64693e-07	1.95707e-05	down
Lcu.2RBY.7g073370.1	-2.54817	8.2917	26.4511	2.70298e-07	1.97932e-05	down
Lcu.2RBY.4g023790.1	-2.0758	2.79691	26.3446	2.85616e-07	2.06172e-05	down
Lcu.2RBY.4g001230.1	-2.30274	5.3485	26.2921	2.93484e-07	2.10354e-05	down
Lcu.2RBY.2g081110.1	-3.31843	3.70015	26.275	2.96104e-07	2.11048e-05	down
Lcu.2RBY.7g078210.1	-2.03638	5.81942	26.262	2.98094e-07	2.11048e-05	down
Lcu.2RBY.1g044780.1	-8.01006	2.47717	26.1173	3.21285e-07	2.21525e-05	down
Lcu.2RBY.4g031430.1	-3.31016	2.89986	26.112	3.22174e-07	2.21525e-05	down
Lcu.2RBY.3g073920.1	-3.44409	3.25245	26.0493	3.32812e-07	2.25778e-05	down
Lcu.2RBY.1g001080.1	-2.29448	6.59295	26.027	3.36669e-07	2.2743e-05	down
Lcu.2RBY.2g048160.1	-2.21834	1.16373	25.8869	3.62019e-07	2.41553e-05	down
Lcu.2RBY.5g053070.1	-4.27696	2.96424	25.844	3.70144e-07	2.46164e-05	down
Lcu.2RBY.4g055990.1	-2.6985	7.11984	25.7448	3.8967e-07	2.55452e-05	down
Lcu.2RBY.L001170.1	-3.14563	2.63905	25.6872	4.01483e-07	2.58693e-05	down
Lcu.2RBY.L018390.1	-2.49281	1.69229	25.6656	4.06008e-07	2.60616e-05	down
Lcu.2RBY.5g005750.1	-2.16951	2.72408	25.4719	4.48868e-07	2.82759e-05	down
Lcu.2RBY.3g042320.1	-3.10532	3.24745	25.4586	4.51972e-07	2.83833e-05	down
Lcu.2RBY.1g064380.1	-2.2105	6.44619	25.3577	4.76236e-07	2.95412e-05	down
Lcu.2RBY.7g054050.1	-2.67598	3.71551	25.3479	4.78664e-07	2.95932e-05	down
Lcu.2RBY.4g021380.1	-2.66871	3.55187	25.342	4.80147e-07	2.95932e-05	down
Lcu.2RBY.1g051330.1	-2.7268	5.49713	25.3367	4.81451e-07	2.95932e-05	down
Lcu.2RBY.4g022870.1	-2.46831	4.77458	25.2688	4.98716e-07	3.03782e-05	down
Lcu.2RBY.5g004150.1	-3.20815	2.45273	25.2067	5.15039e-07	3.09692e-05	down
Lcu.2RBY.2g039860.1	-8.30669	-0.513878	25.2029	5.16052e-07	3.09692e-05	down
Lcu.2RBY.6g057710.1	-4.43966	1.42603	25.088	5.47739e-07	3.25817e-05	down
Lcu.2RBY.4g046650.1	-2.49237	2.84349	25.0641	5.54557e-07	3.28907e-05	down
Lcu.2RBY.3g059750.1	-2.03869	4.14975	25.0204	5.67261e-07	3.35043e-05	down
Lcu.2RBY.6g066830.1	-4.28442	1.33392	25.0098	5.70403e-07	3.35364e-05	down
Lcu.2RBY.L003680.1	-3.05117	4.02093	24.9391	5.91695e-07	3.43895e-05	down
Lcu.2RBY.4g079790.1	-2.12846	2.18356	24.9153	5.9905e-07	3.46482e-05	down
Lcu.2RBY.4g071770.1	-2.79028	4.6489	24.7113	6.65918e-07	3.78361e-05	down
Lcu.2RBY.2g069380.1	-2.45818	6.07328	24.6707	6.80105e-07	3.83202e-05	down
Lcu.2RBY.5g069320.1	-2.98109	4.48545	24.6321	6.93867e-07	3.88795e-05	down
Lcu.2RBY.2g069700.1	-2.52337	0.833295	24.5723	7.15746e-07	3.97758e-05	down
Lcu.2RBY.2g004400.1	-3.51643	2.73198	24.5573	7.21322e-07	3.99232e-05	down
Lcu.2RBY.7g070190.1	-2.98776	2.69324	24.5535	7.22741e-07	3.99232e-05	down
Lcu.2RBY.3g070910.1	-5.4513	1.66785	24.5273	7.32647e-07	4.02738e-05	down
Lcu.2RBY.3g048880.1	-5.10211	3.76125	24.4261	7.72148e-07	4.19196e-05	down
Lcu.2RBY.1g051010.1	-2.9862	1.22938	24.4242	7.72922e-07	4.19196e-05	down
Lcu.2RBY.7g059220.1	-2.87839	2.16085	24.3465	8.0471e-07	4.31818e-05	down
Lcu.2RBY.7g077950.1	-2.01283	5.0925	24.3258	8.13434e-07	4.34202e-05	down
Lcu.2RBY.4g060530.1	-3.3049	5.95719	24.2792	8.33327e-07	4.41337e-05	down
Lcu.2RBY.7g066730.1	-2.52629	5.46002	24.1891	8.73266e-07	4.54188e-05	down
Lcu.2RBY.7g077480.1	-2.03618	4.91621	24.047	9.40108e-07	4.76729e-05	down
Lcu.2RBY.6g051800.1	-3.41788	3.14318	24.0175	9.54644e-07	4.81631e-05	down
Lcu.2RBY.5g007510.1	-2.80296	1.41092	24.013	9.56898e-07	4.81631e-05	down
Lcu.2RBY.1g066160.1	-6.39539	0.298253	23.9919	9.67429e-07	4.85726e-05	down
Lcu.2RBY.7g075740.1	-2.29512	3.66555	23.9509	9.88238e-07	4.92517e-05	down
Lcu.2RBY.4g060220.1	-2.75021	0.910257	23.8955	1.01709e-06	5.01964e-05	down
Lcu.2RBY.2g018700.1	-2.1794	5.72037	23.8868	1.02169e-06	5.03002e-05	down
Lcu.2RBY.3g074690.1	-2.10234	0.0261887	23.8821	1.02418e-06	5.03002e-05	down
Lcu.2RBY.4g075890.1	-2.01565	3.67909	23.8757	1.0276e-06	5.03002e-05	down
Lcu.2RBY.4g049760.1	-6.07692	3.05091	23.8729	1.02911e-06	5.03002e-05	down
Lcu.2RBY.6g023800.1	-3.88749	7.69172	23.8007	1.06843e-06	5.18757e-05	down
Lcu.2RBY.2g048120.1	-3.33168	1.99963	23.7074	1.12153e-06	5.39079e-05	down
Lcu.2RBY.3g055710.1	-3.53157	2.5622	23.6346	1.16476e-06	5.58535e-05	down
Lcu.2RBY.5g074810.1	-8.22373	-0.364697	23.5721	1.20322e-06	5.71571e-05	down
Lcu.2RBY.1g038310.1	-2.93589	2.71108	23.5591	1.21135e-06	5.72749e-05	down
Lcu.2RBY.3g015580.1	-2.46812	1.33512	23.4264	1.29783e-06	6.0938e-05	down
Lcu.2RBY.4g047700.1	-2.51557	4.44399	23.4097	1.30914e-06	6.13269e-05	down
Lcu.2RBY.6g042690.1	-2.43614	6.43692	23.3651	1.33989e-06	6.26228e-05	down
Lcu.2RBY.6g052360.1	-4.94557	-0.831216	23.3339	1.36176e-06	6.33531e-05	down
Lcu.2RBY.3g067120.1	-2.02567	2.74179	23.2442	1.42677e-06	6.53287e-05	down
Lcu.2RBY.3g069420.1	-2.33829	3.31676	23.2309	1.43671e-06	6.53612e-05	down
Lcu.2RBY.2g087980.1	-2.29764	5.05884	23.1657	1.48622e-06	6.69922e-05	down
Lcu.2RBY.7g004830.1	-4.26364	3.01258	23.1245	1.51846e-06	6.75449e-05	down
Lcu.2RBY.7g075560.1	-2.73009	4.68783	23.0621	1.56851e-06	6.87164e-05	down
Lcu.2RBY.7g027890.1	-2.19371	4.51372	23.0512	1.57748e-06	6.89602e-05	down
Lcu.2RBY.2g069750.1	-3.11266	1.17603	23.0184	1.60456e-06	6.95447e-05	down
Lcu.2RBY.7g022970.1	-2.12112	3.19099	22.9688	1.6465e-06	7.0608e-05	down
Lcu.2RBY.2g057510.1	-3.86985	1.02205	22.9326	1.67781e-06	7.16477e-05	down
Lcu.2RBY.3g047210.1	-3.39925	0.738971	22.706	1.88774e-06	7.75121e-05	down
Lcu.2RBY.6g024240.1	-3.35717	3.72861	22.6787	1.91483e-06	7.83074e-05	down
Lcu.2RBY.5g049780.1	-2.37106	4.11935	22.6466	1.94709e-06	7.91479e-05	down
Lcu.2RBY.3g042600.1	-2.95073	5.7482	22.54	2.05818e-06	8.28337e-05	down
Lcu.2RBY.5g062260.1	-6.38992	1.69869	22.4879	2.11474e-06	8.47736e-05	down
Lcu.2RBY.4g006500.1	-2.85937	-1.02695	22.4271	2.1827e-06	8.66419e-05	down
Lcu.2RBY.7g016230.1	-2.79724	2.42715	22.3255	2.30129e-06	9.04638e-05	down
Lcu.2RBY.3g021410.1	-2.8612	1.54601	22.2506	2.39284e-06	9.28337e-05	down
Lcu.2RBY.3g010830.1	-7.20743	-1.23239	22.1497	2.5219e-06	9.62711e-05	down
Lcu.2RBY.6g005970.1	-5.89626	3.23417	22.1474	2.52496e-06	9.62711e-05	down
Lcu.2RBY.6g055860.1	-2.27968	6.47402	22.1083	2.57694e-06	9.80687e-05	down
Lcu.2RBY.4g041650.1	-2.85581	1.18576	21.9617	2.78152e-06	0.000104482	down
Lcu.2RBY.6g039090.1	-7.11066	-0.536424	21.8536	2.94265e-06	0.00010901	down
Lcu.2RBY.1g054430.1	-7.51351	-0.479271	21.8521	2.94499e-06	0.00010901	down
Lcu.2RBY.L018580.1	-2.32415	7.4993	21.8497	2.94865e-06	0.00010901	down
Lcu.2RBY.2g035240.1	-6.87355	-1.4223	21.6283	3.30925e-06	0.000119045	down
Lcu.2RBY.7g050430.1	-3.70174	0.762312	21.6279	3.31005e-06	0.000119045	down
Lcu.2RBY.5g034410.1	-7.32773	-1.04661	21.4846	3.56676e-06	0.000125604	down
Lcu.2RBY.6g063780.1	-4.47294	1.45534	21.4603	3.61224e-06	0.000126465	down
Lcu.2RBY.1g057220.1	-3.08625	1.66883	21.3748	3.77711e-06	0.000130966	down
Lcu.2RBY.2g009350.1	-2.10071	6.40307	21.2727	3.98358e-06	0.000135961	down
Lcu.2RBY.5g057280.1	-4.61668	-0.864123	21.0832	4.39764e-06	0.000144808	down
Lcu.2RBY.5g018520.1	-8.54415	-0.284611	21.0002	4.59234e-06	0.000148566	down
Lcu.2RBY.4g060540.1	-3.71189	2.69493	20.9748	4.65373e-06	0.000150312	down
Lcu.2RBY.3g041290.1	-3.53109	1.36535	20.9466	4.72257e-06	0.000151811	down
Lcu.2RBY.5g074540.1	-3.54638	2.4482	20.9059	4.82404e-06	0.000154342	down
Lcu.2RBY.5g074530.1	-3.00849	3.70749	20.8917	4.86007e-06	0.000155003	down
Lcu.2RBY.4g049970.1	-2.24151	2.1006	20.8272	5.02634e-06	0.000158085	down
Lcu.2RBY.2g057390.1	-2.72454	-0.0181235	20.7609	5.20335e-06	0.000161861	down
Lcu.2RBY.3g049980.1	-2.44837	3.84942	20.5435	5.82928e-06	0.00017414	down
Lcu.2RBY.3g042820.1	-2.1847	2.97642	20.5389	5.8432e-06	0.000174299	down
Lcu.2RBY.4g003680.1	-5.36683	0.395106	20.5268	5.88029e-06	0.000174891	down
Lcu.2RBY.2g001760.1	-2.51029	3.20968	20.5117	5.92681e-06	0.000175186	down
Lcu.2RBY.7g058960.1	-2.09063	3.67921	20.4867	6.00455e-06	0.000176209	down
Lcu.2RBY.4g058790.1	-4.51909	2.04982	20.44	6.15302e-06	0.00017862	down
Lcu.2RBY.3g074270.1	-3.58305	1.07417	20.4188	6.22158e-06	0.000179259	down
Lcu.2RBY.5g005950.1	-2.06395	3.7466	20.4052	6.26604e-06	0.000179774	down
Lcu.2RBY.7g008180.1	-3.16101	0.958607	20.3968	6.29334e-06	0.000180303	down
Lcu.2RBY.3g056250.1	-3.00869	0.358132	20.363	6.40549e-06	0.000182484	down
Lcu.2RBY.1g056330.1	-9.11946	0.299542	20.3083	6.59141e-06	0.000185953	down
Lcu.2RBY.5g007520.1	-3.44044	2.55944	20.2958	6.6345e-06	0.000186391	down
Lcu.2RBY.6g043450.1	-4.05635	3.7745	20.2548	6.77821e-06	0.00018964	down
Lcu.2RBY.2g028730.1	-2.12007	1.86926	20.229	6.87028e-06	0.000191687	down
Lcu.2RBY.6g070740.1	-2.36271	1.35948	20.0366	7.59721e-06	0.000207965	down
Lcu.2RBY.4g074460.1	-2.89484	3.53962	20.0329	7.61217e-06	0.000208093	down
Lcu.2RBY.1g063010.1	-3.2954	1.6994	20.0273	7.63456e-06	0.000208424	down
Lcu.2RBY.5g038910.1	-4.92925	5.23041	20.0136	7.6894e-06	0.000209163	down
Lcu.2RBY.4g079080.1	-2.97524	2.30525	19.9911	7.78019e-06	0.000210699	down
Lcu.2RBY.7g003250.1	-2.63043	2.22638	19.9169	8.08833e-06	0.000216443	down
Lcu.2RBY.6g045270.1	-2.20847	3.57744	19.8973	8.17177e-06	0.000218038	down
Lcu.2RBY.6g064820.1	-3.52355	0.92597	19.8717	8.28155e-06	0.000219674	down
Lcu.2RBY.L012240.1	-2.12585	2.56953	19.871	8.28487e-06	0.000219674	down
Lcu.2RBY.3g067850.1	-2.08335	3.22164	19.781	8.68401e-06	0.000227504	down
Lcu.2RBY.5g045530.1	-5.0113	-1.07839	19.7373	8.88504e-06	0.000230761	down
Lcu.2RBY.4g009230.1	-2.07468	6.20536	19.6699	9.2038e-06	0.000237519	down
Lcu.2RBY.4g064490.1	-3.19739	2.004	19.6629	9.23752e-06	0.000237717	down
Lcu.2RBY.1g062540.1	-8.30572	-0.399421	19.4894	1.01161e-05	0.000252082	down
Lcu.2RBY.7g000320.1	-2.92235	2.35659	19.4509	1.03218e-05	0.000255398	down
Lcu.2RBY.7g059700.1	-2.65612	0.973178	19.4504	1.03247e-05	0.000255398	down
Lcu.2RBY.7g008280.1	-3.91667	3.18339	19.3822	1.06999e-05	0.000260861	down
Lcu.2RBY.5g063440.1	-2.81354	5.88226	19.3142	1.10879e-05	0.000268384	down
Lcu.2RBY.4g078810.1	-4.0142	0.27543	19.3088	1.11192e-05	0.000268822	down
Lcu.2RBY.5g008250.1	-3.749	3.35439	19.2559	1.14318e-05	0.00027423	down
Lcu.2RBY.4g043960.1	-2.1969	2.60763	19.2404	1.15249e-05	0.000275998	down
Lcu.2RBY.6g003840.1	-3.14388	2.60172	19.1535	1.20615e-05	0.000285914	down
Lcu.2RBY.3g029190.1	-5.98241	-0.275002	19.1467	1.21049e-05	0.000286505	down
Lcu.2RBY.4g009240.1	-2.33673	4.48689	19.1179	1.22888e-05	0.000289844	down
Lcu.2RBY.7g050380.1	-2.21963	2.23071	19.0897	1.24713e-05	0.000293127	down
Lcu.2RBY.2g016310.1	-2.19455	5.5155	19.0706	1.25972e-05	0.000293365	down
Lcu.2RBY.5g071070.1	-5.84675	-0.487634	19.0118	1.29911e-05	0.000301155	down
Lcu.2RBY.1g054400.1	-5.61298	0.455713	18.9608	1.33435e-05	0.000307219	down
Lcu.2RBY.1g075340.1	-2.07858	1.78674	18.9464	1.34444e-05	0.000308577	down
Lcu.2RBY.2g061890.1	-2.26173	5.98859	18.8839	1.38922e-05	0.000315526	down
Lcu.2RBY.2g084830.1	-2.04835	2.6054	18.8756	1.39526e-05	0.000315526	down
Lcu.2RBY.7g039780.1	-6.43603	2.27909	18.8717	1.39815e-05	0.000315813	down
Lcu.2RBY.6g005580.1	-3.56012	-1.05035	18.8277	1.43073e-05	0.00032174	down
Lcu.2RBY.7g064070.1	-5.94961	0.587838	18.8132	1.44162e-05	0.000323472	down
Lcu.2RBY.2g030270.1	-2.94227	0.895478	18.8106	1.44359e-05	0.000323556	down
Lcu.2RBY.4g053880.1	-2.90844	3.14577	18.7676	1.47658e-05	0.00032877	down
Lcu.2RBY.1g057560.1	-2.79821	1.11937	18.7638	1.47953e-05	0.000329065	down
Lcu.2RBY.7g074710.1	-2.16502	0.891661	18.7463	1.49313e-05	0.000331001	down
Lcu.2RBY.1g056110.1	-4.6655	2.90322	18.702	1.52824e-05	0.000337505	down
Lcu.2RBY.4g035260.1	-2.24253	4.25762	18.6744	1.55048e-05	0.000340736	down
Lcu.2RBY.6g053040.1	-2.6008	1.77331	18.6646	1.5585e-05	0.000341771	down
Lcu.2RBY.4g079130.1	-2.70443	5.87186	18.6181	1.59695e-05	0.000349433	down
Lcu.2RBY.2g086240.1	-2.15776	4.10897	18.5624	1.64435e-05	0.00035711	down
Lcu.2RBY.5g048360.1	-2.59783	3.04916	18.5418	1.66222e-05	0.000359451	down
Lcu.2RBY.1g057670.1	-2.36876	1.31888	18.5393	1.66439e-05	0.000359537	down
Lcu.2RBY.2g038710.1	-2.19095	1.70322	18.4659	1.72975e-05	0.000370109	down
Lcu.2RBY.2g037160.1	-2.68392	2.08419	18.4391	1.75423e-05	0.000373043	down
Lcu.2RBY.6g033530.1	-2.07477	3.00965	18.4388	1.7545e-05	0.000373043	down
Lcu.2RBY.4g072190.1	-2.50801	4.06616	18.428	1.76446e-05	0.000374376	down
Lcu.2RBY.7g035910.1	-2.85606	0.69514	18.4213	1.77069e-05	0.000375306	down
Lcu.2RBY.2g027890.1	-2.06573	1.72572	18.3893	1.80063e-05	0.000380854	down
Lcu.2RBY.6g044530.1	-2.30707	2.77806	18.3846	1.80507e-05	0.000381154	down
Lcu.2RBY.6g035750.1	-2.07128	2.33382	18.2368	1.95077e-05	0.000403358	down
Lcu.2RBY.3g034070.1	-3.43375	1.02727	18.2113	1.97706e-05	0.000406721	down
Lcu.2RBY.7g003320.1	-2.75949	5.69253	18.1984	1.9905e-05	0.000408656	down
Lcu.2RBY.1g034330.1	-2.31338	-0.709357	18.1634	2.02738e-05	0.000412064	down
Lcu.2RBY.5g072370.1	-2.99327	0.896118	18.0798	2.11833e-05	0.000424169	down
Lcu.2RBY.3g048870.1	-3.17588	0.945433	17.9613	2.25437e-05	0.000445255	down
Lcu.2RBY.2g052430.1	-4.03046	-0.328193	17.8738	2.36044e-05	0.000461708	down
Lcu.2RBY.7g019990.1	-2.38754	2.94283	17.7654	2.49885e-05	0.000481813	down
Lcu.2RBY.7g070990.1	-7.47385	-1.15765	17.7555	2.51185e-05	0.000483859	down
Lcu.2RBY.2g093130.1	-4.30497	0.550474	17.6847	2.60715e-05	0.000497599	down
Lcu.2RBY.1g035930.1	-2.24703	3.13224	17.6349	2.67637e-05	0.000506413	down
Lcu.2RBY.3g039430.1	-2.47316	2.0357	17.63	2.68328e-05	0.000507248	down
Lcu.2RBY.6g004030.1	-2.03018	2.01023	17.6245	2.69105e-05	0.000508243	down
Lcu.2RBY.6g064560.1	-2.81063	-0.214341	17.5599	2.78399e-05	0.000520945	down
Lcu.2RBY.2g087990.1	-2.60913	3.89409	17.5428	2.80908e-05	0.000523707	down
Lcu.2RBY.2g004010.1	-2.58031	2.16608	17.5356	2.81974e-05	0.000525212	down
Lcu.2RBY.5g012110.1	-2.16703	2.20906	17.4566	2.93943e-05	0.000540556	down
Lcu.2RBY.3g048910.1	-8.73154	-0.0310835	17.4546	2.94248e-05	0.000540627	down
Lcu.2RBY.3g026700.1	-2.14066	1.43704	17.4477	2.95318e-05	0.000542102	down
Lcu.2RBY.5g059330.1	-4.85739	3.88736	17.4375	2.96908e-05	0.000542307	down
Lcu.2RBY.5g016880.1	-2.44343	0.945169	17.4366	2.97044e-05	0.000542307	down
Lcu.2RBY.2g047220.1	-2.39854	3.06975	17.3435	3.11957e-05	0.000558494	down
Lcu.2RBY.4g041480.1	-2.41335	-0.271161	17.3312	3.13997e-05	0.000560662	down
Lcu.2RBY.4g011440.1	-2.2905	2.63791	17.2359	3.30131e-05	0.000581935	down
Lcu.2RBY.6g018050.1	-2.57428	0.150763	17.2288	3.31376e-05	0.000582969	down
Lcu.2RBY.4g056460.1	-3.32746	2.3315	17.1498	3.45439e-05	0.000600934	down
Lcu.2RBY.3g041200.1	-5.54963	4.5767	17.0915	3.56223e-05	0.000612341	down
Lcu.2RBY.7g007820.1	-2.19313	3.79764	17.0687	3.60507e-05	0.000615439	down
Lcu.2RBY.4g078820.1	-2.68403	-0.534675	16.955	3.82772e-05	0.000644863	down
Lcu.2RBY.3g067820.1	-2.09428	5.61418	16.9071	3.92539e-05	0.000656411	down
Lcu.2RBY.2g075350.1	-3.446	2.07769	16.8631	4.01752e-05	0.000668511	down
Lcu.2RBY.1g004040.1	-6.97372	2.5323	16.8584	4.02746e-05	0.000669441	down
Lcu.2RBY.L002040.1	-3.34476	1.07812	16.8481	4.04937e-05	0.000671137	down
Lcu.2RBY.7g064970.1	-2.26077	2.3195	16.8217	4.10615e-05	0.000676597	down
Lcu.2RBY.1g076810.1	-3.44906	2.35258	16.8057	4.14079e-05	0.000680646	down
Lcu.2RBY.1g050150.1	-3.42162	1.74833	16.6963	4.38663e-05	0.000711827	down
Lcu.2RBY.6g008580.1	-3.58433	1.40048	16.6866	4.40916e-05	0.000714912	down
Lcu.2RBY.4g044610.1	-3.76347	0.822159	16.6819	4.41999e-05	0.000715523	down
Lcu.2RBY.5g072500.1	-3.34929	-0.346639	16.6341	4.53297e-05	0.000729635	down
Lcu.2RBY.7g059340.1	-6.46922	2.72818	16.6232	4.55898e-05	0.000732181	down
Lcu.2RBY.7g067480.1	-3.25863	1.99456	16.5766	4.6725e-05	0.000744516	down
Lcu.2RBY.5g027670.1	-2.59144	2.4286	16.5218	4.8094e-05	0.000759849	down
Lcu.2RBY.2g076230.1	-2.59385	1.60086	16.5087	4.84265e-05	0.000762665	down
Lcu.2RBY.3g038360.1	-2.1705	0.492566	16.4644	4.95721e-05	0.000777063	down
Lcu.2RBY.2g010260.1	-2.14573	1.01359	16.4284	5.05232e-05	0.000785899	down
Lcu.2RBY.5g059360.1	-5.18669	0.0331595	16.4252	5.06084e-05	0.000786252	down
Lcu.2RBY.7g011220.1	-2.25523	0.704725	16.407	5.10964e-05	0.000791175	down
Lcu.2RBY.3g062250.1	-3.14375	3.24294	16.293	5.42637e-05	0.00082696	down
Lcu.2RBY.6g044520.1	-2.32632	2.40914	16.259	5.52474e-05	0.000839235	down
Lcu.2RBY.5g074680.1	-6.19615	-0.487399	16.2584	5.52637e-05	0.000839235	down
Lcu.2RBY.7g071550.1	-2.12449	-0.330431	16.2165	5.65003e-05	0.000852083	down
Lcu.2RBY.3g016660.1	-2.45533	-0.464595	16.1532	5.84205e-05	0.000875185	down
Lcu.2RBY.3g039270.1	-4.4165	0.424168	16.0994	6.01043e-05	0.000894465	down
Lcu.2RBY.2g056590.1	-3.19805	0.127168	16.0895	6.0417e-05	0.000896487	down
Lcu.2RBY.4g052000.1	-2.99398	0.67244	15.96	6.46944e-05	0.00094069	down
Lcu.2RBY.7g069720.1	-2.14185	1.13553	15.9577	6.47725e-05	0.000941149	down
Lcu.2RBY.2g001770.1	-2.97526	1.83142	15.8867	6.72487e-05	0.000965374	down
Lcu.2RBY.3g044950.1	-2.49369	0.977338	15.8018	7.03362e-05	0.000999789	down
Lcu.2RBY.L008330.1	-2.14118	4.87689	15.7659	7.16847e-05	0.0010154	down
Lcu.2RBY.3g013250.1	-7.59111	-1.05709	15.7417	7.26076e-05	0.00102412	down
Lcu.2RBY.7g061280.1	-2.01776	3.99878	15.7069	7.39535e-05	0.0010348	down
Lcu.2RBY.2g089560.1	-2.16124	5.64258	15.5746	7.93133e-05	0.00108482	down
Lcu.2RBY.7g001630.1	-2.46572	1.37854	15.545	8.05652e-05	0.00109686	down
Lcu.2RBY.4g068100.1	-2.0836	2.04804	15.5061	8.22374e-05	0.00111269	down
Lcu.2RBY.6g000400.1	-2.47769	-0.481992	15.4586	8.43337e-05	0.00113286	down
Lcu.2RBY.3g052370.1	-2.19984	-0.112152	15.4026	8.687e-05	0.00115926	down
Lcu.2RBY.2g069590.1	-2.76884	2.40709	15.2949	9.19636e-05	0.00120815	down
Lcu.2RBY.3g013410.1	-7.74441	-0.958423	15.2713	9.31223e-05	0.00122021	down
Lcu.2RBY.1g006490.1	-3.02016	0.00568409	15.2681	9.32777e-05	0.00122146	down
Lcu.2RBY.4g063050.1	-2.38694	2.19246	15.2566	9.38475e-05	0.00122734	down
Lcu.2RBY.7g015900.1	-4.43873	0.00340908	15.1766	9.79117e-05	0.00126267	down
Lcu.2RBY.7g070880.1	-3.79872	1.35852	15.1375	9.99555e-05	0.0012816	down
Lcu.2RBY.1g057630.1	-2.26071	0.987056	15.1195	0.000100915	0.00129065	down
Lcu.2RBY.3g035540.1	-5.14772	1.67068	15.1069	0.000101592	0.00129767	down
Lcu.2RBY.4g078600.1	-2.90214	5.26786	15.1048	0.000101703	0.00129826	down
Lcu.2RBY.5g022270.1	-2.67159	0.392079	15.0493	0.000104738	0.0013263	down
Lcu.2RBY.7g001890.1	-2.02139	1.15851	15.0366	0.000105447	0.00133105	down
Lcu.2RBY.6g045250.1	-2.01147	5.07722	14.9097	0.000112781	0.00139406	down
Lcu.2RBY.2g068730.1	-3.75551	-0.61851	14.8803	0.000114552	0.00141165	down
Lcu.2RBY.4g041550.1	-2.31707	0.642224	14.8414	0.000116942	0.00142981	down
Lcu.2RBY.1g001800.1	-4.13244	0.0215817	14.7877	0.000120316	0.00145688	down
Lcu.2RBY.6g037250.1	-2.3436	1.7779	14.7269	0.000124259	0.00149672	down
Lcu.2RBY.7g074260.1	-2.18474	1.75176	14.7179	0.000124857	0.00150303	down
Lcu.2RBY.3g053940.1	-4.66522	1.62888	14.6661	0.000128334	0.00153209	down
Lcu.2RBY.6g034210.1	-4.15998	0.262617	14.6651	0.000128404	0.00153209	down
Lcu.2RBY.1g006420.1	-2.18026	0.605401	14.6584	0.000128861	0.00153393	down
Lcu.2RBY.2g045610.1	-4.94738	-0.426661	14.6441	0.000129841	0.00154198	down
Lcu.2RBY.4g041220.1	-2.568	3.28909	14.6307	0.000130766	0.00154752	down
Lcu.2RBY.1g043430.1	-5.79211	-0.477515	14.6177	0.000131675	0.00155646	down
Lcu.2RBY.6g002440.1	-2.2009	2.24411	14.5231	0.000138455	0.00161403	down
Lcu.2RBY.6g056230.1	-2.92816	2.22256	14.4847	0.000141304	0.00163735	down
Lcu.2RBY.4g026280.1	-3.03939	1.73557	14.4546	0.000143578	0.00165559	down
Lcu.2RBY.6g033810.1	-2.15414	1.22401	14.3978	0.000147977	0.00169293	down
Lcu.2RBY.2g012660.1	-2.07392	1.3613	14.3744	0.000149826	0.00170918	down
Lcu.2RBY.5g054290.1	-2.37324	1.40664	14.3544	0.000151428	0.00171985	down
Lcu.2RBY.2g087770.1	-4.61416	1.07366	14.3219	0.000154064	0.00173523	down
Lcu.2RBY.3g007780.1	-2.23183	0.276799	14.2907	0.00015664	0.00175444	down
Lcu.2RBY.7g032410.1	-2.40327	2.61648	14.283	0.000157279	0.00175482	down
Lcu.2RBY.1g058840.1	-4.69363	1.5218	14.277	0.00015778	0.00175943	down
Lcu.2RBY.4g082290.1	-2.14569	3.06003	14.264	0.000158879	0.00176833	down
Lcu.2RBY.4g037050.1	-3.75676	4.79431	14.2463	0.000160372	0.00177759	down
Lcu.2RBY.4g006770.1	-2.36697	0.468457	14.2449	0.000160498	0.00177802	down
Lcu.2RBY.2g002530.1	-3.12907	-0.686964	14.1762	0.00016646	0.00182962	down
Lcu.2RBY.7g063090.1	-2.01925	1.811	14.1276	0.000170815	0.00185682	down
Lcu.2RBY.3g073540.1	-3.89608	-0.978691	14.11	0.000172429	0.00187035	down
Lcu.2RBY.7g029280.1	-2.92121	0.716007	14.085	0.000174727	0.00188907	down
Lcu.2RBY.5g031780.1	-4.18698	-0.124225	14.0842	0.000174807	0.00188907	down
Lcu.2RBY.3g059540.1	-2.89488	-0.124662	13.9895	0.000183836	0.00195848	down
Lcu.2RBY.4g036910.1	-2.88509	2.84333	13.9743	0.000185326	0.0019702	down
Lcu.2RBY.4g079550.1	-4.17155	0.593411	13.8859	0.000194253	0.0020384	down
Lcu.2RBY.5g004080.1	-3.33595	2.66448	13.8463	0.000198392	0.00207218	down
Lcu.2RBY.1g047840.1	-2.01921	0.977519	13.7972	0.000203645	0.00210967	down
Lcu.2RBY.7g068970.1	-4.74334	-0.535224	13.7848	0.000204991	0.0021182	down
Lcu.2RBY.7g070870.1	-2.48341	-0.0111179	13.6985	0.000214631	0.00219102	down
Lcu.2RBY.1g003810.1	-2.13939	1.58189	13.653	0.000219885	0.00222784	down
Lcu.2RBY.2g003580.1	-3.29766	1.79903	13.6078	0.000225248	0.0022619	down
Lcu.2RBY.4g069750.1	-3.0046	3.29186	13.5675	0.00023014	0.00230242	down
Lcu.2RBY.5g006930.1	-2.02221	3.50469	13.5541	0.000231788	0.00230903	down
Lcu.2RBY.2g076220.1	-2.24401	2.1152	13.4858	0.000240379	0.00236921	down
Lcu.2RBY.2g012050.1	-2.37735	1.07757	13.4627	0.000243355	0.00239273	down
Lcu.2RBY.1g005120.1	-2.233	0.370791	13.4469	0.00024541	0.00240654	down
Lcu.2RBY.1g023480.1	-2.36728	1.69587	13.4433	0.000245877	0.00240744	down
Lcu.2RBY.2g089340.1	-8.33085	1.76791	13.4258	0.000248192	0.00242384	down
Lcu.2RBY.L011210.1	-2.11981	0.216786	13.3916	0.000252755	0.0024507	down
Lcu.2RBY.7g058400.1	-3.37248	1.03033	13.3845	0.000253718	0.00245887	down
Lcu.2RBY.7g076600.1	-2.23479	1.48433	13.3681	0.000255937	0.00247446	down
Lcu.2RBY.1g032760.1	-2.85965	1.23414	13.3627	0.000256681	0.00247812	down
Lcu.2RBY.7g007080.1	-5.17945	1.7962	13.3222	0.000262276	0.00251894	down
Lcu.2RBY.4g014380.1	-2.25269	4.9071	13.2443	0.000273417	0.00258586	down
Lcu.2RBY.1g073140.1	-2.77265	0.356101	13.2151	0.000277699	0.00261088	down
Lcu.2RBY.3g027370.1	-2.205	2.05574	13.2054	0.00027915	0.002619	down
Lcu.2RBY.4g041740.1	-3.02565	-0.357243	13.1877	0.000281791	0.00263889	down
Lcu.2RBY.1g001140.1	-2.08345	2.02561	13.1219	0.00029187	0.00270977	down
Lcu.2RBY.2g057780.1	-2.50683	0.458023	13.0658	0.000300732	0.00276647	down
Lcu.2RBY.3g048890.1	-4.32232	0.519274	13.0093	0.000309952	0.00283457	down
Lcu.2RBY.2g080480.1	-2.8459	0.89458	12.9688	0.000316729	0.00288354	down
Lcu.2RBY.1g074700.1	-2.36715	0.708785	12.9679	0.000316879	0.00288361	down
Lcu.2RBY.7g019420.1	-2.46819	-0.471871	12.9105	0.00032675	0.00294962	down
Lcu.2RBY.2g070200.1	-2.09827	0.0859605	12.8939	0.000329647	0.00296287	down
Lcu.2RBY.3g045050.1	-2.64977	1.33196	12.8814	0.000331871	0.00297204	down
Lcu.2RBY.L011100.1	-2.8239	2.48803	12.8794	0.000332213	0.00297306	down
Lcu.2RBY.7g048760.1	-2.18163	0.0102158	12.8749	0.000333015	0.00297703	down
Lcu.2RBY.4g052850.1	-2.1919	6.51319	12.8723	0.000333485	0.0029786	down
Lcu.2RBY.1g011940.1	-2.56259	-0.232749	12.746	0.000356775	0.00311798	down
Lcu.2RBY.6g064470.1	-3.6814	0.949497	12.7298	0.000359873	0.00313291	down
Lcu.2RBY.7g002890.1	-2.16113	2.8459	12.7104	0.000363633	0.00315782	down
Lcu.2RBY.4g012220.1	-2.51374	1.04442	12.6769	0.000370208	0.00319953	down
Lcu.2RBY.1g013320.1	-2.5351	1.0365	12.6404	0.000377492	0.0032514	down
Lcu.2RBY.2g066820.1	-8.61297	1.40139	12.6086	0.000383967	0.00330017	down
Lcu.2RBY.5g036420.1	-2.46193	-0.0390622	12.5995	0.000385859	0.00331017	down
Lcu.2RBY.2g037450.1	-3.52652	-0.746129	12.5866	0.000388517	0.00331998	down
Lcu.2RBY.4g004770.1	-2.0207	3.39538	12.584	0.000389055	0.00331998	down
Lcu.2RBY.5g004470.1	-2.2185	0.663679	12.5639	0.000393271	0.0033405	down
Lcu.2RBY.4g080190.1	-3.28517	1.21005	12.5523	0.000395713	0.00335282	down
Lcu.2RBY.7g019970.1	-4.19804	-0.484616	12.5411	0.000398108	0.00336608	down
Lcu.2RBY.2g092270.1	-2.2682	1.18947	12.537	0.00039898	0.00337064	down
Lcu.2RBY.5g044140.1	-2.34801	1.48942	12.5351	0.000399388	0.00337268	down
Lcu.2RBY.3g072340.1	-2.04769	4.57205	12.5021	0.000406499	0.00341002	down
Lcu.2RBY.4g062770.1	-3.94275	2.95693	12.3638	0.000437746	0.00359338	down
Lcu.2RBY.5g008970.1	-2.90325	3.13393	12.2078	0.000475904	0.00382004	down
Lcu.2RBY.4g082280.1	-2.4481	3.22518	12.2011	0.000477617	0.00382924	down
Lcu.2RBY.1g044170.1	-2.60184	0.0232699	12.1941	0.000479419	0.00384217	down
Lcu.2RBY.5g073360.1	-2.32211	2.47324	12.1437	0.000492531	0.00392708	down
Lcu.2RBY.1g048290.1	-2.46452	0.596982	12.1238	0.000497818	0.00395835	down
Lcu.2RBY.2g054310.1	-4.15842	0.17435	12.1005	0.000504085	0.00399564	down
Lcu.2RBY.1g038070.1	-2.56697	2.61194	12.0852	0.000508247	0.00402235	down
Lcu.2RBY.6g008080.1	-2.41527	2.86298	12.0687	0.000512764	0.00404471	down
Lcu.2RBY.4g033910.1	-3.01171	0.385927	12.056	0.000516246	0.00406511	down
Lcu.2RBY.2g082800.1	-2.05848	-0.128958	12.0474	0.000518646	0.00407287	down
Lcu.2RBY.5g009580.1	-2.4058	2.92775	11.9441	0.000548203	0.00426044	down
Lcu.2RBY.2g062220.1	-2.12075	2.32735	11.9232	0.000554401	0.00429873	down
Lcu.2RBY.4g033120.1	-2.62613	0.219943	11.8673	0.000571286	0.00439437	down
Lcu.2RBY.7g061950.1	-2.42103	0.276653	11.8624	0.000572794	0.00440263	down
Lcu.2RBY.3g016720.1	-2.46816	1.32206	11.8579	0.000574174	0.00441157	down
Lcu.2RBY.5g061270.1	-2.55176	1.45913	11.7932	0.000594484	0.00452334	down
Lcu.2RBY.4g013600.1	-5.11477	2.05634	11.7224	0.000617515	0.00465638	down
Lcu.2RBY.4g053930.1	-2.24032	1.42244	11.7131	0.000620617	0.00466936	down
Lcu.2RBY.3g073220.1	-5.30876	-0.133604	11.7066	0.00062278	0.00467177	down
Lcu.2RBY.L010340.1	-2.68084	-0.033298	11.639	0.000645847	0.00479236	down
Lcu.2RBY.2g060510.1	-2.65531	-0.0947223	11.5422	0.000680335	0.00497887	down
Lcu.2RBY.2g015940.1	-4.26047	-1.24374	11.3988	0.000734929	0.00526946	down
Lcu.2RBY.1g042450.1	-2.74088	1.47421	11.3221	0.000765908	0.0054492	down
Lcu.2RBY.1g009420.1	-2.48975	1.39336	11.3181	0.000767562	0.00545332	down
Lcu.2RBY.6g035170.1	-2.32189	1.51327	11.2359	0.000802288	0.00564125	down
Lcu.2RBY.3g003800.1	-2.92823	-0.046005	11.2274	0.000805966	0.0056627	down
Lcu.2RBY.6g030530.1	-3.33242	-0.0215387	11.1771	0.00082813	0.00578237	down
Lcu.2RBY.4g000580.1	-2.00538	0.00237083	11.1349	0.000847187	0.00587699	down
Lcu.2RBY.4g060490.1	-2.5567	0.336836	11.12	0.000854039	0.0058983	down
Lcu.2RBY.L008840.1	-2.02295	-0.86597	11.1018	0.000862443	0.00594825	down
Lcu.2RBY.4g006640.1	-2.37685	0.101482	11.1004	0.000863078	0.00594858	down
Lcu.2RBY.2g009320.1	-3.48546	-0.0104774	11.0812	0.000872083	0.0059937	down
Lcu.2RBY.4g038500.1	-2.00966	0.491037	11.0663	0.000879098	0.00602126	down
Lcu.2RBY.4g018710.1	-2.01374	-0.754424	11.066	0.000879263	0.00602126	down
Lcu.2RBY.1g038350.1	-2.27328	-0.0863696	11.0572	0.000883421	0.00604361	down
Lcu.2RBY.7g011330.1	-2.75367	-0.690072	11.0466	0.000888478	0.00606593	down
Lcu.2RBY.7g058300.1	-2.79363	2.96512	11.037	0.000893092	0.00609222	down
Lcu.2RBY.6g049250.1	-2.13131	-0.198556	10.8761	0.000974119	0.00649515	down
Lcu.2RBY.1g031210.1	-2.8574	0.819097	10.8628	0.000981169	0.00652525	down
Lcu.2RBY.6g049520.1	-2.81425	-0.413186	10.8434	0.000991507	0.00657676	down
Lcu.2RBY.5g015580.1	-2.56201	2.21311	10.8342	0.000996435	0.0065965	down
Lcu.2RBY.5g000660.1	-2.1215	-0.508137	10.7984	0.00101586	0.00669465	down
Lcu.2RBY.7g076520.1	-2.08627	-0.00700457	10.732	0.00105299	0.00688434	down
Lcu.2RBY.1g058020.1	-3.08448	0.609283	10.7301	0.00105404	0.00688574	down
Lcu.2RBY.5g011070.1	-3.73301	-0.299273	10.675	0.00108592	0.00702608	down
Lcu.2RBY.2g002470.1	-5.0009	-0.581646	10.665	0.00109184	0.00704476	down
Lcu.2RBY.4g015730.1	-2.75645	0.234495	10.6185	0.00111961	0.00716669	down
Lcu.2RBY.4g051150.1	-2.42372	0.297375	10.6139	0.00112238	0.00717731	down
Lcu.2RBY.3g054130.1	-3.12656	1.5279	10.5598	0.00115575	0.00733287	down
Lcu.2RBY.1g004950.1	-4.7327	2.28605	10.507	0.00118923	0.00748909	down
Lcu.2RBY.4g019210.1	-2.33967	-0.943172	10.4961	0.00119627	0.0075171	down
Lcu.2RBY.1g075800.1	-3.82011	0.506761	10.4954	0.00119669	0.00751711	down
Lcu.2RBY.2g076420.1	-2.10415	2.25452	10.4819	0.00120552	0.00755646	down
Lcu.2RBY.5g011760.1	-5.97713	0.0765604	10.4586	0.00122083	0.00761712	down
Lcu.2RBY.L016530.1	-3.0415	-0.172079	10.4068	0.00125549	0.00778549	down
Lcu.2RBY.4g079180.1	-3.49668	0.0866466	10.3092	0.00132367	0.00810262	down
Lcu.2RBY.2g017360.1	-2.04859	-0.071053	10.2372	0.00137637	0.00834999	down
Lcu.2RBY.2g022370.1	-2.71	1.13346	10.0708	0.00150638	0.00890567	down
Lcu.2RBY.7g048800.1	-2.65149	0.147645	10.0115	0.00155569	0.0091201	down
Lcu.2RBY.4g038280.1	-2.26779	1.73326	10.0084	0.00155825	0.00912985	down
Lcu.2RBY.4g072980.1	-2.01586	-0.478959	9.97062	0.00159058	0.00925202	down
Lcu.2RBY.7g072420.1	-2.24959	2.1068	9.94923	0.00160917	0.00932538	down
Lcu.2RBY.3g021720.1	-2.19679	0.487522	9.94879	0.00160955	0.00932538	down
Lcu.2RBY.4g029170.1	-4.01527	-1.39225	9.88673	0.00166475	0.00957953	down
Lcu.2RBY.5g006340.1	-4.47074	0.3098	9.84358	0.00170425	0.0097405	down
Lcu.2RBY.L009210.1	-3.3527	0.260818	9.8297	0.00171716	0.00979496	down
Lcu.2RBY.4g048090.1	-2.34989	-0.474842	9.81229	0.00173349	0.00985209	down
Lcu.2RBY.2g074320.1	-2.54481	0.340895	9.75045	0.00179279	0.0101014	down
Lcu.2RBY.7g026380.1	-2.47319	-0.0258508	9.74148	0.00180156	0.0101367	down
Lcu.2RBY.4g062740.1	-8.27761	-0.344251	9.66813	0.00187492	0.0104481	down
Lcu.2RBY.3g074830.1	-2.00371	-0.134235	9.66566	0.00187745	0.0104592	down
Lcu.2RBY.6g015680.1	-2.12019	0.462831	9.60113	0.00194457	0.0107359	down
Lcu.2RBY.2g091990.1	-3.54146	0.323732	9.55801	0.00199079	0.010906	down
Lcu.2RBY.7g012660.1	-3.62642	0.208798	9.55277	0.00199648	0.0109258	down
Lcu.2RBY.3g009130.1	-2.42719	1.86832	9.45294	0.00210811	0.0113695	down
Lcu.2RBY.4g002890.1	-2.49048	2.66504	9.44219	0.0021205	0.0114209	down
Lcu.2RBY.2g066810.1	-6.50393	1.14131	9.35426	0.00222468	0.011816	down
Lcu.2RBY.L005010.1	-2.77371	2.60089	9.34985	0.00223003	0.0118321	down
Lcu.2RBY.L014460.1	-4.8355	-0.525708	9.31083	0.00227803	0.0120269	down
Lcu.2RBY.4g053780.1	-2.14224	0.542131	9.26286	0.00233848	0.0122663	down
Lcu.2RBY.2g088950.1	-5.5728	-0.602971	9.22828	0.00238305	0.0124454	down
Lcu.2RBY.4g076230.1	-3.9171	0.887813	9.22696	0.00238477	0.0124493	down
Lcu.2RBY.5g042190.1	-2.33101	0.999467	9.19332	0.002429	0.0126106	down
Lcu.2RBY.7g005100.1	-4.21713	1.80361	9.15245	0.00248385	0.0128363	down
Lcu.2RBY.7g032470.1	-4.89642	-1.01736	9.13371	0.00250943	0.0129104	down
Lcu.2RBY.5g000750.1	-2.40639	-1.0057	9.12134	0.00252645	0.0129689	down
Lcu.2RBY.4g042840.1	-2.05315	2.28814	9.09019	0.00256985	0.0131104	down
Lcu.2RBY.4g062710.1	-2.00332	2.57005	8.97529	0.00273655	0.0137499	down
Lcu.2RBY.4g055300.1	-2.31726	-0.546265	8.91936	0.00282163	0.0140762	down
Lcu.2RBY.4g037130.1	-4.82577	-0.99064	8.85956	0.00291558	0.0144138	down
Lcu.2RBY.4g002260.1	-2.57671	-1.22022	8.81527	0.0029872	0.0147033	down
Lcu.2RBY.5g018400.1	-3.31498	-0.0252924	8.77924	0.00304678	0.0149326	down
Lcu.2RBY.2g001440.1	-2.93904	0.458889	8.72794	0.0031337	0.0152397	down
Lcu.2RBY.2g015950.1	-2.62958	0.73503	8.65165	0.00326765	0.0157101	down
Lcu.2RBY.7g070390.1	-2.3501	-0.664389	8.61126	0.00334092	0.0159565	down
Lcu.2RBY.6g002040.1	-3.34642	-0.84765	8.60157	0.00335873	0.0160227	down
Lcu.2RBY.3g030890.1	-2.3576	0.125057	8.59376	0.00337316	0.016084	down
Lcu.2RBY.2g093090.1	-2.65715	0.173549	8.56806	0.00342112	0.0162509	down
Lcu.2RBY.1g071320.1	-2.21481	0.229354	8.53837	0.00347737	0.0164394	down
Lcu.2RBY.7g037900.1	-3.06783	-0.510711	8.49121	0.00356867	0.0167523	down
Lcu.2RBY.3g005810.1	-2.43338	0.418905	8.44761	0.00365524	0.0170342	down
Lcu.2RBY.4g018570.1	-2.10707	-0.6008	8.39688	0.00375866	0.0174065	down
Lcu.2RBY.4g076490.1	-2.38755	1.7518	8.38526	0.00378276	0.0174902	down
Lcu.2RBY.2g023230.1	-5.83532	0.487129	8.32224	0.00391625	0.017956	down
Lcu.2RBY.2g015110.1	-2.63836	-0.582269	8.28266	0.00400254	0.0182403	down
Lcu.2RBY.2g033050.1	-2.17906	-0.233811	8.24496	0.00408653	0.0185493	down
Lcu.2RBY.5g073840.1	-2.06467	-0.563425	8.24484	0.00408681	0.0185493	down
Lcu.2RBY.1g041710.1	-2.26325	-0.119892	8.2338	0.00411173	0.0186291	down
Lcu.2RBY.3g002380.1	-2.74823	2.02912	8.22162	0.00413942	0.0186931	down
Lcu.2RBY.2g054900.1	-2.49445	-1.01476	8.20996	0.00416611	0.018793	down
Lcu.2RBY.2g084350.1	-2.04226	0.778724	8.18943	0.00421352	0.018938	down
Lcu.2RBY.1g064190.1	-2.03023	1.24422	8.14492	0.0043182	0.0192931	down
Lcu.2RBY.5g059090.1	-3.15428	0.556137	8.11986	0.0043783	0.01948	down
Lcu.2RBY.2g039800.1	-2.4785	-0.159349	8.06572	0.00451106	0.0199178	down
Lcu.2RBY.3g037310.1	-2.14936	0.737805	7.9975	0.00468419	0.0205214	down
Lcu.2RBY.7g026110.1	-2.71679	1.93433	7.89825	0.00494826	0.0213656	down
Lcu.2RBY.4g018300.1	-2.61538	-0.524609	7.87808	0.00500377	0.0215153	down
Lcu.2RBY.2g043570.1	-5.13506	-0.906228	7.87587	0.00500989	0.0215343	down
Lcu.2RBY.7g078180.1	-2.55438	-1.25303	7.73676	0.00541079	0.0227939	down
Lcu.2RBY.5g041260.1	-2.71972	0.656699	7.69115	0.00554921	0.0232514	down
Lcu.2RBY.3g044900.1	-4.71244	0.396576	7.67904	0.00558658	0.0233376	down
Lcu.2RBY.7g018180.1	-2.27309	0.200306	7.67085	0.005612	0.0234033	down
Lcu.2RBY.4g013550.1	-2.52245	2.78362	7.64193	0.00570269	0.0236599	down
Lcu.2RBY.3g021440.1	-2.03392	0.839932	7.60668	0.00581525	0.0239944	down
Lcu.2RBY.2g082040.1	-2.29099	-1.19432	7.58663	0.00588026	0.0241987	down
Lcu.2RBY.7g042720.1	-2.2241	0.165176	7.58028	0.00590104	0.0242593	down
Lcu.2RBY.6g026250.1	-2.38035	1.16139	7.50106	0.00616625	0.0250502	down
Lcu.2RBY.5g005470.1	-2.34119	1.45374	7.4952	0.00618637	0.0251119	down
Lcu.2RBY.L018400.1	-2.36698	-0.89062	7.42063	0.00644802	0.0259062	down
Lcu.2RBY.4g080180.1	-3.02754	0.382693	7.42051	0.00644845	0.0259062	down
Lcu.2RBY.2g066800.1	-5.78396	-0.307916	7.40618	0.00650001	0.026036	down
Lcu.2RBY.4g016630.1	-2.79879	-0.90988	7.40187	0.0065156	0.026083	down
Lcu.2RBY.3g027900.1	-3.31221	1.1031	7.35498	0.00668771	0.0265727	down
Lcu.2RBY.2g086560.1	-2.25983	3.16996	7.34616	0.00672062	0.0266675	down
Lcu.2RBY.3g064420.1	-2.41284	-0.430142	7.33253	0.00677175	0.0268278	down
Lcu.2RBY.4g007070.1	-5.3738	-0.061564	7.3129	0.00684612	0.0270695	down
Lcu.2RBY.6g031500.1	-2.58817	-0.444254	7.29882	0.00689999	0.0272242	down
Lcu.2RBY.5g069290.1	-3.38585	-0.0595024	7.26538	0.00702966	0.0276122	down
Lcu.2RBY.2g080840.1	-2.11565	0.782406	7.25713	0.00706202	0.0276965	down
Lcu.2RBY.6g021140.1	-2.78319	-0.330587	7.23218	0.00716083	0.027992	down
Lcu.2RBY.2g032900.1	-4.24125	0.429845	7.22488	0.00718999	0.0280681	down
Lcu.2RBY.3g074870.1	-2.12526	-0.586066	7.20959	0.00725152	0.0282431	down
Lcu.2RBY.4g041440.1	-2.51894	-0.215266	7.18637	0.00734596	0.0285561	down
Lcu.2RBY.2g000040.1	-2.43844	2.20409	7.18056	0.00736975	0.0286266	down
Lcu.2RBY.1g073250.1	-2.04088	1.03269	7.16008	0.0074544	0.0288339	down
Lcu.2RBY.4g038160.1	-3.55255	-0.179607	7.08114	0.00778994	0.0298078	down
Lcu.2RBY.2g047940.1	-2.97638	-0.246076	7.00633	0.00812222	0.0307174	down
Lcu.2RBY.2g066320.1	-2.75504	-0.609515	6.99622	0.00816819	0.0308191	down
Lcu.2RBY.5g056030.1	-3.08393	-0.364854	6.94743	0.00839398	0.0314837	down
Lcu.2RBY.1g066360.1	-2.55041	-0.582782	6.94733	0.00839445	0.0314837	down
Lcu.2RBY.7g065250.1	-2.62289	-0.398493	6.83272	0.0089503	0.0331473	down
Lcu.2RBY.1g010600.1	-4.01029	-0.193615	6.81382	0.00904551	0.0334328	down
Lcu.2RBY.4g023710.1	-2.08949	-0.15173	6.80713	0.00907943	0.0335114	down
Lcu.2RBY.4g046940.1	-2.96568	0.246787	6.78555	0.00918985	0.0338061	down
Lcu.2RBY.1g048250.1	-2.63631	0.296855	6.78318	0.0092021	0.033845	down
Lcu.2RBY.6g031230.1	-2.47869	-0.84648	6.72113	0.00952773	0.0347905	down
Lcu.2RBY.6g028320.1	-2.57383	-0.675785	6.6861	0.00971675	0.0352717	down
Lcu.2RBY.3g075210.1	-2.398	0.210711	6.65505	0.00988752	0.0357238	down
Lcu.2RBY.4g052390.1	-2.0592	0.487419	6.65478	0.00988903	0.0357238	down
Lcu.2RBY.4g041460.1	-2.08967	0.11046	6.59182	0.0102448	0.0366501	down
Lcu.2RBY.5g035690.1	-3.03427	-0.78582	6.57875	0.0103203	0.0368487	down
Lcu.2RBY.6g009850.1	-2.11646	-0.11596	6.57062	0.0103676	0.0369862	down
Lcu.2RBY.6g040320.1	-3.3336	0.907433	6.55972	0.0104313	0.0371794	down
Lcu.2RBY.7g020390.1	-3.2141	-0.350082	6.48391	0.0108855	0.0383203	down
Lcu.2RBY.6g056610.1	-2.7588	0.739961	6.47926	0.010914	0.0383807	down
Lcu.2RBY.2g093050.1	-3.21357	-1.42786	6.43753	0.0111734	0.038982	down
Lcu.2RBY.5g019570.1	-4.34622	-0.61288	6.41444	0.0113196	0.0393634	down
Lcu.2RBY.5g072740.1	-2.30064	-0.503365	6.38448	0.0115122	0.0398488	down
Lcu.2RBY.5g067440.1	-3.66163	-0.528829	6.3141	0.0119781	0.0410067	down
Lcu.2RBY.5g051110.1	-2.14042	0.295847	6.25552	0.0123807	0.0421006	down
Lcu.2RBY.6g034100.1	-2.68662	-0.0328789	6.22547	0.0125925	0.0426493	down
Lcu.2RBY.5g016370.1	-3.13452	1.35437	6.03963	0.0139882	0.0461811	down
Lcu.2RBY.L023320.1	-3.65865	2.38428	6.02748	0.0140848	0.0464169	down
Lcu.2RBY.4g076640.1	-3.98856	-1.1233	5.95269	0.0146949	0.0478983	down
Lcu.2RBY.5g008380.1	-5.39444	1.61152	5.93852	0.0148135	0.0481764	down
Lcu.2RBY.2g001330.1	-3.67336	0.814958	5.89291	0.015202	0.0491955	down
Lcu.2RBY.7g056970.1	-2.52507	0.0043701	5.88816	0.015243	0.0493143	down
Lcu.2RBY.L007920.1	-1.82889	4.47243	72.979	1.3104e-17	1.32901e-13	0
Lcu.2RBY.5g028750.1	-1.73868	5.53154	49.0606	2.48179e-12	4.19505e-09	0
Lcu.2RBY.2g051500.1	-1.71381	5.02142	48.1592	3.92988e-12	4.98211e-09	0
Lcu.2RBY.2g081360.1	-1.72243	5.01983	46.4087	9.59897e-12	1.14533e-08	0
Lcu.2RBY.6g057200.1	1.55378	6.13628	44.9367	2.03505e-11	2.06395e-08	0
Lcu.2RBY.6g041930.1	-1.68721	6.25367	44.048	3.20417e-11	2.65705e-08	0
Lcu.2RBY.4g073150.1	-1.99369	4.61274	43.8845	3.4833e-11	2.65705e-08	0
Lcu.2RBY.7g074190.1	-1.99969	3.57319	43.4963	4.24771e-11	2.97106e-08	0
Lcu.2RBY.5g006000.1	-1.46915	6.01661	42.1007	8.66902e-11	5.17184e-08	0
Lcu.2RBY.4g020000.1	-1.51534	3.83038	40.6192	1.84979e-10	9.15149e-08	0
Lcu.2RBY.6g067940.1	1.25384	4.40584	40.4188	2.04963e-10	9.89874e-08	0
Lcu.2RBY.4g075700.1	-1.77465	5.45528	39.7232	2.92629e-10	1.31904e-07	0
Lcu.2RBY.3g071030.1	-1.56325	5.34288	38.7999	4.69543e-10	1.98421e-07	0
Lcu.2RBY.6g049170.1	-1.6303	3.36009	38.6966	4.95059e-10	2.00836e-07	0
Lcu.2RBY.2g010610.1	-1.36659	4.94017	38.0245	6.98615e-10	2.50964e-07	0
Lcu.2RBY.1g005130.1	-1.30093	6.47279	37.8894	7.48705e-10	2.6184e-07	0
Lcu.2RBY.2g068560.1	-1.59931	2.89118	37.3629	9.80687e-10	3.37157e-07	0
Lcu.2RBY.L005290.1	-1.3271	5.49744	35.9821	1.99143e-09	6.09652e-07	0
Lcu.2RBY.3g001510.1	-1.90028	3.61684	35.9706	2.00322e-09	6.09652e-07	0
Lcu.2RBY.4g082260.1	-1.95285	3.71199	35.9559	2.01839e-09	6.09652e-07	0
Lcu.2RBY.1g023730.1	-1.80279	5.36982	35.9288	2.0466e-09	6.09652e-07	0
Lcu.2RBY.2g022960.1	-1.85401	5.6485	35.801	2.18532e-09	6.09652e-07	0
Lcu.2RBY.3g053890.1	-1.78944	4.94463	35.7833	2.20529e-09	6.09652e-07	0
Lcu.2RBY.7g073490.1	-1.75164	5.15483	35.7667	2.22413e-09	6.09652e-07	0
Lcu.2RBY.6g046830.1	-1.76496	3.63944	35.5194	2.52525e-09	6.82963e-07	0
Lcu.2RBY.6g060470.1	-1.09071	5.71254	35.34	2.76883e-09	7.38985e-07	0
Lcu.2RBY.1g009540.1	-1.58771	4.06186	34.6454	3.95575e-09	1.00298e-06	0
Lcu.2RBY.6g029590.1	-1.45001	4.6576	34.2545	4.83561e-09	1.18175e-06	0
Lcu.2RBY.3g061740.1	1.45567	4.57607	34.0807	5.28723e-09	1.27674e-06	0
Lcu.2RBY.7g053530.1	-1.48752	5.09669	33.9832	5.55888e-09	1.32654e-06	0
Lcu.2RBY.3g068050.1	-1.86553	4.50874	33.9602	5.625e-09	1.32672e-06	0
Lcu.2RBY.5g022600.1	-1.50979	5.26554	33.7947	6.12469e-09	1.42797e-06	0
Lcu.2RBY.2g035170.1	1.55426	3.56399	33.5627	6.90041e-09	1.57267e-06	0
Lcu.2RBY.5g023030.1	-1.44653	5.55175	33.3816	7.5737e-09	1.66984e-06	0
Lcu.2RBY.4g010900.1	-1.81951	4.0044	33.3184	7.82396e-09	1.7064e-06	0
Lcu.2RBY.2g014930.1	1.17549	3.98155	33.2977	7.90778e-09	1.7064e-06	0
Lcu.2RBY.1g047680.1	-1.72461	5.19573	33.1239	8.64706e-09	1.80822e-06	0
Lcu.2RBY.2g012380.1	-1.87783	5.79325	33.0076	9.18002e-09	1.87757e-06	0
Lcu.2RBY.5g007590.1	1.43112	4.55387	32.9915	9.25639e-09	1.87757e-06	0
Lcu.2RBY.4g072170.1	-1.9868	5.09876	32.9173	9.61617e-09	1.93123e-06	0
Lcu.2RBY.2g096290.1	-1.20538	4.60484	32.8424	9.99434e-09	1.9875e-06	0
Lcu.2RBY.5g072860.1	-1.74808	4.67071	32.5896	1.13824e-08	2.15776e-06	0
Lcu.2RBY.7g004020.1	-1.96403	6.23436	32.5578	1.15698e-08	2.17297e-06	0
Lcu.2RBY.5g056300.1	1.43992	5.71871	32.4288	1.23638e-08	2.22326e-06	0
Lcu.2RBY.5g005630.1	-1.20192	4.63706	32.4245	1.23915e-08	2.22326e-06	0
Lcu.2RBY.1g002620.1	-1.77601	5.83777	32.3461	1.29014e-08	2.2657e-06	0
Lcu.2RBY.5g002930.1	1.43654	4.7059	32.309	1.315e-08	2.27978e-06	0
Lcu.2RBY.3g042860.1	-1.31285	5.65884	32.1662	1.41531e-08	2.37148e-06	0
Lcu.2RBY.1g067840.1	-1.07924	4.55847	32.1511	1.42635e-08	2.37148e-06	0
Lcu.2RBY.4g002170.1	-1.75732	5.02994	32.0047	1.53803e-08	2.5033e-06	0
Lcu.2RBY.6g019720.1	1.46469	7.09991	31.9988	1.54265e-08	2.5033e-06	0
Lcu.2RBY.2g067870.1	-1.83532	3.1818	31.8222	1.68948e-08	2.63611e-06	0
Lcu.2RBY.3g035770.1	1.0708	6.23678	31.7297	1.77188e-08	2.73489e-06	0
Lcu.2RBY.3g006620.1	1.93655	1.62206	31.7211	1.77976e-08	2.73489e-06	0
Lcu.2RBY.L008790.1	-1.98184	3.54233	31.6467	1.84933e-08	2.82043e-06	0
Lcu.2RBY.4g021390.1	-1.61059	2.65978	31.5923	1.90185e-08	2.83667e-06	0
Lcu.2RBY.7g071960.1	-1.95574	2.57482	31.5922	1.90193e-08	2.83667e-06	0
Lcu.2RBY.4g049270.1	1.91119	5.14246	31.5381	1.95562e-08	2.89546e-06	0
Lcu.2RBY.5g061410.1	1.04205	4.21423	31.4629	2.03291e-08	2.98808e-06	0
Lcu.2RBY.3g007450.1	-1.68845	5.39926	31.3319	2.1748e-08	3.17364e-06	0
Lcu.2RBY.1g001930.1	1.11669	4.94288	31.1623	2.37328e-08	3.36641e-06	0
Lcu.2RBY.2g001190.1	-1.46203	5.40685	31.1415	2.39892e-08	3.36869e-06	0
Lcu.2RBY.L022750.1	1.6635	5.39637	30.9472	2.65144e-08	3.56171e-06	0
Lcu.2RBY.5g002890.1	-1.04774	5.41201	30.7603	2.91957e-08	3.89609e-06	0
Lcu.2RBY.2g093830.1	1.41925	7.05177	30.6964	3.01725e-08	4.00013e-06	0
Lcu.2RBY.2g053690.1	-1.57007	5.10818	30.654	3.08394e-08	4.03578e-06	0
Lcu.2RBY.3g005620.1	1.42604	4.32926	30.5383	3.27346e-08	4.21143e-06	0
Lcu.2RBY.3g033400.1	-1.49809	4.89912	30.3863	3.54011e-08	4.46954e-06	0
Lcu.2RBY.4g061910.1	-1.70292	2.97153	30.3311	3.64244e-08	4.53272e-06	0
Lcu.2RBY.2g068340.1	1.24883	3.8556	30.1582	3.98199e-08	4.92505e-06	0
Lcu.2RBY.4g000660.1	-1.18462	4.63611	30.1169	4.06766e-08	5.00051e-06	0
Lcu.2RBY.5g069490.1	-1.40285	4.60426	30.0846	4.13597e-08	5.05386e-06	0
Lcu.2RBY.2g070150.1	-1.90301	4.63047	30.0726	4.16162e-08	5.05474e-06	0
Lcu.2RBY.7g066290.1	-1.84752	3.30468	30.0109	4.29618e-08	5.14765e-06	0
Lcu.2RBY.L006590.1	-1.49289	6.94294	29.9719	4.38357e-08	5.19979e-06	0
Lcu.2RBY.7g051040.1	-1.49809	4.61148	29.9352	4.46736e-08	5.24348e-06	0
Lcu.2RBY.4g029020.1	1.71561	5.19105	29.9331	4.47211e-08	5.24348e-06	0
Lcu.2RBY.6g060490.1	-1.66036	5.4282	29.8466	4.67617e-08	5.45123e-06	0
Lcu.2RBY.3g035020.1	1.06761	4.35261	29.7453	4.92689e-08	5.64616e-06	0
Lcu.2RBY.6g022650.1	-1.24532	5.6527	29.7236	4.98255e-08	5.67786e-06	0
Lcu.2RBY.5g012450.1	1.24486	4.48862	29.6589	5.15161e-08	5.8161e-06	0
Lcu.2RBY.2g007200.1	1.37545	4.82672	29.6432	5.19341e-08	5.82006e-06	0
Lcu.2RBY.L008320.1	1.47475	3.70475	29.6223	5.24971e-08	5.85084e-06	0
Lcu.2RBY.2g091600.1	-1.72095	5.46998	29.5807	5.36371e-08	5.94522e-06	0
Lcu.2RBY.2g057400.1	-1.37022	4.48636	29.4532	5.7282e-08	6.24682e-06	0
Lcu.2RBY.4g009020.1	1.58691	4.20896	29.4197	5.82823e-08	6.27792e-06	0
Lcu.2RBY.3g055000.1	-1.27848	6.04428	29.3034	6.18874e-08	6.49434e-06	0
Lcu.2RBY.2g063600.1	-1.57949	3.10076	29.2963	6.21131e-08	6.49434e-06	0
Lcu.2RBY.7g003660.1	-1.96143	4.1776	29.1907	6.55943e-08	6.82315e-06	0
Lcu.2RBY.4g032080.1	1.4369	4.02046	29.1645	6.64873e-08	6.88076e-06	0
Lcu.2RBY.5g073420.1	-1.60231	5.09097	29.1496	6.69997e-08	6.89859e-06	0
Lcu.2RBY.1g057450.1	1.15486	5.4379	29.0146	7.18361e-08	7.28561e-06	0
Lcu.2RBY.3g057230.1	1.4596	4.64477	28.9531	7.41531e-08	7.48319e-06	0
Lcu.2RBY.5g063870.1	-1.20391	4.03604	28.937	7.4771e-08	7.5082e-06	0
Lcu.2RBY.5g066230.1	-1.35971	4.39395	28.9214	7.53747e-08	7.53153e-06	0
Lcu.2RBY.5g005260.1	1.683	5.23871	28.8521	7.81197e-08	7.76755e-06	0
Lcu.2RBY.2g029480.1	1.2821	6.76338	28.8237	7.92768e-08	7.84415e-06	0
Lcu.2RBY.1g001490.1	-1.45904	5.7214	28.782	8.10025e-08	7.86151e-06	0
Lcu.2RBY.6g016370.1	-1.46962	5.7638	28.7601	8.19223e-08	7.91292e-06	0
Lcu.2RBY.6g041830.1	-1.45039	4.42015	28.5253	9.24844e-08	8.69681e-06	0
Lcu.2RBY.6g068970.1	-1.97615	4.78334	28.4876	9.42982e-08	8.77406e-06	0
Lcu.2RBY.2g032880.1	-1.64337	5.15147	28.2696	1.05541e-07	9.63715e-06	0
Lcu.2RBY.2g086320.1	-1.37011	4.76772	28.2023	1.09276e-07	9.89536e-06	0
Lcu.2RBY.7g003230.1	-1.76803	4.98772	28.1525	1.12124e-07	1.00672e-05	0
Lcu.2RBY.6g044270.1	-1.55874	5.79613	28.1517	1.12166e-07	1.00672e-05	0
Lcu.2RBY.3g039350.1	-1.28852	6.50339	28.1229	1.1385e-07	1.01733e-05	0
Lcu.2RBY.4g060800.1	-1.29754	5.45094	27.9818	1.22464e-07	1.0895e-05	0
Lcu.2RBY.5g045360.1	-1.22029	5.09707	27.9523	1.24344e-07	1.09679e-05	0
Lcu.2RBY.1g017660.1	1.72857	2.87061	27.952	1.24365e-07	1.09679e-05	0
Lcu.2RBY.5g017620.1	-1.75532	3.75433	27.8797	1.29097e-07	1.13359e-05	0
Lcu.2RBY.5g011250.1	1.8971	2.97983	27.8599	1.30427e-07	1.14034e-05	0
Lcu.2RBY.2g061400.1	-1.50031	3.91659	27.8029	1.34325e-07	1.16675e-05	0
Lcu.2RBY.1g052280.1	-1.62166	4.54397	27.5423	1.53699e-07	1.30445e-05	0
Lcu.2RBY.2g060530.1	1.26333	4.42976	27.4169	1.63992e-07	1.38026e-05	0
Lcu.2RBY.1g011350.1	-1.33252	5.52568	27.3935	1.65985e-07	1.39126e-05	0
Lcu.2RBY.3g028320.1	-1.25571	5.42324	27.3299	1.71537e-07	1.426e-05	0
Lcu.2RBY.7g058200.1	1.42022	8.16229	27.2899	1.75126e-07	1.4499e-05	0
Lcu.2RBY.1g074670.1	-1.31843	4.6158	27.282	1.75844e-07	1.44992e-05	0
Lcu.2RBY.6g027700.1	1.24477	5.48921	27.235	1.80167e-07	1.47955e-05	0
Lcu.2RBY.4g037010.1	-1.72824	3.44753	27.2029	1.8318e-07	1.49824e-05	0
Lcu.2RBY.7g005110.1	-0.984607	4.07443	27.1391	1.89329e-07	1.54231e-05	0
Lcu.2RBY.5g025900.1	-1.20676	4.15027	27.129	1.90323e-07	1.5442e-05	0
Lcu.2RBY.5g044230.1	-1.5155	3.85277	27.0536	1.97895e-07	1.58661e-05	0
Lcu.2RBY.3g018140.1	1.16105	5.74947	27.0051	2.0292e-07	1.61075e-05	0
Lcu.2RBY.2g023490.1	1.45929	3.58205	27.0016	2.03289e-07	1.61075e-05	0
Lcu.2RBY.1g056720.1	0.961335	5.51894	26.9375	2.10139e-07	1.65855e-05	0
Lcu.2RBY.7g055960.1	-0.893025	5.80806	26.9126	2.12862e-07	1.66402e-05	0
Lcu.2RBY.3g064430.1	1.09004	4.04032	26.9088	2.13285e-07	1.66402e-05	0
Lcu.2RBY.3g075120.1	-1.75869	2.71675	26.9087	2.13294e-07	1.66402e-05	0
Lcu.2RBY.2g013170.1	1.4944	5.32399	26.8913	2.15228e-07	1.67268e-05	0
Lcu.2RBY.5g055120.1	1.41158	5.31245	26.7677	2.29439e-07	1.76285e-05	0
Lcu.2RBY.3g025340.1	1.34673	6.48568	26.7186	2.35341e-07	1.8008e-05	0
Lcu.2RBY.7g002260.1	1.16734	7.1035	26.712	2.36153e-07	1.8008e-05	0
Lcu.2RBY.5g002550.1	-1.4095	5.46692	26.6735	2.40902e-07	1.8233e-05	0
Lcu.2RBY.L013060.1	-1.24442	3.98808	26.6589	2.42735e-07	1.83035e-05	0
Lcu.2RBY.2g024630.1	-1.45407	4.37437	26.5496	2.56854e-07	1.91545e-05	0
Lcu.2RBY.2g086000.1	-1.77399	5.5083	26.5228	2.60448e-07	1.93514e-05	0
Lcu.2RBY.3g036310.1	-1.86072	5.39043	26.4869	2.65329e-07	1.95707e-05	0
Lcu.2RBY.6g047060.1	-1.99789	5.32945	26.4575	2.69397e-07	1.97932e-05	0
Lcu.2RBY.3g023470.1	-1.12715	4.72817	26.4387	2.72039e-07	1.9849e-05	0
Lcu.2RBY.2g004760.1	1.14416	4.43397	26.4019	2.77264e-07	2.00949e-05	0
Lcu.2RBY.5g042240.1	-1.26043	3.84944	26.401	2.7739e-07	2.00949e-05	0
Lcu.2RBY.3g053480.1	-1.36713	6.95652	26.315	2.90033e-07	2.08618e-05	0
Lcu.2RBY.4g070680.1	-1.56435	3.42036	26.2599	2.98415e-07	2.11048e-05	0
Lcu.2RBY.1g075590.1	-1.77333	3.46581	26.2587	2.98614e-07	2.11048e-05	0
Lcu.2RBY.1g043450.1	-1.39358	5.80704	26.2463	3.00528e-07	2.11664e-05	0
Lcu.2RBY.5g069770.1	1.11198	4.43009	26.2017	3.07553e-07	2.15862e-05	0
Lcu.2RBY.1g051440.1	1.35625	4.70262	26.1788	3.11226e-07	2.17686e-05	0
Lcu.2RBY.4g025900.1	1.04332	5.65673	26.1402	3.175e-07	2.21312e-05	0
Lcu.2RBY.6g002950.1	-1.18054	5.75855	26.1278	3.19553e-07	2.21525e-05	0
Lcu.2RBY.3g043790.1	-1.90225	6.71467	26.1212	3.20648e-07	2.21525e-05	0
Lcu.2RBY.4g046710.1	1.51632	4.86893	26.1031	3.23659e-07	2.21794e-05	0
Lcu.2RBY.3g074850.1	-1.71154	1.45553	26.089	3.26042e-07	2.22628e-05	0
Lcu.2RBY.1g049120.1	1.23008	4.80686	26.0829	3.27071e-07	2.22628e-05	0
Lcu.2RBY.3g061190.1	1.01741	6.30178	26.0223	3.3749e-07	2.2743e-05	0
Lcu.2RBY.7g053920.1	-1.80513	5.20724	25.9261	3.54745e-07	2.3748e-05	0
Lcu.2RBY.5g035960.1	-1.50311	6.00331	25.83	3.72844e-07	2.47149e-05	0
Lcu.2RBY.4g080530.1	-1.0908	4.77759	25.7931	3.80046e-07	2.51103e-05	0
Lcu.2RBY.L000760.1	-1.50851	6.45093	25.7598	3.86662e-07	2.54644e-05	0
Lcu.2RBY.7g007610.1	-1.07264	5.2662	25.737	3.91251e-07	2.55452e-05	0
Lcu.2RBY.2g092040.1	-1.20176	4.44545	25.7306	3.92563e-07	2.55452e-05	0
Lcu.2RBY.7g063630.1	1.36202	6.91698	25.7288	3.92926e-07	2.55452e-05	0
Lcu.2RBY.1g064290.1	1.0269	3.68926	25.7145	3.95835e-07	2.56522e-05	0
Lcu.2RBY.4g065720.1	-1.41078	3.63616	25.686	4.01737e-07	2.58693e-05	0
Lcu.2RBY.4g021730.1	1.89776	3.1484	25.6378	4.11882e-07	2.63552e-05	0
Lcu.2RBY.2g064280.1	1.96734	5.10175	25.5804	4.24322e-07	2.69852e-05	0
Lcu.2RBY.1g044560.1	1.42703	4.39421	25.5801	4.24388e-07	2.69852e-05	0
Lcu.2RBY.7g063860.1	1.40434	5.35685	25.5544	4.30076e-07	2.72615e-05	0
Lcu.2RBY.3g037000.1	-1.13384	4.72321	25.5184	4.38177e-07	2.76884e-05	0
Lcu.2RBY.3g032210.1	-1.6577	4.2446	25.4134	4.62693e-07	2.89669e-05	0
Lcu.2RBY.4g029880.1	1.66391	5.64289	25.3958	4.6693e-07	2.91422e-05	0
Lcu.2RBY.7g012430.1	-1.19258	4.9511	25.3611	4.75409e-07	2.95412e-05	0
Lcu.2RBY.3g014750.1	1.27629	5.36698	25.308	4.88672e-07	2.99463e-05	0
Lcu.2RBY.4g012260.1	-1.60963	2.59054	25.2784	4.96243e-07	3.03187e-05	0
Lcu.2RBY.3g071890.1	1.27429	5.3024	25.2536	5.02659e-07	3.05268e-05	0
Lcu.2RBY.7g074380.1	-1.16002	5.81362	25.2393	5.06395e-07	3.06619e-05	0
Lcu.2RBY.4g043590.1	1.16888	4.60452	25.215	5.12815e-07	3.09582e-05	0
Lcu.2RBY.2g017520.1	1.46349	5.4765	25.148	5.3095e-07	3.17693e-05	0
Lcu.2RBY.2g002460.1	-1.1326	4.75411	25.1146	5.40226e-07	3.22292e-05	0
Lcu.2RBY.6g025280.1	1.9161	5.78494	25.0172	5.68205e-07	3.35043e-05	0
Lcu.2RBY.4g019450.1	-1.13077	4.14541	25.0009	5.73046e-07	3.35944e-05	0
Lcu.2RBY.1g063090.1	1.42541	4.79112	24.9806	5.79108e-07	3.38519e-05	0
Lcu.2RBY.7g010430.1	-1.89278	3.08576	24.9445	5.90043e-07	3.43895e-05	0
Lcu.2RBY.5g009880.1	1.502	5.30365	24.9137	5.99562e-07	3.46482e-05	0
Lcu.2RBY.1g018730.1	-1.21606	4.52876	24.8855	6.08392e-07	3.50586e-05	0
Lcu.2RBY.1g031110.1	1.29161	4.39322	24.8564	6.17621e-07	3.54896e-05	0
Lcu.2RBY.5g046130.1	1.64347	6.19616	24.833	6.25182e-07	3.58226e-05	0
Lcu.2RBY.4g077540.1	-1.76279	6.35376	24.7863	6.40509e-07	3.65974e-05	0
Lcu.2RBY.5g044730.1	-1.53516	3.25284	24.7773	6.43494e-07	3.66647e-05	0
Lcu.2RBY.L012000.1	-1.48424	3.28454	24.6918	6.72701e-07	3.80572e-05	0
Lcu.2RBY.6g036260.1	1.13512	4.82038	24.6893	6.73562e-07	3.80572e-05	0
Lcu.2RBY.6g055130.1	1.33042	4.34248	24.6053	7.03595e-07	3.9316e-05	0
Lcu.2RBY.4g065260.1	1.47285	5.03654	24.5734	7.15329e-07	3.97758e-05	0
Lcu.2RBY.3g057270.1	1.46589	5.44498	24.5494	7.24302e-07	3.99232e-05	0
Lcu.2RBY.4g036880.1	1.0739	3.91497	24.5094	7.39487e-07	4.05399e-05	0
Lcu.2RBY.5g000090.1	0.955491	6.71484	24.4924	7.46047e-07	4.07893e-05	0
Lcu.2RBY.2g009560.1	1.60721	3.44414	24.4416	7.65985e-07	4.17668e-05	0
Lcu.2RBY.1g005600.1	1.3644	5.20541	24.3967	7.84018e-07	4.24081e-05	0
Lcu.2RBY.3g014460.1	-1.74264	4.0971	24.3718	7.94222e-07	4.28458e-05	0
Lcu.2RBY.2g082670.1	-1.72319	2.53572	24.3618	7.98359e-07	4.29547e-05	0
Lcu.2RBY.6g070160.1	-1.52484	5.46421	24.3259	8.13401e-07	4.34202e-05	0
Lcu.2RBY.5g047550.1	-1.74106	3.34985	24.3203	8.1573e-07	4.34285e-05	0
Lcu.2RBY.6g032370.1	-1.01144	5.90175	24.3123	8.19126e-07	4.34952e-05	0
Lcu.2RBY.2g059900.1	1.08965	7.09211	24.2583	8.42446e-07	4.44905e-05	0
Lcu.2RBY.4g061770.1	1.98655	5.09372	24.2502	8.45985e-07	4.44905e-05	0
Lcu.2RBY.7g078520.1	1.0233	4.75826	24.2487	8.46643e-07	4.44905e-05	0
Lcu.2RBY.2g069270.1	-1.41005	2.93119	24.2152	8.61518e-07	4.51551e-05	0
Lcu.2RBY.1g036520.1	1.1174	6.11784	24.2039	8.66544e-07	4.5283e-05	0
Lcu.2RBY.2g074130.1	-1.52171	3.05164	24.1998	8.68424e-07	4.5283e-05	0
Lcu.2RBY.L019110.1	-1.38186	4.25417	24.1542	8.89211e-07	4.61298e-05	0
Lcu.2RBY.1g030390.1	-1.7745	6.91592	24.1415	8.95092e-07	4.62614e-05	0
Lcu.2RBY.2g040310.1	1.27813	7.34367	24.1389	8.96309e-07	4.62614e-05	0
Lcu.2RBY.L012910.1	1.11111	4.8648	24.1336	8.98782e-07	4.62713e-05	0
Lcu.2RBY.3g049340.1	1.09497	5.6033	24.1096	9.10066e-07	4.67336e-05	0
Lcu.2RBY.3g034410.1	1.30977	4.02619	24.1031	9.13155e-07	4.67738e-05	0
Lcu.2RBY.5g046640.1	-1.49776	4.78118	24.0905	9.19148e-07	4.69622e-05	0
Lcu.2RBY.6g063670.1	-1.72208	4.36428	24.0748	9.2664e-07	4.7226e-05	0
Lcu.2RBY.1g000700.1	1.52434	6.62893	24.0687	9.2959e-07	4.72576e-05	0
Lcu.2RBY.5g072850.1	-1.28401	3.43401	24.0304	9.48245e-07	4.79656e-05	0
Lcu.2RBY.2g090870.1	1.7728	1.17199	23.9836	9.71611e-07	4.86621e-05	0
Lcu.2RBY.3g031110.1	-1.39188	4.28346	23.9651	9.80965e-07	4.90096e-05	0
Lcu.2RBY.7g037560.1	1.55401	3.68776	23.9256	1.00132e-06	4.97814e-05	0
Lcu.2RBY.1g038590.1	-1.36226	3.02773	23.9092	1.00989e-06	5.00647e-05	0
Lcu.2RBY.4g040570.1	1.16351	5.46593	23.9052	1.01196e-06	5.00647e-05	0
Lcu.2RBY.7g073660.1	0.952179	5.66932	23.8079	1.06446e-06	5.18757e-05	0
Lcu.2RBY.6g057380.1	-1.3101	5.73914	23.7996	1.06902e-06	5.18757e-05	0
Lcu.2RBY.3g033700.1	-1.83635	2.48875	23.7525	1.09553e-06	5.30354e-05	0
Lcu.2RBY.4g079300.1	-1.63299	3.35299	23.7152	1.11695e-06	5.39079e-05	0
Lcu.2RBY.5g054030.1	1.2981	4.79646	23.7111	1.11937e-06	5.39079e-05	0
Lcu.2RBY.3g070690.1	-1.25005	5.28485	23.6156	1.17632e-06	5.61423e-05	0
Lcu.2RBY.6g037310.1	-1.07679	5.5613	23.5914	1.1912e-06	5.67192e-05	0
Lcu.2RBY.1g076330.1	0.967981	4.67621	23.5652	1.20749e-06	5.72262e-05	0
Lcu.2RBY.2g094900.1	1.05234	4.22146	23.4732	1.26666e-06	5.9751e-05	0
Lcu.2RBY.6g044450.1	-1.19024	4.88577	23.4371	1.29067e-06	6.07422e-05	0
Lcu.2RBY.5g012350.1	1.24236	5.04248	23.3578	1.34499e-06	6.27169e-05	0
Lcu.2RBY.7g063250.1	-1.17111	6.61504	23.3231	1.36944e-06	6.35262e-05	0
Lcu.2RBY.7g072880.1	-1.68521	4.6856	23.3199	1.37174e-06	6.35262e-05	0
Lcu.2RBY.4g079920.1	-1.04916	4.91351	23.3	1.38598e-06	6.40391e-05	0
Lcu.2RBY.5g051570.1	-1.44772	4.67862	23.2904	1.39291e-06	6.42131e-05	0
Lcu.2RBY.4g072450.1	-1.62061	5.43907	23.2806	1.40009e-06	6.43976e-05	0
Lcu.2RBY.L013660.1	1.87333	2.47705	23.2503	1.42229e-06	6.52707e-05	0
Lcu.2RBY.3g045950.1	-1.75679	8.42012	23.2366	1.43241e-06	6.53612e-05	0
Lcu.2RBY.6g062050.1	-1.7974	6.00244	23.2303	1.43715e-06	6.53612e-05	0
Lcu.2RBY.1g067630.1	1.13316	4.77385	23.2059	1.45552e-06	6.60488e-05	0
Lcu.2RBY.4g050050.1	1.00984	5.35042	23.1908	1.46694e-06	6.62996e-05	0
Lcu.2RBY.7g046860.1	-1.87563	3.64532	23.19	1.46759e-06	6.62996e-05	0
Lcu.2RBY.1g071850.1	1.27328	7.29645	23.1585	1.49182e-06	6.70954e-05	0
Lcu.2RBY.4g009110.1	-1.97365	1.67518	23.1502	1.49826e-06	6.71109e-05	0
Lcu.2RBY.2g053600.1	-1.3494	4.58734	23.1496	1.49878e-06	6.71109e-05	0
Lcu.2RBY.2g006420.1	0.997445	6.44937	23.1291	1.51485e-06	6.75449e-05	0
Lcu.2RBY.5g071440.1	-1.60318	5.17645	23.1254	1.51769e-06	6.75449e-05	0
Lcu.2RBY.1g004920.1	-1.49733	3.4728	23.114	1.52677e-06	6.77658e-05	0
Lcu.2RBY.2g097480.1	1.36637	5.23635	23.1017	1.53654e-06	6.80508e-05	0
Lcu.2RBY.1g043310.1	-0.888625	4.33579	23.0874	1.54805e-06	6.84112e-05	0
Lcu.2RBY.1g050870.1	1.8449	5.68303	23.0781	1.55556e-06	6.85483e-05	0
Lcu.2RBY.1g016560.1	-1.47402	6.69248	23.0674	1.56418e-06	6.86751e-05	0
Lcu.2RBY.6g053610.1	-1.63181	5.27556	23.0408	1.58596e-06	6.91818e-05	0
Lcu.2RBY.6g059550.1	-1.33643	5.87092	23.0332	1.59231e-06	6.92237e-05	0
Lcu.2RBY.5g004880.1	-1.1098	5.20519	23.0314	1.59374e-06	6.92237e-05	0
Lcu.2RBY.5g053320.1	1.52504	8.63954	22.9825	1.63484e-06	7.05555e-05	0
Lcu.2RBY.4g002810.1	-1.13097	4.9517	22.9754	1.6409e-06	7.0608e-05	0
Lcu.2RBY.5g016840.1	1.05874	4.71846	22.9689	1.64643e-06	7.0608e-05	0
Lcu.2RBY.3g012170.1	1.25385	5.93138	22.9439	1.66796e-06	7.13775e-05	0
Lcu.2RBY.4g048110.1	-1.76017	2.50415	22.9231	1.68609e-06	7.18503e-05	0
Lcu.2RBY.4g032740.1	0.984349	6.41764	22.8904	1.71509e-06	7.29328e-05	0
Lcu.2RBY.2g069710.1	-1.51683	4.98327	22.8805	1.72396e-06	7.30599e-05	0
Lcu.2RBY.1g069150.1	1.44255	3.98903	22.8772	1.72684e-06	7.30599e-05	0
Lcu.2RBY.6g047930.1	-1.59334	3.35031	22.875	1.72889e-06	7.30599e-05	0
Lcu.2RBY.4g024850.1	-1.20949	4.40887	22.8671	1.73596e-06	7.32062e-05	0
Lcu.2RBY.7g060030.1	1.32431	2.98596	22.8599	1.74253e-06	7.33309e-05	0
Lcu.2RBY.5g054470.1	0.94874	5.70731	22.852	1.74966e-06	7.34787e-05	0
Lcu.2RBY.6g055900.1	-0.888857	4.88507	22.8291	1.77069e-06	7.40934e-05	0
Lcu.2RBY.5g005220.1	-1.13736	7.03247	22.8281	1.77161e-06	7.40934e-05	0
Lcu.2RBY.1g011430.1	1.66009	4.32917	22.8163	1.78244e-06	7.42743e-05	0
Lcu.2RBY.5g074280.1	1.10411	5.77932	22.8155	1.78326e-06	7.42743e-05	0
Lcu.2RBY.2g030000.1	1.01273	5.32331	22.7977	1.79983e-06	7.4811e-05	0
Lcu.2RBY.4g042850.1	1.37104	7.57711	22.7646	1.83109e-06	7.59472e-05	0
Lcu.2RBY.4g008800.1	1.77209	5.71845	22.7608	1.83465e-06	7.59472e-05	0
Lcu.2RBY.4g069660.1	-1.26936	5.2789	22.7387	1.85592e-06	7.66712e-05	0
Lcu.2RBY.2g064440.1	1.41149	5.84549	22.733	1.86148e-06	7.67444e-05	0
Lcu.2RBY.5g073520.1	1.14194	5.10892	22.7152	1.87871e-06	7.72977e-05	0
Lcu.2RBY.1g064740.1	1.00544	5.05251	22.6875	1.90599e-06	7.81033e-05	0
Lcu.2RBY.5g015530.1	-1.58444	4.80242	22.6711	1.92234e-06	7.84563e-05	0
Lcu.2RBY.4g052490.1	1.33387	8.64234	22.6539	1.93962e-06	7.90027e-05	0
Lcu.2RBY.6g055350.1	0.906714	6.56993	22.6034	1.99127e-06	8.07818e-05	0
Lcu.2RBY.3g056210.1	0.941839	5.98596	22.5867	2.00867e-06	8.13251e-05	0
Lcu.2RBY.5g046140.1	1.39554	5.61956	22.5737	2.02239e-06	8.1695e-05	0
Lcu.2RBY.2g093810.1	1.33203	5.70018	22.5704	2.02586e-06	8.1695e-05	0
Lcu.2RBY.5g063290.1	-1.87104	5.80763	22.5256	2.07358e-06	8.32881e-05	0
Lcu.2RBY.2g080450.1	1.2474	4.613	22.4718	2.13256e-06	8.53191e-05	0
Lcu.2RBY.2g092470.1	1.77519	4.43573	22.4647	2.14037e-06	8.54633e-05	0
Lcu.2RBY.7g071470.1	1.22889	6.83084	22.4479	2.1592e-06	8.60213e-05	0
Lcu.2RBY.5g036820.1	-1.37324	4.20622	22.4447	2.16283e-06	8.60213e-05	0
Lcu.2RBY.7g054920.1	-1.76439	2.85751	22.4052	2.20778e-06	8.74659e-05	0
Lcu.2RBY.3g024060.1	-1.08337	4.75541	22.393	2.22183e-06	8.78512e-05	0
Lcu.2RBY.1g066750.1	0.988843	4.32007	22.3548	2.26647e-06	8.94419e-05	0
Lcu.2RBY.2g017050.1	-1.10032	5.45925	22.3326	2.29282e-06	9.03061e-05	0
Lcu.2RBY.7g078130.1	-1.51674	5.83123	22.3038	2.32742e-06	9.11012e-05	0
Lcu.2RBY.1g038610.1	-1.55641	4.24695	22.3036	2.3277e-06	9.11012e-05	0
Lcu.2RBY.4g057720.1	-1.39097	5.28504	22.2977	2.33485e-06	9.11012e-05	0
Lcu.2RBY.1g066930.1	-1.35405	5.79562	22.2972	2.33547e-06	9.11012e-05	0
Lcu.2RBY.4g051350.1	-1.34779	5.53377	22.25	2.39361e-06	9.28337e-05	0
Lcu.2RBY.1g061280.1	-1.24862	6.70175	22.2423	2.40321e-06	9.30058e-05	0
Lcu.2RBY.5g056520.1	-1.99549	6.16554	22.2374	2.40929e-06	9.30058e-05	0
Lcu.2RBY.7g056040.1	1.6494	5.85575	22.2354	2.41181e-06	9.30058e-05	0
Lcu.2RBY.2g002520.1	-1.05055	5.36876	22.1815	2.48047e-06	9.52913e-05	0
Lcu.2RBY.6g056620.1	1.27514	6.2591	22.1525	2.51832e-06	9.62711e-05	0
Lcu.2RBY.4g002380.1	-1.52779	5.57585	22.151	2.52028e-06	9.62711e-05	0
Lcu.2RBY.4g003740.1	-1.04473	3.74995	22.1034	2.58354e-06	9.81357e-05	0
Lcu.2RBY.3g048480.1	-1.23563	5.91025	22.0758	2.6209e-06	9.9369e-05	0
Lcu.2RBY.7g073670.1	1.59778	4.4742	22.0297	2.68467e-06	0.000101597	0
Lcu.2RBY.3g018170.1	-1.37356	3.47406	22.0169	2.70267e-06	0.000102087	0
Lcu.2RBY.3g050740.1	1.31084	5.49321	22.0059	2.71813e-06	0.000102481	0
Lcu.2RBY.7g069240.1	1.65566	6.46147	21.9855	2.74722e-06	0.000103385	0
Lcu.2RBY.3g045350.1	-1.18229	6.44153	21.9417	2.81065e-06	0.000105381	0
Lcu.2RBY.6g001940.1	1.02263	5.69811	21.9081	2.86027e-06	0.000107044	0
Lcu.2RBY.4g043480.1	1.42896	5.99806	21.9031	2.86763e-06	0.000107122	0
Lcu.2RBY.2g001060.1	1.40027	6.18051	21.8827	2.8983e-06	0.000108068	0
Lcu.2RBY.2g093290.1	-1.79661	1.82062	21.8638	2.92703e-06	0.000108939	0
Lcu.2RBY.2g081490.1	1.828	5.25971	21.8485	2.95042e-06	0.00010901	0
Lcu.2RBY.6g023310.1	-1.77931	3.5974	21.8409	2.96223e-06	0.000109247	0
Lcu.2RBY.2g083660.1	1.25973	8.56168	21.8274	2.98306e-06	0.000109816	0
Lcu.2RBY.5g071140.1	1.18358	8.12797	21.8145	3.00326e-06	0.000110359	0
Lcu.2RBY.6g051330.1	1.03971	5.43765	21.7995	3.02685e-06	0.000111025	0
Lcu.2RBY.7g070260.1	-1.18226	4.42868	21.7956	3.03296e-06	0.000111048	0
Lcu.2RBY.1g062380.1	-1.44795	5.50298	21.7724	3.06992e-06	0.000112199	0
Lcu.2RBY.7g024710.1	-1.19011	8.03201	21.7421	3.11868e-06	0.000113776	0
Lcu.2RBY.4g033020.1	-1.49354	3.75027	21.6964	3.19385e-06	0.000116309	0
Lcu.2RBY.7g056030.1	-1.58894	3.36668	21.6794	3.22231e-06	0.000117135	0
Lcu.2RBY.2g052270.1	1.56175	3.30593	21.6708	3.23684e-06	0.000117453	0
Lcu.2RBY.7g012410.1	-1.69015	4.19032	21.6658	3.24533e-06	0.00011755	0
Lcu.2RBY.3g047350.1	1.17932	6.43689	21.6538	3.26558e-06	0.000118073	0
Lcu.2RBY.6g059490.1	1.10661	3.78717	21.6377	3.29322e-06	0.000118861	0
Lcu.2RBY.7g006120.1	-1.52057	6.26133	21.6199	3.32386e-06	0.00011933	0
Lcu.2RBY.6g038620.1	-1.28007	5.898	21.6074	3.34558e-06	0.000119897	0
Lcu.2RBY.2g013130.1	-1.81892	2.51503	21.6017	3.35562e-06	0.000120045	0
Lcu.2RBY.2g021630.1	-1.09971	5.74512	21.5715	3.40886e-06	0.000121735	0
Lcu.2RBY.5g030010.1	1.03361	5.25874	21.5554	3.43753e-06	0.000122267	0
Lcu.2RBY.6g000590.1	1.15183	7.63451	21.5532	3.4414e-06	0.000122267	0
Lcu.2RBY.4g066050.1	1.10993	7.98197	21.553	3.44185e-06	0.000122267	0
Lcu.2RBY.3g065210.1	-1.48185	4.44842	21.5254	3.49178e-06	0.000123824	0
Lcu.2RBY.4g075220.1	1.08372	4.10773	21.5169	3.50721e-06	0.000123984	0
Lcu.2RBY.1g050580.1	-1.75845	3.14578	21.5162	3.50853e-06	0.000123984	0
Lcu.2RBY.3g045180.1	1.72324	4.82007	21.5086	3.52243e-06	0.000124259	0
Lcu.2RBY.7g012070.1	1.26808	4.77258	21.4701	3.59395e-06	0.000126343	0
Lcu.2RBY.6g012440.1	-1.41609	4.09509	21.4587	3.61539e-06	0.000126465	0
Lcu.2RBY.1g037040.1	-1.26772	10.9257	21.4583	3.61613e-06	0.000126465	0
Lcu.2RBY.7g073740.1	-0.882501	5.74401	21.4435	3.64407e-06	0.000127223	0
Lcu.2RBY.7g072690.1	1.47167	3.95686	21.4377	3.65513e-06	0.000127389	0
Lcu.2RBY.5g073970.1	1.09788	6.44166	21.4062	3.7157e-06	0.000129057	0
Lcu.2RBY.6g065970.1	-1.59607	6.63704	21.3279	3.87062e-06	0.000133979	0
Lcu.2RBY.3g047360.1	-1.5849	5.50946	21.3184	3.88983e-06	0.000134415	0
Lcu.2RBY.4g077620.1	1.29365	4.48514	21.3023	3.92269e-06	0.000135307	0
Lcu.2RBY.7g042880.1	0.966226	5.45261	21.2992	3.92901e-06	0.000135307	0
Lcu.2RBY.5g066580.1	1.19809	4.47185	21.2878	3.95236e-06	0.000135881	0
Lcu.2RBY.3g065430.1	-1.66085	3.42483	21.2769	3.97488e-06	0.000135961	0
Lcu.2RBY.2g043000.1	-1.83713	1.67659	21.2756	3.97753e-06	0.000135961	0
Lcu.2RBY.2g021590.1	-1.6046	5.14355	21.2705	3.9882e-06	0.000135961	0
Lcu.2RBY.1g072020.1	0.91588	5.27827	21.2559	4.0188e-06	0.000136774	0
Lcu.2RBY.5g050440.1	-1.11959	5.74833	21.2525	4.02589e-06	0.000136786	0
Lcu.2RBY.7g015410.1	1.32108	2.73357	21.2466	4.03834e-06	0.000136979	0
Lcu.2RBY.6g003180.1	0.870297	4.07393	21.2374	4.05765e-06	0.000137405	0
Lcu.2RBY.1g046260.1	-1.01855	5.59604	21.2053	4.12622e-06	0.000139494	0
Lcu.2RBY.6g070520.1	-1.04586	4.57691	21.175	4.19195e-06	0.00014148	0
Lcu.2RBY.4g063080.1	0.883646	4.99526	21.1664	4.2108e-06	0.00014188	0
Lcu.2RBY.5g009010.1	-1.6528	3.47309	21.1591	4.22681e-06	0.000142184	0
Lcu.2RBY.7g037690.1	-1.75126	3.77157	21.1442	4.25984e-06	0.000143057	0
Lcu.2RBY.1g045720.1	-1.63591	5.71922	21.1335	4.28372e-06	0.000143622	0
Lcu.2RBY.4g039290.1	1.43386	3.62487	21.1295	4.29278e-06	0.000143688	0
Lcu.2RBY.7g039160.1	-1.74153	4.10445	21.1234	4.30635e-06	0.000143769	0
Lcu.2RBY.5g002080.1	-1.33061	4.54799	21.1221	4.30939e-06	0.000143769	0
Lcu.2RBY.5g020780.1	-1.28404	3.9833	21.1155	4.32411e-06	0.000143772	0
Lcu.2RBY.3g057390.1	-1.02093	6.15698	21.1113	4.33375e-06	0.000143772	0
Lcu.2RBY.2g009190.1	-1.46577	3.91433	21.1101	4.33646e-06	0.000143772	0
Lcu.2RBY.6g052630.1	1.83247	5.13562	21.1094	4.33784e-06	0.000143772	0
Lcu.2RBY.1g058500.1	-1.46103	4.26348	21.1055	4.34679e-06	0.000143834	0
Lcu.2RBY.7g075100.1	-1.4086	5.63552	21.0988	4.36212e-06	0.000144106	0
Lcu.2RBY.1g048820.1	-1.30834	4.20986	21.0869	4.38919e-06	0.000144765	0
Lcu.2RBY.6g049840.1	-1.88254	7.07903	21.0731	4.42089e-06	0.000145338	0
Lcu.2RBY.3g003980.1	-0.978237	5.62863	21.0663	4.43673e-06	0.000145622	0
Lcu.2RBY.2g000710.1	-1.59041	6.69796	21.0612	4.44852e-06	0.000145773	0
Lcu.2RBY.4g028370.1	1.42644	6.20627	21.0516	4.47077e-06	0.000146266	0
Lcu.2RBY.4g047810.1	1.10565	5.6913	21.0407	4.49631e-06	0.0001466	0
Lcu.2RBY.7g054940.1	-0.941319	5.09285	21.0391	4.50017e-06	0.0001466	0
Lcu.2RBY.7g058490.1	0.875978	7.36027	21.038	4.50266e-06	0.0001466	0
Lcu.2RBY.3g036060.1	-1.72638	4.45608	21.0302	4.52099e-06	0.000146961	0
Lcu.2RBY.5g070890.1	1.45405	4.84004	21.0248	4.5338e-06	0.000147142	0
Lcu.2RBY.3g068430.1	0.936534	4.92185	21.0099	4.56916e-06	0.000148053	0
Lcu.2RBY.7g003000.1	-1.60797	4.06714	20.9715	4.66158e-06	0.000150327	0
Lcu.2RBY.2g034910.1	-1.26025	5.2231	20.9602	4.68922e-06	0.000150978	0
Lcu.2RBY.6g030550.1	1.19007	6.00351	20.9383	4.74308e-06	0.000152229	0
Lcu.2RBY.2g070510.1	-1.1562	5.5874	20.9059	4.82414e-06	0.000154342	0
Lcu.2RBY.2g046110.1	0.881259	4.30497	20.8981	4.84372e-06	0.000154725	0
Lcu.2RBY.7g051400.1	-1.14783	3.98545	20.8819	4.8849e-06	0.00015555	0
Lcu.2RBY.5g053250.1	1.40731	5.59043	20.8702	4.91477e-06	0.000156256	0
Lcu.2RBY.3g071010.1	1.58081	4.12686	20.854	4.95659e-06	0.000157339	0
Lcu.2RBY.6g021230.1	-1.46599	6.22756	20.8483	4.97131e-06	0.00015756	0
Lcu.2RBY.5g000320.1	1.30253	4.50263	20.8406	4.99126e-06	0.000157722	0
Lcu.2RBY.5g070100.1	1.11218	4.02549	20.8404	4.99199e-06	0.000157722	0
Lcu.2RBY.5g028110.1	-1.1097	4.24823	20.8327	5.01189e-06	0.000158085	0
Lcu.2RBY.1g049320.1	-1.93804	1.07283	20.827	5.02686e-06	0.000158085	0
Lcu.2RBY.6g011600.1	-0.900617	5.59236	20.8163	5.05507e-06	0.000158726	0
Lcu.2RBY.4g078560.1	-0.946784	5.74138	20.8133	5.06294e-06	0.000158727	0
Lcu.2RBY.6g054050.1	1.43439	10.1144	20.8063	5.08145e-06	0.000159062	0
Lcu.2RBY.5g053300.1	-0.968895	7.99739	20.8014	5.09451e-06	0.000159225	0
Lcu.2RBY.3g050770.1	-1.57307	5.12146	20.7824	5.14545e-06	0.000160323	0
Lcu.2RBY.1g055360.1	-1.82163	6.09236	20.7582	5.21078e-06	0.000161861	0
Lcu.2RBY.2g066000.1	-1.29599	7.17186	20.7446	5.24803e-06	0.000162769	0
Lcu.2RBY.4g082130.1	-1.21955	2.67915	20.7261	5.29884e-06	0.000163844	0
Lcu.2RBY.7g006680.1	-1.09966	4.39716	20.7173	5.32323e-06	0.000164348	0
Lcu.2RBY.3g001500.1	1.83643	3.09763	20.7083	5.34843e-06	0.000164875	0
Lcu.2RBY.2g091240.1	-1.58745	7.83886	20.6796	5.42922e-06	0.000167111	0
Lcu.2RBY.4g048520.1	-1.5298	2.77461	20.6439	5.53128e-06	0.000169995	0
Lcu.2RBY.4g066950.1	1.49961	2.52526	20.64	5.54266e-06	0.000170087	0
Lcu.2RBY.1g063380.1	1.20704	4.35472	20.6327	5.56375e-06	0.000170183	0
Lcu.2RBY.3g004750.1	1.40774	6.19886	20.6313	5.56776e-06	0.000170183	0
Lcu.2RBY.4g065310.1	-1.48719	3.65027	20.6302	5.57097e-06	0.000170183	0
Lcu.2RBY.6g069050.1	1.01113	4.92631	20.6107	5.62805e-06	0.000171668	0
Lcu.2RBY.6g020860.1	1.12929	2.85608	20.6067	5.63995e-06	0.000171773	0
Lcu.2RBY.5g058000.1	-1.04716	5.47172	20.6028	5.65147e-06	0.000171866	0
Lcu.2RBY.4g007830.1	1.28154	7.35851	20.5971	5.66831e-06	0.00017212	0
Lcu.2RBY.6g009300.1	-0.957727	5.55625	20.587	5.69807e-06	0.000172765	0
Lcu.2RBY.2g003390.1	-1.97218	4.11118	20.5826	5.71123e-06	0.000172785	0
Lcu.2RBY.5g004940.1	-0.850594	5.29567	20.5811	5.71577e-06	0.000172785	0
Lcu.2RBY.4g067380.1	1.79679	5.80166	20.5638	5.76754e-06	0.000173894	0
Lcu.2RBY.L013880.1	-1.52637	2.90024	20.5631	5.76961e-06	0.000173894	0
Lcu.2RBY.6g058970.1	-0.826882	5.88003	20.5555	5.79284e-06	0.000174083	0
Lcu.2RBY.2g049080.1	1.32693	3.96898	20.5524	5.80203e-06	0.000174083	0
Lcu.2RBY.4g049350.1	-1.25037	7.96276	20.5498	5.80998e-06	0.000174083	0
Lcu.2RBY.1g058390.1	1.26311	5.59301	20.5497	5.81022e-06	0.000174083	0
Lcu.2RBY.4g016200.1	-1.22532	4.87962	20.545	5.82443e-06	0.00017414	0
Lcu.2RBY.7g009150.1	1.29172	6.0665	20.5297	5.87147e-06	0.000174885	0
Lcu.2RBY.3g009180.1	-1.67178	4.66291	20.5198	5.90178e-06	0.000175186	0
Lcu.2RBY.5g037530.1	-1.23207	3.27793	20.5175	5.90888e-06	0.000175186	0
Lcu.2RBY.4g065690.1	1.12264	5.12556	20.5133	5.92189e-06	0.000175186	0
Lcu.2RBY.5g022680.1	-0.847685	5.14248	20.5089	5.93538e-06	0.000175186	0
Lcu.2RBY.6g041890.1	-1.91921	5.15621	20.5068	5.94202e-06	0.000175186	0
Lcu.2RBY.5g019740.1	-1.17377	4.32704	20.5013	5.95904e-06	0.000175433	0
Lcu.2RBY.3g017540.1	1.84711	4.28689	20.4898	5.99493e-06	0.000176209	0
Lcu.2RBY.1g055020.1	-1.31829	7.18581	20.4842	6.01256e-06	0.000176209	0
Lcu.2RBY.6g019800.1	1.09325	8.38001	20.4818	6.02015e-06	0.000176209	0
Lcu.2RBY.2g064050.1	0.965155	6.74044	20.4704	6.05594e-06	0.000177001	0
Lcu.2RBY.2g070240.1	-1.1364	4.82748	20.4393	6.15524e-06	0.00017862	0
Lcu.2RBY.2g029790.1	-1.63937	5.08385	20.4392	6.15567e-06	0.00017862	0
Lcu.2RBY.4g008220.1	1.11661	6.84582	20.4376	6.16067e-06	0.00017862	0
Lcu.2RBY.4g000440.1	0.997786	6.31978	20.4372	6.16192e-06	0.00017862	0
Lcu.2RBY.4g035070.1	1.06657	5.18396	20.4365	6.16418e-06	0.00017862	0
Lcu.2RBY.3g056580.1	1.302	9.03833	20.4295	6.18687e-06	0.000178718	0
Lcu.2RBY.3g059460.1	1.07879	7.09947	20.429	6.18833e-06	0.000178718	0
Lcu.2RBY.4g075810.1	1.59157	6.93068	20.4273	6.19398e-06	0.000178718	0
Lcu.2RBY.5g061530.1	-1.55952	6.53972	20.4086	6.25481e-06	0.000179774	0
Lcu.2RBY.2g096020.1	-1.2601	5.18633	20.4061	6.26307e-06	0.000179774	0
Lcu.2RBY.3g047840.1	1.1213	4.33371	20.3795	6.35066e-06	0.000181688	0
Lcu.2RBY.3g031410.1	1.09703	6.50774	20.3698	6.38302e-06	0.000182124	0
Lcu.2RBY.4g000500.1	-1.55827	3.93786	20.3695	6.38387e-06	0.000182124	0
Lcu.2RBY.1g054140.1	-1.01862	7.13482	20.3597	6.41658e-06	0.000182544	0
Lcu.2RBY.3g032760.1	1.06423	4.4563	20.356	6.42902e-06	0.000182642	0
Lcu.2RBY.1g000730.1	-1.56375	13.0454	20.3531	6.43884e-06	0.000182665	0
Lcu.2RBY.3g055910.1	1.3412	9.43577	20.3471	6.45904e-06	0.000182982	0
Lcu.2RBY.5g072300.1	-1.85103	2.60912	20.3361	6.4964e-06	0.000183784	0
Lcu.2RBY.3g037600.1	-1.0471	4.95034	20.3277	6.52489e-06	0.000184333	0
Lcu.2RBY.7g034310.1	-1.40583	5.2361	20.3012	6.616e-06	0.000186362	0
Lcu.2RBY.5g016890.1	1.07374	2.83884	20.2988	6.6243e-06	0.000186362	0
Lcu.2RBY.7g062970.1	0.929282	7.78835	20.2852	6.67142e-06	0.000187169	0
Lcu.2RBY.1g066260.1	1.06686	4.44716	20.2585	6.76506e-06	0.000189534	0
Lcu.2RBY.7g074670.1	1.76008	3.76846	20.2364	6.84367e-06	0.000191208	0
Lcu.2RBY.2g008130.1	1.32447	9.30043	20.2244	6.88703e-06	0.000191891	0
Lcu.2RBY.5g062560.1	-1.7945	2.58849	20.2199	6.90301e-06	0.000191983	0
Lcu.2RBY.6g044310.1	1.17705	4.47465	20.2182	6.90928e-06	0.000191983	0
Lcu.2RBY.7g061300.1	1.3225	4.78764	20.2005	6.97362e-06	0.000193269	0
Lcu.2RBY.6g003030.1	-1.27375	6.73583	20.2002	6.97461e-06	0.000193269	0
Lcu.2RBY.7g051960.1	0.925597	4.49531	20.1694	7.08784e-06	0.000196139	0
Lcu.2RBY.3g035090.1	-1.32529	4.90316	20.1376	7.20671e-06	0.000199157	0
Lcu.2RBY.2g061480.1	1.17198	5.61759	20.0906	7.38595e-06	0.000203832	0
Lcu.2RBY.4g067000.1	1.0938	6.40828	20.0869	7.40023e-06	0.000203949	0
Lcu.2RBY.6g039250.1	1.15173	5.88801	20.0738	7.45118e-06	0.000205074	0
Lcu.2RBY.1g054260.1	0.976515	4.80219	20.0601	7.50478e-06	0.000206269	0
Lcu.2RBY.4g072470.1	-1.26591	3.88522	20.0545	7.52643e-06	0.000206585	0
Lcu.2RBY.4g072800.1	-1.80751	5.49948	20.0477	7.55332e-06	0.000207043	0
Lcu.2RBY.4g041340.1	1.02599	4.58773	20.0239	7.64818e-06	0.000208516	0
Lcu.2RBY.1g053320.1	-1.1803	4.68364	20.0128	7.69254e-06	0.000209163	0
Lcu.2RBY.4g012250.1	-1.43638	4.49929	20.0019	7.73634e-06	0.000210072	0
Lcu.2RBY.3g028460.1	1.32702	3.57821	19.9977	7.75352e-06	0.000210257	0
Lcu.2RBY.3g037950.1	-1.83724	3.6973	19.9844	7.80785e-06	0.000211166	0
Lcu.2RBY.5g060390.1	1.18106	7.25071	19.9803	7.82458e-06	0.000211219	0
Lcu.2RBY.7g056990.1	1.07565	5.77474	19.9775	7.8359e-06	0.000211219	0
Lcu.2RBY.5g009780.1	-1.00278	4.43587	19.9762	7.84105e-06	0.000211219	0
Lcu.2RBY.7g044480.1	1.07469	3.90675	19.946	7.96623e-06	0.000214306	0
Lcu.2RBY.1g069470.1	1.11178	6.38408	19.9424	7.98116e-06	0.000214424	0
Lcu.2RBY.5g068410.1	1.46158	5.01691	19.928	8.04143e-06	0.000215757	0
Lcu.2RBY.1g042060.1	1.16586	9.33243	19.9202	8.07412e-06	0.000216348	0
Lcu.2RBY.7g005350.1	-1.40504	3.8813	19.9069	8.1307e-06	0.00021729	0
Lcu.2RBY.7g005170.1	-1.53258	4.25669	19.8953	8.18017e-06	0.000218038	0
Lcu.2RBY.6g049260.1	1.90383	4.90178	19.8909	8.199e-06	0.000218253	0
Lcu.2RBY.3g007400.1	1.07022	5.85062	19.8806	8.24321e-06	0.000219142	0
Lcu.2RBY.5g051390.1	-1.90803	4.10895	19.8631	8.31894e-06	0.000220289	0
Lcu.2RBY.2g095390.1	1.55267	4.98606	19.8479	8.38558e-06	0.000221764	0
Lcu.2RBY.3g072310.1	1.18629	3.5983	19.8406	8.41778e-06	0.000222326	0
Lcu.2RBY.4g075040.1	-1.68151	4.87455	19.8053	8.57431e-06	0.000226166	0
Lcu.2RBY.7g021840.1	1.65099	2.8348	19.8003	8.5968e-06	0.000226458	0
Lcu.2RBY.5g073410.1	1.63221	3.4904	19.7979	8.60771e-06	0.000226458	0
Lcu.2RBY.7g077890.1	1.08014	6.06696	19.7946	8.62257e-06	0.000226555	0
Lcu.2RBY.4g041990.1	-1.51335	3.71821	19.784	8.67051e-06	0.000227504	0
Lcu.2RBY.4g066700.1	0.762218	5.77849	19.7764	8.70528e-06	0.000227504	0
Lcu.2RBY.2g094600.1	-1.14633	3.17071	19.7738	8.71678e-06	0.000227504	0
Lcu.2RBY.5g014560.1	1.91902	3.07388	19.7732	8.71965e-06	0.000227504	0
Lcu.2RBY.6g035870.1	1.3464	5.25638	19.7718	8.72602e-06	0.000227504	0
Lcu.2RBY.5g049870.1	1.29165	5.54211	19.7471	8.83976e-06	0.000230025	0
Lcu.2RBY.2g058960.1	-1.46411	4.08489	19.7458	8.84537e-06	0.000230025	0
Lcu.2RBY.5g003810.1	1.01372	6.2535	19.7238	8.9478e-06	0.000232094	0
Lcu.2RBY.5g055090.1	1.73874	5.38186	19.7047	9.03791e-06	0.000234131	0
Lcu.2RBY.1g002470.1	1.08874	5.00869	19.6763	9.17322e-06	0.000237334	0
Lcu.2RBY.1g026790.1	-1.17959	3.75628	19.6718	9.19493e-06	0.000237519	0
Lcu.2RBY.1g060690.1	1.42312	6.16422	19.6645	9.2302e-06	0.000237717	0
Lcu.2RBY.6g058650.1	1.1281	4.71909	19.6611	9.24663e-06	0.000237717	0
Lcu.2RBY.5g037110.1	0.899739	3.93896	19.6536	9.28263e-06	0.00023834	0
Lcu.2RBY.6g066670.1	1.03392	6.96047	19.6476	9.31192e-06	0.00023879	0
Lcu.2RBY.1g061180.1	-1.65661	7.44319	19.6444	9.32748e-06	0.000238887	0
Lcu.2RBY.2g003990.1	1.29628	2.93083	19.6371	9.36317e-06	0.000239499	0
Lcu.2RBY.5g054440.1	-1.3026	3.82277	19.6347	9.37522e-06	0.000239505	0
Lcu.2RBY.2g025840.1	-0.86009	4.74932	19.6301	9.39784e-06	0.000239781	0
Lcu.2RBY.1g035980.1	-0.899633	4.61346	19.6152	9.47118e-06	0.000240848	0
Lcu.2RBY.7g038540.1	0.955293	7.31415	19.6149	9.47255e-06	0.000240848	0
Lcu.2RBY.3g061600.1	0.835319	6.17111	19.6144	9.47527e-06	0.000240848	0
Lcu.2RBY.7g064960.1	1.2363	3.85232	19.5993	9.55044e-06	0.000242151	0
Lcu.2RBY.2g077270.1	-1.22346	2.92531	19.5891	9.60155e-06	0.000243024	0
Lcu.2RBY.5g011750.1	-0.908969	4.8737	19.5877	9.60882e-06	0.000243024	0
Lcu.2RBY.2g062150.1	-1.02809	4.54403	19.5651	9.72296e-06	0.000245529	0
Lcu.2RBY.4g050600.1	1.00396	6.80631	19.5633	9.73205e-06	0.000245529	0
Lcu.2RBY.7g008900.1	1.63811	6.31129	19.5551	9.77391e-06	0.000245742	0
Lcu.2RBY.1g067490.1	-1.14308	7.41418	19.5548	9.77553e-06	0.000245742	0
Lcu.2RBY.2g007430.1	1.25533	3.98272	19.5545	9.77686e-06	0.000245742	0
Lcu.2RBY.3g017460.1	-1.36572	9.68903	19.5458	9.82144e-06	0.000246557	0
Lcu.2RBY.2g002860.1	0.84993	7.12533	19.5209	9.95041e-06	0.000249486	0
Lcu.2RBY.3g018820.1	-1.49867	5.28873	19.5179	9.9661e-06	0.000249571	0
Lcu.2RBY.5g059120.1	-1.51267	10.2705	19.5078	1.00189e-05	0.000250584	0
Lcu.2RBY.2g008430.1	1.81585	4.97304	19.5038	1.00402e-05	0.000250808	0
Lcu.2RBY.3g036100.1	-1.7279	2.77811	19.4908	1.01085e-05	0.000252082	0
Lcu.2RBY.3g041630.1	-1.06526	6.2416	19.4786	1.01731e-05	0.000252881	0
Lcu.2RBY.3g025510.1	1.19932	9.99274	19.467	1.0235e-05	0.000254109	0
Lcu.2RBY.6g022680.1	-1.12769	5.8655	19.4595	1.02757e-05	0.000254808	0
Lcu.2RBY.2g002410.1	-1.99936	5.28702	19.4478	1.03387e-05	0.000255432	0
Lcu.2RBY.2g060900.1	1.00912	6.187	19.4381	1.03913e-05	0.00025642	0
Lcu.2RBY.1g068910.1	1.42106	2.41621	19.4291	1.04403e-05	0.000257317	0
Lcu.2RBY.5g074860.1	1.18051	8.11568	19.4241	1.04677e-05	0.000257534	0
Lcu.2RBY.5g009140.1	1.3479	3.57639	19.4199	1.04909e-05	0.000257534	0
Lcu.2RBY.2g096360.1	-1.14018	3.35197	19.4196	1.04927e-05	0.000257534	0
Lcu.2RBY.2g001980.1	1.11144	9.23219	19.4182	1.04999e-05	0.000257534	0
Lcu.2RBY.4g057200.1	1.57856	3.78257	19.4112	1.05385e-05	0.000258169	0
Lcu.2RBY.1g011240.1	1.09515	4.40029	19.4043	1.05767e-05	0.000258791	0
Lcu.2RBY.2g054010.1	1.21873	5.64533	19.3929	1.06404e-05	0.000260036	0
Lcu.2RBY.3g041180.1	1.7177	3.77892	19.3841	1.06895e-05	0.000260861	0
Lcu.2RBY.4g069990.1	1.04008	7.84714	19.375	1.07403e-05	0.000261532	0
Lcu.2RBY.7g065540.1	-1.13067	4.60917	19.3599	1.08255e-05	0.00026329	0
Lcu.2RBY.6g045220.1	1.411	4.07827	19.3548	1.08545e-05	0.000263679	0
Lcu.2RBY.6g037040.1	-1.77342	5.50574	19.3385	1.09477e-05	0.000265626	0
Lcu.2RBY.3g045890.1	-0.961524	5.81256	19.3265	1.10166e-05	0.000266977	0
Lcu.2RBY.1g052040.1	-1.9413	6.44428	19.2936	1.12081e-05	0.00027065	0
Lcu.2RBY.2g001090.1	1.80307	4.41733	19.2843	1.1263e-05	0.000271652	0
Lcu.2RBY.2g089690.1	1.54916	1.56946	19.2801	1.12879e-05	0.000271929	0
Lcu.2RBY.1g057060.1	-1.08344	5.49674	19.2654	1.1375e-05	0.000273702	0
Lcu.2RBY.7g071270.1	-0.92073	4.70958	19.2578	1.14201e-05	0.00027423	0
Lcu.2RBY.7g021520.1	1.85471	5.08952	19.2549	1.14375e-05	0.00027423	0
Lcu.2RBY.6g039330.1	-0.819166	4.11662	19.2226	1.16329e-05	0.000278155	0
Lcu.2RBY.7g053670.1	-1.88713	1.39621	19.2207	1.16444e-05	0.000278155	0
Lcu.2RBY.4g034010.1	1.84878	9.50408	19.2188	1.16561e-05	0.000278155	0
Lcu.2RBY.4g020160.1	0.782286	5.19979	19.2102	1.17086e-05	0.000279081	0
Lcu.2RBY.3g069300.1	-1.38545	4.61229	19.1948	1.18031e-05	0.000281003	0
Lcu.2RBY.2g088360.1	1.32819	5.19124	19.1871	1.18509e-05	0.000281809	0
Lcu.2RBY.4g051780.1	1.37311	6.91031	19.1639	1.1996e-05	0.000284925	0
Lcu.2RBY.5g014120.1	1.07641	4.50653	19.1528	1.20658e-05	0.000285914	0
Lcu.2RBY.4g072750.1	-1.84871	3.86745	19.1313	1.22027e-05	0.000288484	0
Lcu.2RBY.2g096220.1	1.14356	5.44966	19.1197	1.2277e-05	0.000289844	0
Lcu.2RBY.2g074170.1	1.02921	9.15924	19.0986	1.24133e-05	0.00029244	0
Lcu.2RBY.2g027420.1	-0.999108	3.71714	19.092	1.24565e-05	0.000293117	0
Lcu.2RBY.7g077940.1	-1.88342	4.57247	19.0865	1.24925e-05	0.000293286	0
Lcu.2RBY.5g056430.1	0.926268	4.12168	19.084	1.25091e-05	0.000293335	0
Lcu.2RBY.2g009030.1	0.864734	4.85534	19.078	1.25483e-05	0.000293365	0
Lcu.2RBY.1g004840.1	-1.52681	4.25032	19.0751	1.25676e-05	0.000293365	0
Lcu.2RBY.5g008760.1	-0.995156	7.05241	19.0748	1.25691e-05	0.000293365	0
Lcu.2RBY.3g056440.1	-1.60036	4.72635	19.074	1.25744e-05	0.000293365	0
Lcu.2RBY.3g022590.1	1.22502	4.75567	19.0712	1.25933e-05	0.000293365	0
Lcu.2RBY.3g043920.1	1.37207	4.8343	19.0324	1.2852e-05	0.000298957	0
Lcu.2RBY.7g056120.1	1.4345	2.0884	19.0127	1.29855e-05	0.000301155	0
Lcu.2RBY.5g001420.1	-0.761706	5.52277	19.0123	1.29877e-05	0.000301155	0
Lcu.2RBY.3g071580.1	1.74646	4.38986	19.0045	1.30412e-05	0.000301972	0
Lcu.2RBY.6g067710.1	1.73374	5.24355	18.9996	1.30745e-05	0.000302398	0
Lcu.2RBY.2g067030.1	-1.11387	5.44089	18.9886	1.31499e-05	0.000303725	0
Lcu.2RBY.3g050390.1	-1.63086	5.17693	18.9869	1.31618e-05	0.000303725	0
Lcu.2RBY.1g065780.1	-1.58365	2.9708	18.9813	1.32006e-05	0.000304274	0
Lcu.2RBY.3g046590.1	1.49392	2.19917	18.9533	1.33957e-05	0.00030807	0
Lcu.2RBY.6g006260.1	1.25145	4.63922	18.9459	1.34481e-05	0.000308577	0
Lcu.2RBY.7g060770.1	1.1188	5.57985	18.9384	1.35007e-05	0.000309083	0
Lcu.2RBY.4g077730.1	1.17105	5.67804	18.9234	1.36071e-05	0.000311169	0
Lcu.2RBY.3g050240.1	0.986463	5.25755	18.9121	1.36883e-05	0.000312672	0
Lcu.2RBY.2g082290.1	-1.16758	4.53772	18.9067	1.37267e-05	0.000313198	0
Lcu.2RBY.5g074080.1	1.21021	8.68051	18.8975	1.37933e-05	0.000314364	0
Lcu.2RBY.3g045520.1	-1.12615	4.37155	18.883	1.38986e-05	0.000315526	0
Lcu.2RBY.1g006070.1	1.13586	4.40723	18.8813	1.39109e-05	0.000315526	0
Lcu.2RBY.3g038860.1	-1.45595	2.37052	18.8805	1.39167e-05	0.000315526	0
Lcu.2RBY.3g025700.1	1.18785	4.15136	18.8794	1.39247e-05	0.000315526	0
Lcu.2RBY.2g002000.1	-1.8554	3.03083	18.8755	1.39532e-05	0.000315526	0
Lcu.2RBY.2g012700.1	-1.53162	4.98807	18.8596	1.40703e-05	0.000317211	0
Lcu.2RBY.2g071260.1	-1.82959	3.28951	18.8322	1.42735e-05	0.000321336	0
Lcu.2RBY.4g004200.1	-1.80143	4.05465	18.8217	1.43521e-05	0.00032239	0
Lcu.2RBY.7g009140.1	1.90904	7.71702	18.8071	1.4463e-05	0.000323805	0
Lcu.2RBY.4g073100.1	0.802047	5.47162	18.7944	1.45594e-05	0.000325579	0
Lcu.2RBY.2g013380.1	-1.47143	3.68134	18.7912	1.45841e-05	0.000325579	0
Lcu.2RBY.3g064870.1	1.08047	8.29238	18.7903	1.45904e-05	0.000325579	0
Lcu.2RBY.2g000610.1	1.42959	7.11106	18.7797	1.46722e-05	0.000327044	0
Lcu.2RBY.1g042050.1	-1.24189	4.35507	18.7583	1.48376e-05	0.000329645	0
Lcu.2RBY.6g052130.1	1.59569	6.81868	18.7517	1.48894e-05	0.000330434	0
Lcu.2RBY.4g007020.1	1.19486	8.41159	18.7216	1.51256e-05	0.000334943	0
Lcu.2RBY.5g013150.1	-1.65927	2.69883	18.709	1.52263e-05	0.000336806	0
Lcu.2RBY.5g057930.1	-1.98979	6.56982	18.6988	1.53078e-05	0.000337505	0
Lcu.2RBY.1g052240.1	1.2723	3.73106	18.683	1.54351e-05	0.000339941	0
Lcu.2RBY.5g042900.1	0.843477	4.74276	18.6759	1.54926e-05	0.000340736	0
Lcu.2RBY.6g042390.1	1.07423	4.44512	18.6645	1.55856e-05	0.000341771	0
Lcu.2RBY.7g077050.1	0.946213	4.23756	18.6578	1.5641e-05	0.000342616	0
Lcu.2RBY.4g072530.1	-0.845572	7.16069	18.6132	1.60105e-05	0.000349954	0
Lcu.2RBY.4g050070.1	0.935794	4.95583	18.5981	1.6138e-05	0.000352362	0
Lcu.2RBY.4g078090.1	0.944146	5.55773	18.5884	1.62209e-05	0.000353789	0
Lcu.2RBY.4g067440.1	-1.27344	2.73446	18.5749	1.63361e-05	0.000355919	0
Lcu.2RBY.3g055290.1	0.968225	5.90731	18.5668	1.64056e-05	0.000356668	0
Lcu.2RBY.7g065070.1	1.34577	7.1409	18.5565	1.64941e-05	0.000357825	0
Lcu.2RBY.1g072320.1	-1.48107	4.34865	18.5491	1.65584e-05	0.000358835	0
Lcu.2RBY.2g088960.1	1.66595	3.36334	18.5449	1.65945e-05	0.000359235	0
Lcu.2RBY.6g007850.1	-0.984715	2.93955	18.5352	1.66799e-05	0.000359646	0
Lcu.2RBY.3g074520.1	0.839521	5.7809	18.5346	1.66844e-05	0.000359646	0
Lcu.2RBY.4g069130.1	-0.779533	5.22228	18.5301	1.67243e-05	0.000360123	0
Lcu.2RBY.3g012180.1	1.32893	9.24667	18.5281	1.67422e-05	0.000360125	0
Lcu.2RBY.3g071530.1	-1.59141	4.22727	18.5151	1.6856e-05	0.000362189	0
Lcu.2RBY.2g088060.1	-1.48082	4.16992	18.5055	1.69418e-05	0.000363574	0
Lcu.2RBY.2g007090.1	1.36798	7.00753	18.4761	1.72052e-05	0.000368521	0
Lcu.2RBY.4g042180.1	-0.8196	5.91913	18.4553	1.73935e-05	0.000371771	0
Lcu.2RBY.6g036540.1	1.295	10.1689	18.4518	1.74252e-05	0.000372056	0
Lcu.2RBY.1g013080.1	-1.98926	1.14327	18.4471	1.74686e-05	0.000372407	0
Lcu.2RBY.7g074920.1	1.5151	3.57229	18.446	1.74784e-05	0.000372407	0
Lcu.2RBY.4g020880.1	-1.91399	3.15558	18.4318	1.76096e-05	0.000374023	0
Lcu.2RBY.3g070320.1	-1.19593	4.46587	18.3999	1.79067e-05	0.000379144	0
Lcu.2RBY.5g002230.1	-1.17556	3.58469	18.3839	1.8058e-05	0.000381154	0
Lcu.2RBY.6g058130.1	1.28724	5.35865	18.3792	1.81028e-05	0.000381702	0
Lcu.2RBY.6g035700.1	1.10172	3.70293	18.375	1.81422e-05	0.000382006	0
Lcu.2RBY.7g072240.1	0.855707	4.65842	18.3731	1.81605e-05	0.000382006	0
Lcu.2RBY.7g073750.1	-0.799412	5.16171	18.3699	1.81909e-05	0.000382006	0
Lcu.2RBY.2g092890.1	-1.20313	3.36973	18.3697	1.81926e-05	0.000382006	0
Lcu.2RBY.L021630.1	1.65326	3.43116	18.3646	1.82413e-05	0.000382429	0
Lcu.2RBY.6g053880.1	-0.801005	4.51145	18.3637	1.82504e-05	0.000382429	0
Lcu.2RBY.2g061150.1	1.19113	5.69723	18.3494	1.83881e-05	0.000384877	0
Lcu.2RBY.1g009730.1	-1.49344	3.12606	18.3475	1.84061e-05	0.000384877	0
Lcu.2RBY.5g028130.1	1.80329	1.2183	18.3456	1.84242e-05	0.000384877	0
Lcu.2RBY.2g004490.1	1.06309	8.37592	18.3393	1.84851e-05	0.000385357	0
Lcu.2RBY.1g069770.1	1.61247	7.7809	18.3358	1.85196e-05	0.000385679	0
Lcu.2RBY.2g003920.1	1.03335	5.71791	18.332	1.85562e-05	0.000385735	0
Lcu.2RBY.5g065630.1	1.80417	4.24813	18.3316	1.85603e-05	0.000385735	0
Lcu.2RBY.5g003830.1	1.07965	7.86768	18.3285	1.85902e-05	0.000385961	0
Lcu.2RBY.2g069660.1	0.971897	4.92227	18.3159	1.87137e-05	0.000388127	0
Lcu.2RBY.4g072140.1	-1.3019	4.67381	18.3064	1.8807e-05	0.000389535	0
Lcu.2RBY.2g091610.1	1.27909	8.53451	18.3051	1.882e-05	0.000389535	0
Lcu.2RBY.3g052700.1	-1.0567	7.19763	18.2313	1.95641e-05	0.000404111	0
Lcu.2RBY.7g047580.1	-1.24581	6.47805	18.2181	1.96993e-05	0.000406491	0
Lcu.2RBY.4g024600.1	1.21382	4.51537	18.2122	1.97605e-05	0.000406721	0
Lcu.2RBY.2g024600.1	-0.808735	5.40385	18.2121	1.97616e-05	0.000406721	0
Lcu.2RBY.4g080870.1	-1.10839	4.15601	18.2075	1.98096e-05	0.000407109	0
Lcu.2RBY.2g083950.1	-1.18886	3.80316	18.1958	1.9932e-05	0.000408755	0
Lcu.2RBY.2g095170.1	-1.36812	6.5258	18.1918	1.99739e-05	0.000408755	0
Lcu.2RBY.1g025670.1	-1.10601	3.88385	18.1906	1.99867e-05	0.000408755	0
Lcu.2RBY.3g053920.1	1.26463	8.49912	18.19	1.99924e-05	0.000408755	0
Lcu.2RBY.1g056680.1	-0.969926	4.66043	18.1883	2.00105e-05	0.000408755	0
Lcu.2RBY.1g052000.1	1.66559	3.38765	18.1788	2.01109e-05	0.000410391	0
Lcu.2RBY.7g062220.1	-1.60327	3.11502	18.1733	2.01685e-05	0.000411154	0
Lcu.2RBY.4g001060.1	-1.48059	5.89777	18.1635	2.02724e-05	0.000412064	0
Lcu.2RBY.4g072270.1	1.99862	3.95425	18.1625	2.02829e-05	0.000412064	0
Lcu.2RBY.2g018140.1	0.82607	4.63148	18.1587	2.03234e-05	0.00041224	0
Lcu.2RBY.2g012270.1	1.61476	3.0875	18.1469	2.04497e-05	0.000414387	0
Lcu.2RBY.7g039120.1	-1.81047	2.20544	18.1425	2.04976e-05	0.000414944	0
Lcu.2RBY.1g020420.1	1.39013	5.40697	18.1352	2.05762e-05	0.000415819	0
Lcu.2RBY.6g068270.1	-1.11581	5.94839	18.1347	2.05819e-05	0.000415819	0
Lcu.2RBY.3g060940.1	1.20345	4.29271	18.1317	2.0614e-05	0.000416055	0
Lcu.2RBY.5g066050.1	1.01344	4.56099	18.1144	2.08019e-05	0.00041943	0
Lcu.2RBY.4g068070.1	-1.15515	4.2899	18.1062	2.08925e-05	0.000420837	0
Lcu.2RBY.7g009830.1	1.36046	3.25237	18.0967	2.09969e-05	0.000422233	0
Lcu.2RBY.5g003900.1	0.936979	7.23365	18.0961	2.10034e-05	0.000422233	0
Lcu.2RBY.3g003870.1	1.63187	3.57006	18.0915	2.10537e-05	0.000422456	0
Lcu.2RBY.L003080.1	-0.86713	7.02464	18.0913	2.10561e-05	0.000422456	0
Lcu.2RBY.5g012460.1	1.11426	4.53062	18.083	2.11485e-05	0.00042389	0
Lcu.2RBY.3g039340.1	1.41729	5.97022	18.0732	2.12573e-05	0.00042523	0
Lcu.2RBY.3g065880.1	-1.34481	3.99509	18.0601	2.14044e-05	0.00042775	0
Lcu.2RBY.5g006230.1	1.75797	5.75521	18.0465	2.15573e-05	0.000430382	0
Lcu.2RBY.5g067580.1	-1.17635	7.04053	18.0383	2.16503e-05	0.000431814	0
Lcu.2RBY.2g088550.1	-1.44545	4.85044	18.0326	2.17153e-05	0.000432684	0
Lcu.2RBY.4g068880.1	0.840924	6.86122	18.0076	2.20022e-05	0.000436972	0
Lcu.2RBY.1g075710.1	0.796093	5.76022	18.0065	2.20157e-05	0.000436972	0
Lcu.2RBY.5g006540.1	-1.59719	4.09047	18.0064	2.20167e-05	0.000436972	0
Lcu.2RBY.7g078000.1	-1.50226	3.67548	18.0029	2.20569e-05	0.000437013	0
Lcu.2RBY.4g045910.1	-1.21574	3.51982	18.0025	2.20618e-05	0.000437013	0
Lcu.2RBY.6g048520.1	-1.38839	3.53185	17.9906	2.21995e-05	0.000439312	0
Lcu.2RBY.6g047660.1	0.887901	8.35453	17.9793	2.23315e-05	0.000441493	0
Lcu.2RBY.3g032390.1	-1.38348	3.45365	17.9485	2.26961e-05	0.000447829	0
Lcu.2RBY.1g073080.1	-1.054	4.12086	17.9424	2.27697e-05	0.000448844	0
Lcu.2RBY.2g015640.1	1.28811	7.68559	17.9328	2.28839e-05	0.000450656	0
Lcu.2RBY.2g091870.1	-1.16376	7.54686	17.9266	2.29589e-05	0.000451696	0
Lcu.2RBY.5g071500.1	-1.19814	4.44765	17.9212	2.30246e-05	0.000452549	0
Lcu.2RBY.5g062400.1	-0.715943	5.85835	17.9137	2.31156e-05	0.000453898	0
Lcu.2RBY.2g048710.1	1.33358	6.41929	17.9089	2.31731e-05	0.000454587	0
Lcu.2RBY.2g024910.1	-1.48316	6.61208	17.9058	2.32115e-05	0.000454901	0
Lcu.2RBY.2g001450.1	-1.5189	3.61011	17.8948	2.33463e-05	0.000457101	0
Lcu.2RBY.L012460.1	-1.30846	3.45693	17.8704	2.36473e-05	0.000461769	0
Lcu.2RBY.1g069240.1	-0.828975	4.87997	17.869	2.3664e-05	0.000461769	0
Lcu.2RBY.2g063450.1	-1.49236	4.72147	17.8681	2.36758e-05	0.000461769	0
Lcu.2RBY.5g073400.1	-0.857463	5.30333	17.8594	2.37841e-05	0.000463282	0
Lcu.2RBY.3g057040.1	-1.77293	6.17291	17.8582	2.37991e-05	0.000463282	0
Lcu.2RBY.2g017850.1	1.47022	5.3509	17.8493	2.39103e-05	0.000465002	0
Lcu.2RBY.1g069940.1	-0.762903	5.86416	17.8337	2.41075e-05	0.000468388	0
Lcu.2RBY.4g039910.1	1.04405	4.47527	17.8198	2.42847e-05	0.000471379	0
Lcu.2RBY.1g017910.1	1.17561	4.75006	17.8096	2.44147e-05	0.000473393	0
Lcu.2RBY.1g074810.1	0.987684	6.04895	17.808	2.44352e-05	0.000473393	0
Lcu.2RBY.7g000690.1	1.03678	5.23008	17.7975	2.45703e-05	0.000475556	0
Lcu.2RBY.6g063770.1	1.10657	8.09389	17.7927	2.46321e-05	0.000476041	0
Lcu.2RBY.4g077000.1	1.47653	2.90154	17.792	2.46422e-05	0.000476041	0
Lcu.2RBY.1g056250.1	1.25818	3.44541	17.7758	2.48528e-05	0.000479652	0
Lcu.2RBY.6g060350.1	-1.22697	3.14971	17.7487	2.52095e-05	0.000484812	0
Lcu.2RBY.5g005780.1	1.20305	7.61732	17.7482	2.52158e-05	0.000484812	0
Lcu.2RBY.1g011460.1	1.37383	7.5826	17.744	2.52707e-05	0.000485408	0
Lcu.2RBY.2g034940.1	1.33973	7.05619	17.7343	2.54005e-05	0.000487439	0
Lcu.2RBY.2g004730.1	-1.69068	3.16575	17.7205	2.55852e-05	0.00049052	0
Lcu.2RBY.4g049980.1	-1.30145	4.61978	17.7113	2.57101e-05	0.00049245	0
Lcu.2RBY.L020190.1	1.23319	8.93598	17.6937	2.59483e-05	0.000496542	0
Lcu.2RBY.4g072890.1	-1.36738	4.85509	17.6889	2.60139e-05	0.000497328	0
Lcu.2RBY.2g076250.1	-1.25309	4.77423	17.6843	2.60771e-05	0.000497599	0
Lcu.2RBY.7g012630.1	-1.92146	2.49635	17.668	2.63013e-05	0.000501406	0
Lcu.2RBY.5g067840.1	-1.31778	5.75947	17.6662	2.63262e-05	0.000501409	0
Lcu.2RBY.2g086640.1	-1.44536	3.10511	17.6555	2.64742e-05	0.000503638	0
Lcu.2RBY.6g048700.1	-0.874015	3.7821	17.6542	2.64929e-05	0.000503638	0
Lcu.2RBY.4g016450.1	-0.941482	3.85733	17.6499	2.65523e-05	0.000504175	0
Lcu.2RBY.4g078400.1	-1.07972	5.25382	17.648	2.65793e-05	0.000504175	0
Lcu.2RBY.5g064770.1	1.0019	5.09706	17.6468	2.65957e-05	0.000504175	0
Lcu.2RBY.6g056450.1	1.98701	8.02157	17.6377	2.67243e-05	0.00050614	0
Lcu.2RBY.1g005200.1	1.43175	3.64206	17.6217	2.69498e-05	0.000508512	0
Lcu.2RBY.7g002620.1	-1.59526	2.32356	17.6088	2.71324e-05	0.00051148	0
Lcu.2RBY.L010400.1	0.907602	6.04649	17.6061	2.71711e-05	0.000511735	0
Lcu.2RBY.2g082210.1	1.93577	8.47658	17.603	2.72155e-05	0.000511996	0
Lcu.2RBY.7g071950.1	1.25774	6.23084	17.6016	2.72355e-05	0.000511996	0
Lcu.2RBY.3g073230.1	0.95317	9.43137	17.5936	2.7351e-05	0.000513692	0
Lcu.2RBY.2g063060.1	-1.05372	4.40018	17.5915	2.73816e-05	0.000513791	0
Lcu.2RBY.1g007850.1	-1.48881	6.25619	17.5831	2.75027e-05	0.000515111	0
Lcu.2RBY.2g094330.1	-1.93849	3.8797	17.5447	2.80625e-05	0.000523707	0
Lcu.2RBY.2g000860.1	0.709263	5.45916	17.5443	2.80694e-05	0.000523707	0
Lcu.2RBY.2g078620.1	-1.38049	4.78094	17.5436	2.80801e-05	0.000523707	0
Lcu.2RBY.6g046200.1	1.65623	8.57145	17.5289	2.8298e-05	0.000526193	0
Lcu.2RBY.5g045610.1	0.944941	4.85441	17.5276	2.83174e-05	0.000526193	0
Lcu.2RBY.2g015660.1	0.811588	5.51443	17.5268	2.83279e-05	0.000526193	0
Lcu.2RBY.6g035770.1	-1.21084	4.8051	17.5193	2.84404e-05	0.0005278	0
Lcu.2RBY.6g029140.1	-1.67773	6.76108	17.5098	2.85826e-05	0.000529946	0
Lcu.2RBY.1g072860.1	-1.36445	3.1755	17.5081	2.86083e-05	0.000529946	0
Lcu.2RBY.4g034330.1	1.03282	8.47346	17.5031	2.86842e-05	0.000530509	0
Lcu.2RBY.6g011690.1	-1.48141	2.67698	17.5026	2.8691e-05	0.000530509	0
Lcu.2RBY.6g030260.1	-0.872338	5.32497	17.5002	2.87285e-05	0.000530718	0
Lcu.2RBY.3g046810.1	-1.34546	7.00613	17.481	2.90192e-05	0.000535601	0
Lcu.2RBY.4g032880.1	-0.977479	4.54572	17.479	2.90502e-05	0.000535686	0
Lcu.2RBY.1g054030.1	-1.02198	5.73447	17.4659	2.92501e-05	0.000538882	0
Lcu.2RBY.1g057510.1	-1.24999	6.11948	17.4568	2.93911e-05	0.000540556	0
Lcu.2RBY.2g013210.1	0.807971	5.54221	17.4443	2.95847e-05	0.000542252	0
Lcu.2RBY.7g075770.1	-1.81311	2.99058	17.4438	2.95934e-05	0.000542252	0
Lcu.2RBY.L010130.1	1.45425	1.35154	17.4358	2.97173e-05	0.000542307	0
Lcu.2RBY.3g072900.1	-0.730365	7.10053	17.4356	2.97202e-05	0.000542307	0
Lcu.2RBY.1g001130.1	1.13144	7.86379	17.435	2.97301e-05	0.000542307	0
Lcu.2RBY.6g020170.1	1.59013	4.95445	17.4324	2.97704e-05	0.000542554	0
Lcu.2RBY.2g058660.1	-1.1944	5.25029	17.4279	2.98415e-05	0.000543249	0
Lcu.2RBY.7g009990.1	0.961094	5.29456	17.4266	2.98621e-05	0.000543249	0
Lcu.2RBY.6g064210.1	-1.1181	5.49581	17.4234	2.99128e-05	0.000543683	0
Lcu.2RBY.6g053060.1	0.846365	4.83011	17.4139	3.00625e-05	0.000545916	0
Lcu.2RBY.6g044460.1	1.51554	7.20841	17.4052	3.01996e-05	0.000547362	0
Lcu.2RBY.4g044060.1	-1.68402	3.70852	17.4046	3.02098e-05	0.000547362	0
Lcu.2RBY.3g063890.1	-0.77184	5.07194	17.4037	3.02231e-05	0.000547362	0
Lcu.2RBY.4g016330.1	1.19992	7.9847	17.3928	3.03976e-05	0.000550031	0
Lcu.2RBY.1g057350.1	1.31123	3.34703	17.3906	3.04329e-05	0.00055018	0
Lcu.2RBY.4g033420.1	-0.844811	5.26333	17.3886	3.04643e-05	0.000550257	0
Lcu.2RBY.6g067860.1	-0.922883	5.0029	17.3848	3.05255e-05	0.00055083	0
Lcu.2RBY.5g012060.1	0.90277	6.38805	17.3833	3.05504e-05	0.00055083	0
Lcu.2RBY.1g066850.1	1.14223	5.36821	17.3795	3.06105e-05	0.000551423	0
Lcu.2RBY.L003620.1	1.87851	2.25053	17.3758	3.06699e-05	0.000552004	0
Lcu.2RBY.6g057470.1	1.10341	4.77208	17.3615	3.09021e-05	0.000555497	0
Lcu.2RBY.3g055260.1	1.82263	8.78023	17.3605	3.09187e-05	0.000555497	0
Lcu.2RBY.3g035130.1	1.53655	3.46685	17.3549	3.10105e-05	0.000556653	0
Lcu.2RBY.4g027730.1	1.9704	5.08556	17.3444	3.1182e-05	0.000558494	0
Lcu.2RBY.3g046120.1	0.796196	6.1468	17.3385	3.12785e-05	0.000559483	0
Lcu.2RBY.5g068430.1	1.10424	5.84983	17.3366	3.13101e-05	0.000559554	0
Lcu.2RBY.4g033840.1	1.08844	8.84237	17.3247	3.15066e-05	0.000562075	0
Lcu.2RBY.2g092630.1	1.20799	8.00619	17.3107	3.174e-05	0.000565741	0
Lcu.2RBY.3g019760.1	-1.09697	3.44227	17.3034	3.18616e-05	0.000567411	0
Lcu.2RBY.7g006650.1	1.19785	4.32488	17.2888	3.21069e-05	0.000571278	0
Lcu.2RBY.4g007780.1	-0.870303	5.70745	17.2764	3.23175e-05	0.000574105	0
Lcu.2RBY.4g079430.1	0.973032	5.63106	17.2761	3.23224e-05	0.000574105	0
Lcu.2RBY.2g077300.1	-0.793789	5.44999	17.2605	3.25893e-05	0.000578339	0
Lcu.2RBY.4g004030.1	0.905731	4.40874	17.2585	3.26235e-05	0.00057844	0
Lcu.2RBY.3g060400.1	-1.5555	1.95841	17.2536	3.27072e-05	0.000579417	0
Lcu.2RBY.5g069980.1	1.7431	4.27414	17.2447	3.28619e-05	0.00058165	0
Lcu.2RBY.3g006040.1	0.94443	4.4832	17.243	3.28915e-05	0.000581666	0
Lcu.2RBY.5g041460.1	-1.69549	3.58373	17.2397	3.29486e-05	0.000581935	0
Lcu.2RBY.4g072660.1	1.8774	5.11572	17.2381	3.29763e-05	0.000581935	0
Lcu.2RBY.4g054010.1	1.60147	4.07067	17.2355	3.30215e-05	0.000581935	0
Lcu.2RBY.6g055990.1	-1.16576	5.39251	17.2288	3.3137e-05	0.000582969	0
Lcu.2RBY.2g066900.1	-1.50903	2.44963	17.2262	3.31836e-05	0.000583272	0
Lcu.2RBY.5g073670.1	-1.25695	3.96955	17.218	3.33256e-05	0.000584839	0
Lcu.2RBY.7g001420.1	-1.52073	5.99666	17.2178	3.33304e-05	0.000584839	0
Lcu.2RBY.2g061360.1	-1.8857	6.04548	17.2111	3.34469e-05	0.00058595	0
Lcu.2RBY.3g011340.1	-0.861303	4.17327	17.2109	3.34515e-05	0.00058595	0
Lcu.2RBY.5g007990.1	-1.42842	5.82598	17.2074	3.3513e-05	0.000586521	0
Lcu.2RBY.7g047720.1	1.13485	5.1436	17.2011	3.36249e-05	0.000587972	0
Lcu.2RBY.4g075770.1	1.45088	5.39192	17.1943	3.37455e-05	0.000589573	0
Lcu.2RBY.4g007820.1	1.19969	8.26035	17.1903	3.38154e-05	0.000589913	0
Lcu.2RBY.2g012090.1	-1.23317	5.67185	17.1899	3.38232e-05	0.000589913	0
Lcu.2RBY.5g013660.1	1.04137	8.58196	17.1736	3.41151e-05	0.000594494	0
Lcu.2RBY.3g001830.1	1.97068	1.42892	17.1468	3.45995e-05	0.000601095	0
Lcu.2RBY.6g013960.1	1.03554	4.40545	17.1461	3.46125e-05	0.000601095	0
Lcu.2RBY.3g063180.1	-0.890707	5.44981	17.1345	3.48234e-05	0.000604242	0
Lcu.2RBY.6g020120.1	1.16194	5.91644	17.1328	3.48543e-05	0.000604261	0
Lcu.2RBY.7g004190.1	1.36616	5.5817	17.1248	3.50014e-05	0.000605892	0
Lcu.2RBY.5g042490.1	-1.12799	3.93787	17.1245	3.50082e-05	0.000605892	0
Lcu.2RBY.1g073350.1	1.0622	5.39613	17.1145	3.51918e-05	0.000608551	0
Lcu.2RBY.5g070650.1	-1.18012	3.77928	17.1107	3.52632e-05	0.00060891	0
Lcu.2RBY.2g090420.1	1.28778	8.11774	17.1097	3.52815e-05	0.00060891	0
Lcu.2RBY.3g035800.1	1.09045	5.89838	17.1086	3.53026e-05	0.00060891	0
Lcu.2RBY.1g037360.1	-1.01869	5.05202	17.1052	3.53647e-05	0.000609462	0
Lcu.2RBY.2g066970.1	1.19139	9.02801	17.1036	3.5395e-05	0.000609467	0
Lcu.2RBY.7g021890.1	1.32184	6.33107	17.0926	3.56002e-05	0.000612341	0
Lcu.2RBY.3g036800.1	0.99256	7.06046	17.086	3.57244e-05	0.000613221	0
Lcu.2RBY.1g026840.1	1.02589	5.39022	17.0838	3.57667e-05	0.000613264	0
Lcu.2RBY.3g058940.1	1.09502	4.8153	17.0807	3.58249e-05	0.000613743	0
Lcu.2RBY.4g069960.1	1.97068	0.258198	17.0749	3.59332e-05	0.000614276	0
Lcu.2RBY.2g093170.1	-1.01448	8.2509	17.0742	3.59468e-05	0.000614276	0
Lcu.2RBY.3g046430.1	1.71837	3.87668	17.0674	3.60756e-05	0.000615439	0
Lcu.2RBY.3g037030.1	1.00106	5.5148	17.0651	3.61209e-05	0.000615695	0
Lcu.2RBY.5g046080.1	-1.12065	5.17627	17.0557	3.62991e-05	0.000618212	0
Lcu.2RBY.3g037150.1	1.22249	8.36139	17.043	3.65433e-05	0.000621849	0
Lcu.2RBY.5g047480.1	-1.08178	5.00833	17.0305	3.67837e-05	0.000625415	0
Lcu.2RBY.1g001310.1	0.782569	5.73148	17.0273	3.68463e-05	0.000625955	0
Lcu.2RBY.4g066530.1	0.905739	5.96161	17.011	3.7164e-05	0.000630825	0
Lcu.2RBY.4g065620.1	-1.16362	4.15549	17.006	3.72629e-05	0.000631973	0
Lcu.2RBY.1g056450.1	1.05441	9.6407	17.0008	3.73644e-05	0.000633166	0
Lcu.2RBY.5g000290.1	1.31552	7.97353	16.992	3.75368e-05	0.000635156	0
Lcu.2RBY.L012520.1	1.18436	3.18576	16.9917	3.75445e-05	0.000635156	0
Lcu.2RBY.6g066870.1	0.868311	6.69463	16.9862	3.7653e-05	0.000636461	0
Lcu.2RBY.1g051990.1	-0.807689	6.09314	16.9805	3.7766e-05	0.00063784	0
Lcu.2RBY.5g043520.1	-1.79454	1.75055	16.9701	3.79739e-05	0.000640818	0
Lcu.2RBY.4g043950.1	-1.70758	1.83605	16.9552	3.8272e-05	0.000644863	0
Lcu.2RBY.2g035810.1	0.984736	5.40225	16.9459	3.84595e-05	0.000647396	0
Lcu.2RBY.2g000200.1	1.13008	7.91016	16.9361	3.86591e-05	0.000650217	0
Lcu.2RBY.6g031320.1	-1.8399	3.92695	16.9314	3.87552e-05	0.000651293	0
Lcu.2RBY.4g003080.1	-1.99959	5.63271	16.922	3.8948e-05	0.00065399	0
Lcu.2RBY.2g060830.1	0.967716	5.56708	16.9163	3.90645e-05	0.000655033	0
Lcu.2RBY.7g027770.1	1.33446	2.39455	16.9158	3.90746e-05	0.000655033	0
Lcu.2RBY.5g068610.1	1.00393	3.20685	16.9084	3.92267e-05	0.000656411	0
Lcu.2RBY.4g049510.1	-1.28887	3.7593	16.9077	3.92411e-05	0.000656411	0
Lcu.2RBY.4g080880.1	1.18499	9.20248	16.885	3.97143e-05	0.000663563	0
Lcu.2RBY.1g066610.1	-1.75766	5.35873	16.8764	3.9894e-05	0.000666017	0
Lcu.2RBY.4g002420.1	-1.10887	4.21154	16.8729	3.99678e-05	0.000666543	0
Lcu.2RBY.2g093620.1	1.25095	4.96413	16.8718	3.99912e-05	0.000666543	0
Lcu.2RBY.4g050580.1	0.927179	5.83194	16.87	4.0029e-05	0.000666624	0
Lcu.2RBY.7g064120.1	-0.807473	4.1078	16.8564	4.03166e-05	0.000669441	0
Lcu.2RBY.4g042710.1	0.845686	6.56868	16.8558	4.03302e-05	0.000669441	0
Lcu.2RBY.6g070800.1	-0.874962	6.30838	16.8475	4.05068e-05	0.000671137	0
Lcu.2RBY.6g058790.1	-1.24768	4.75803	16.8459	4.05419e-05	0.000671137	0
Lcu.2RBY.6g057280.1	0.825175	5.30275	16.8448	4.05647e-05	0.000671137	0
Lcu.2RBY.7g001000.1	1.10075	6.04145	16.8372	4.07274e-05	0.00067297	0
Lcu.2RBY.7g019200.1	1.35503	4.2646	16.835	4.07744e-05	0.00067297	0
Lcu.2RBY.4g014750.1	-0.968414	5.19874	16.826	4.09671e-05	0.000675592	0
Lcu.2RBY.6g056470.1	1.37164	3.23909	16.813	4.12507e-05	0.000678819	0
Lcu.2RBY.1g023520.1	0.814132	5.54895	16.8034	4.14591e-05	0.000680936	0
Lcu.2RBY.7g018000.1	1.77016	2.78843	16.8017	4.1497e-05	0.000680983	0
Lcu.2RBY.6g040080.1	-1.51188	2.94199	16.8002	4.15291e-05	0.000680983	0
Lcu.2RBY.3g056930.1	-1.24835	5.46474	16.7966	4.16077e-05	0.00068146	0
Lcu.2RBY.5g043240.1	0.897393	5.50615	16.7958	4.16254e-05	0.00068146	0
Lcu.2RBY.5g026320.1	-1.88801	4.19438	16.7804	4.19655e-05	0.000686474	0
Lcu.2RBY.2g092710.1	1.42881	3.31941	16.7766	4.20497e-05	0.000687297	0
Lcu.2RBY.3g015150.1	1.09883	7.06368	16.7734	4.21188e-05	0.000687872	0
Lcu.2RBY.3g017020.1	-0.84641	4.96559	16.7506	4.26282e-05	0.000695631	0
Lcu.2RBY.6g003020.1	1.31832	5.09181	16.7328	4.30297e-05	0.000701453	0
Lcu.2RBY.1g035190.1	-0.825357	5.48311	16.7318	4.30541e-05	0.000701453	0
Lcu.2RBY.7g066530.1	1.06197	7.03134	16.7214	4.3291e-05	0.000704747	0
Lcu.2RBY.1g010400.1	0.708658	4.62648	16.7191	4.3343e-05	0.000705027	0
Lcu.2RBY.5g007000.1	-1.38107	5.51576	16.7077	4.36045e-05	0.000708713	0
Lcu.2RBY.2g056660.1	1.06198	7.09987	16.6999	4.37832e-05	0.000711047	0
Lcu.2RBY.5g028020.1	1.11754	8.68279	16.6823	4.41912e-05	0.000715523	0
Lcu.2RBY.5g061310.1	0.978332	7.63422	16.679	4.42681e-05	0.000716055	0
Lcu.2RBY.7g015920.1	-1.11011	6.91883	16.6742	4.43806e-05	0.000717304	0
Lcu.2RBY.4g078540.1	1.04202	8.58549	16.6531	4.48779e-05	0.000724765	0
Lcu.2RBY.2g050680.1	0.986881	5.63119	16.6502	4.49466e-05	0.000725296	0
Lcu.2RBY.5g044670.1	1.10268	3.49194	16.638	4.52365e-05	0.000729394	0
Lcu.2RBY.4g076140.1	1.05509	4.68192	16.6333	4.53478e-05	0.000729635	0
Lcu.2RBY.6g013280.1	-1.1151	5.70067	16.6328	4.53594e-05	0.000729635	0
Lcu.2RBY.7g055510.1	1.49077	8.23291	16.6262	4.55174e-05	0.000731597	0
Lcu.2RBY.5g013700.1	1.8493	0.564516	16.6102	4.59025e-05	0.00073662	0
Lcu.2RBY.3g061790.1	-1.34747	3.55312	16.6076	4.59674e-05	0.000736835	0
Lcu.2RBY.6g024890.1	-1.18398	3.86928	16.6067	4.59886e-05	0.000736835	0
Lcu.2RBY.2g023240.1	0.865388	5.19814	16.5981	4.61978e-05	0.000739603	0
Lcu.2RBY.4g076440.1	-1.04893	3.01531	16.593	4.63219e-05	0.000740394	0
Lcu.2RBY.1g051380.1	-1.80271	2.86455	16.5925	4.63351e-05	0.000740394	0
Lcu.2RBY.2g042610.1	1.08631	8.12748	16.5916	4.63568e-05	0.000740394	0
Lcu.2RBY.2g041350.1	1.17149	8.89262	16.5867	4.64766e-05	0.000741725	0
Lcu.2RBY.5g010730.1	1.67391	3.48424	16.5802	4.6636e-05	0.000743684	0
Lcu.2RBY.2g001850.1	1.91906	5.0036	16.5694	4.69007e-05	0.000746456	0
Lcu.2RBY.1g063800.1	1.05545	5.59229	16.5686	4.69203e-05	0.000746456	0
Lcu.2RBY.6g037220.1	-0.902917	4.06597	16.567	4.69616e-05	0.000746527	0
Lcu.2RBY.1g068550.1	1.42557	7.64683	16.5617	4.70917e-05	0.000748009	0
Lcu.2RBY.4g073070.1	-1.48241	5.94931	16.5551	4.72562e-05	0.000750035	0
Lcu.2RBY.6g062910.1	-1.34762	4.79938	16.5478	4.7438e-05	0.000752332	0
Lcu.2RBY.2g013730.1	-1.66379	2.93514	16.5399	4.76374e-05	0.000754904	0
Lcu.2RBY.2g095130.1	-1.57158	3.70414	16.5258	4.79923e-05	0.000759849	0
Lcu.2RBY.6g070470.1	-1.53606	3.94158	16.5234	4.8054e-05	0.000759849	0
Lcu.2RBY.3g037540.1	-0.987843	3.77029	16.5216	4.80993e-05	0.000759849	0
Lcu.2RBY.1g056040.1	1.02427	5.8684	16.5124	4.83333e-05	0.000762665	0
Lcu.2RBY.4g004020.1	1.32	9.27472	16.5094	4.84104e-05	0.000762665	0
Lcu.2RBY.7g045890.1	-0.842072	4.50748	16.5087	4.8428e-05	0.000762665	0
Lcu.2RBY.2g013190.1	0.90708	4.01714	16.5037	4.85545e-05	0.000764065	0
Lcu.2RBY.4g074950.1	0.904454	6.12657	16.4902	4.89012e-05	0.000768923	0
Lcu.2RBY.7g053660.1	1.35164	3.55977	16.4794	4.91815e-05	0.000772134	0
Lcu.2RBY.4g042410.1	0.94456	8.3335	16.4732	4.93419e-05	0.000774053	0
Lcu.2RBY.7g033870.1	-1.8464	2.84212	16.4489	4.99785e-05	0.000780846	0
Lcu.2RBY.1g069570.1	1.22696	5.03504	16.4479	5.00043e-05	0.000780846	0
Lcu.2RBY.7g076310.1	-1.29737	5.75621	16.4471	5.00269e-05	0.000780846	0
Lcu.2RBY.3g057590.1	-1.98345	1.62074	16.4456	5.00666e-05	0.000780846	0
Lcu.2RBY.6g037770.1	-1.33043	4.66612	16.4451	5.00783e-05	0.000780846	0
Lcu.2RBY.7g040600.1	0.98943	7.37467	16.445	5.00829e-05	0.000780846	0
Lcu.2RBY.3g068710.1	1.12063	7.39407	16.4385	5.02554e-05	0.000782891	0
Lcu.2RBY.1g069010.1	-1.34888	5.36021	16.4371	5.02912e-05	0.000782891	0
Lcu.2RBY.6g064200.1	1.01889	9.79048	16.4246	5.06234e-05	0.000786252	0
Lcu.2RBY.4g036300.1	1.39941	7.83481	16.4226	5.06787e-05	0.000786508	0
Lcu.2RBY.6g066370.1	1.51771	3.53614	16.4168	5.08328e-05	0.000788297	0
Lcu.2RBY.3g049290.1	0.873125	4.9467	16.4142	5.09026e-05	0.000788776	0
Lcu.2RBY.6g062920.1	1.50042	2.38712	16.3828	5.17525e-05	0.000800724	0
Lcu.2RBY.7g062550.1	0.907965	8.97115	16.381	5.1801e-05	0.000800862	0
Lcu.2RBY.3g018500.1	1.18849	5.05206	16.3793	5.18487e-05	0.00080099	0
Lcu.2RBY.4g033620.1	1.46021	1.29777	16.3769	5.19134e-05	0.000801379	0
Lcu.2RBY.6g049540.1	-1.40241	3.16668	16.3657	5.22221e-05	0.00080553	0
Lcu.2RBY.5g001750.1	1.80642	5.90984	16.3479	5.27138e-05	0.000812497	0
Lcu.2RBY.1g017230.1	-1.74449	6.19574	16.3425	5.28659e-05	0.000813735	0
Lcu.2RBY.1g061590.1	1.28996	8.93552	16.3422	5.28743e-05	0.000813735	0
Lcu.2RBY.3g019040.1	1.47256	8.16519	16.3366	5.30298e-05	0.000815118	0
Lcu.2RBY.1g006920.1	1.50258	7.00697	16.3361	5.30445e-05	0.000815118	0
Lcu.2RBY.4g015140.1	0.945727	5.59884	16.3334	5.31207e-05	0.000815512	0
Lcu.2RBY.1g041440.1	0.941612	5.48248	16.3323	5.31506e-05	0.000815512	0
Lcu.2RBY.3g074290.1	1.33646	4.63761	16.3285	5.32581e-05	0.000816544	0
Lcu.2RBY.1g051230.1	-1.16262	2.87622	16.3246	5.33677e-05	0.000817605	0
Lcu.2RBY.3g015210.1	0.970005	4.45044	16.3168	5.3588e-05	0.000819749	0
Lcu.2RBY.4g061170.1	1.10685	7.74846	16.3167	5.35884e-05	0.000819749	0
Lcu.2RBY.6g036110.1	-1.11941	3.51723	16.3068	5.38698e-05	0.000823433	0
Lcu.2RBY.2g020960.1	0.973545	7.13083	16.3037	5.3959e-05	0.000823848	0
Lcu.2RBY.7g076040.1	1.0023	3.81207	16.303	5.39782e-05	0.000823848	0
Lcu.2RBY.5g071910.1	1.41138	1.88815	16.295	5.42069e-05	0.000826716	0
Lcu.2RBY.2g026250.1	1.19284	3.37135	16.2732	5.48329e-05	0.000835007	0
Lcu.2RBY.5g027340.1	0.915541	7.05573	16.2716	5.48796e-05	0.000835092	0
Lcu.2RBY.2g058980.1	1.18428	2.73869	16.2577	5.52841e-05	0.000839235	0
Lcu.2RBY.6g029100.1	0.990429	5.30023	16.2559	5.53381e-05	0.000839235	0
Lcu.2RBY.7g055970.1	1.20451	3.35998	16.2552	5.53588e-05	0.000839235	0
Lcu.2RBY.4g065850.1	1.05666	4.7003	16.2409	5.57769e-05	0.000844942	0
Lcu.2RBY.6g000340.1	0.911863	4.83607	16.2334	5.59973e-05	0.000847649	0
Lcu.2RBY.1g018170.1	1.16951	7.16803	16.228	5.61567e-05	0.000849372	0
Lcu.2RBY.7g061610.1	-1.02701	4.24509	16.2251	5.62446e-05	0.000849372	0
Lcu.2RBY.7g062020.1	1.32168	2.50977	16.225	5.62482e-05	0.000849372	0
Lcu.2RBY.4g001950.1	1.25503	5.53047	16.2239	5.62787e-05	0.000849372	0
Lcu.2RBY.7g010790.1	1.93793	3.08891	16.2084	5.67424e-05	0.000855098	0
Lcu.2RBY.2g050570.1	1.09344	9.98979	16.1961	5.71123e-05	0.000860034	0
Lcu.2RBY.7g002290.1	1.08821	10.3281	16.1827	5.75162e-05	0.000865395	0
Lcu.2RBY.1g072850.1	-1.18291	3.10322	16.1796	5.7611e-05	0.000865615	0
Lcu.2RBY.7g009910.1	1.4462	6.60323	16.1727	5.78221e-05	0.000868145	0
Lcu.2RBY.5g006630.1	1.2093	5.53514	16.1687	5.79423e-05	0.000869305	0
Lcu.2RBY.2g008850.1	-0.861629	5.05768	16.1637	5.80953e-05	0.000870957	0
Lcu.2RBY.2g046990.1	0.950785	5.62601	16.1442	5.86974e-05	0.000878114	0
Lcu.2RBY.5g000150.1	-1.01593	5.71229	16.1441	5.87026e-05	0.000878114	0
Lcu.2RBY.3g041310.1	1.26828	8.50407	16.136	5.89516e-05	0.00088119	0
Lcu.2RBY.7g063660.1	1.796	3.4875	16.134	5.90156e-05	0.000881497	0
Lcu.2RBY.2g069910.1	-1.03332	6.42487	16.1297	5.91501e-05	0.000882856	0
Lcu.2RBY.5g071290.1	0.791381	6.47516	16.1183	5.95049e-05	0.000887499	0
Lcu.2RBY.5g067570.1	-1.3329	3.90752	16.1104	5.97546e-05	0.000890568	0
Lcu.2RBY.5g038160.1	1.70973	3.26572	16.106	5.98941e-05	0.000891991	0
Lcu.2RBY.6g038520.1	-1.26251	4.51711	16.0979	6.01511e-05	0.000894505	0
Lcu.2RBY.7g007720.1	1.22009	6.85129	16.0909	6.03728e-05	0.000896487	0
Lcu.2RBY.2g013120.1	-1.23097	6.76715	16.0906	6.03839e-05	0.000896487	0
Lcu.2RBY.1g046840.1	-0.817997	4.8514	16.0809	6.06922e-05	0.000899912	0
Lcu.2RBY.7g000750.1	0.97229	9.42076	16.0772	6.08132e-05	0.000901048	0
Lcu.2RBY.2g077950.1	1.44955	4.96311	16.0735	6.09305e-05	0.000902127	0
Lcu.2RBY.2g083510.1	-1.02445	3.35283	16.0694	6.10628e-05	0.000903384	0
Lcu.2RBY.2g095360.1	0.881649	5.13029	16.0681	6.11045e-05	0.000903384	0
Lcu.2RBY.2g033290.1	1.14729	5.00083	16.0602	6.13587e-05	0.000906483	0
Lcu.2RBY.6g003390.1	-1.23254	2.58212	16.057	6.14637e-05	0.000906901	0
Lcu.2RBY.2g003050.1	-1.70369	3.52286	16.056	6.14975e-05	0.000906901	0
Lcu.2RBY.4g073230.1	0.785579	6.60956	16.0552	6.15212e-05	0.000906901	0
Lcu.2RBY.5g069260.1	1.17175	8.57475	16.0504	6.16788e-05	0.000908564	0
Lcu.2RBY.3g054770.1	1.32728	6.02186	16.0391	6.20471e-05	0.000913326	0
Lcu.2RBY.3g002790.1	1.06704	6.75446	16.0305	6.23303e-05	0.000916829	0
Lcu.2RBY.5g074630.1	1.12637	5.81438	16.0274	6.24334e-05	0.00091711	0
Lcu.2RBY.2g042950.1	-1.43305	2.41203	16.0272	6.24398e-05	0.00091711	0
Lcu.2RBY.7g026580.1	-1.07944	6.72805	16.0223	6.26014e-05	0.000918819	0
Lcu.2RBY.2g006300.1	1.02055	5.25829	16.0198	6.26851e-05	0.000919381	0
Lcu.2RBY.1g055530.1	1.44832	5.32115	16.0075	6.30927e-05	0.00092469	0
Lcu.2RBY.3g048560.1	0.92245	4.56457	16.0012	6.3302e-05	0.000925768	0
Lcu.2RBY.7g064200.1	1.81273	5.54904	15.9978	6.34155e-05	0.000926743	0
Lcu.2RBY.5g051480.1	1.53065	2.12268	15.9964	6.34627e-05	0.000926765	0
Lcu.2RBY.L018410.1	0.978053	5.70667	15.9901	6.36739e-05	0.000929181	0
Lcu.2RBY.3g065720.1	1.29709	6.93209	15.9878	6.37516e-05	0.000929646	0
Lcu.2RBY.6g000260.1	1.2208	4.55667	15.9808	6.39867e-05	0.000932404	0
Lcu.2RBY.7g062650.1	-1.52527	3.00748	15.9687	6.43974e-05	0.000937715	0
Lcu.2RBY.4g015150.1	1.02268	5.7906	15.9618	6.46324e-05	0.000940462	0
Lcu.2RBY.2g033090.1	0.837687	4.91124	15.9501	6.50348e-05	0.000944284	0
Lcu.2RBY.7g031580.1	1.33106	6.80545	15.9425	6.52975e-05	0.000947422	0
Lcu.2RBY.2g023500.1	0.802874	8.25711	15.9344	6.55749e-05	0.000950765	0
Lcu.2RBY.4g048120.1	-1.24921	6.3014	15.9321	6.56571e-05	0.000951277	0
Lcu.2RBY.3g040800.1	-1.17631	3.65862	15.9281	6.57945e-05	0.000952589	0
Lcu.2RBY.2g059910.1	0.853607	5.21868	15.9223	6.59966e-05	0.000954833	0
Lcu.2RBY.7g058730.1	-1.41944	5.64899	15.9112	6.63856e-05	0.000959776	0
Lcu.2RBY.5g029440.1	-1.95494	2.91834	15.9094	6.6448e-05	0.000959994	0
Lcu.2RBY.2g009100.1	1.07657	3.62806	15.9075	6.65152e-05	0.000960023	0
Lcu.2RBY.2g023530.1	1.59083	5.50462	15.9057	6.65781e-05	0.000960023	0
Lcu.2RBY.1g028340.1	0.797904	5.13001	15.9048	6.66082e-05	0.000960023	0
Lcu.2RBY.1g068960.1	1.19016	9.42394	15.9035	6.66552e-05	0.000960023	0
Lcu.2RBY.2g012030.1	0.750327	4.97829	15.9026	6.66867e-05	0.000960023	0
Lcu.2RBY.2g008070.1	0.885213	6.73976	15.8987	6.68263e-05	0.000961351	0
Lcu.2RBY.2g011210.1	-0.844383	5.54971	15.8973	6.68741e-05	0.000961357	0
Lcu.2RBY.7g075800.1	-1.57108	4.25489	15.8951	6.69534e-05	0.000961814	0
Lcu.2RBY.3g052440.1	-0.905361	3.84252	15.8718	6.77796e-05	0.000972307	0
Lcu.2RBY.5g054490.1	-1.59802	4.57652	15.862	6.81339e-05	0.000976146	0
Lcu.2RBY.5g017790.1	0.786641	5.9767	15.8617	6.81435e-05	0.000976146	0
Lcu.2RBY.5g010680.1	1.08355	7.73767	15.8517	6.85065e-05	0.000980653	0
Lcu.2RBY.3g054530.1	-0.810427	8.53525	15.8378	6.90082e-05	0.000987139	0
Lcu.2RBY.4g040580.1	0.971691	5.28698	15.8351	6.91071e-05	0.000987856	0
Lcu.2RBY.3g018110.1	1.03775	4.61613	15.8254	6.94654e-05	0.000991945	0
Lcu.2RBY.4g066070.1	-1.14264	5.85453	15.8247	6.94909e-05	0.000991945	0
Lcu.2RBY.3g029280.1	0.942713	6.02171	15.8221	6.95834e-05	0.000992566	0
Lcu.2RBY.5g038150.1	1.28104	3.90947	15.8207	6.96365e-05	0.000992625	0
Lcu.2RBY.3g017470.1	-1.1652	5.28673	15.807	7.0144e-05	0.000998701	0
Lcu.2RBY.4g026860.1	1.55378	5.29946	15.8058	7.01852e-05	0.000998701	0
Lcu.2RBY.7g075110.1	1.47693	3.34841	15.8052	7.02104e-05	0.000998701	0
Lcu.2RBY.3g055070.1	-1.39101	4.29636	15.7841	7.09976e-05	0.00100848	0
Lcu.2RBY.7g076020.1	1.427	5.96956	15.7822	7.10666e-05	0.00100876	0
Lcu.2RBY.1g059600.1	-1.01354	8.52679	15.768	7.16031e-05	0.0010154	0
Lcu.2RBY.4g033270.1	-1.90793	3.36919	15.7661	7.16754e-05	0.0010154	0
Lcu.2RBY.7g040690.1	-1.22488	6.5056	15.757	7.20207e-05	0.00101877	0
Lcu.2RBY.2g074810.1	1.11301	6.61838	15.7569	7.20233e-05	0.00101877	0
Lcu.2RBY.6g063220.1	-1.02403	6.38574	15.7538	7.21428e-05	0.00101975	0
Lcu.2RBY.4g039000.1	-1.75891	5.34424	15.7447	7.24911e-05	0.00102325	0
Lcu.2RBY.7g012160.1	1.06884	4.59418	15.7404	7.26539e-05	0.00102412	0
Lcu.2RBY.2g086860.1	-0.914701	3.2664	15.7342	7.28959e-05	0.00102616	0
Lcu.2RBY.5g047060.1	-1.4658	3.67307	15.7313	7.30048e-05	0.00102616	0
Lcu.2RBY.2g032500.1	1.38629	5.17044	15.7307	7.30278e-05	0.00102616	0
Lcu.2RBY.4g039870.1	1.04424	8.90038	15.7305	7.3035e-05	0.00102616	0
Lcu.2RBY.6g066440.1	0.916988	3.84322	15.7301	7.30514e-05	0.00102616	0
Lcu.2RBY.7g076030.1	0.815621	4.83019	15.7231	7.33251e-05	0.00102929	0
Lcu.2RBY.7g007220.1	-0.7533	5.28337	15.7202	7.34362e-05	0.00103014	0
Lcu.2RBY.6g067400.1	-1.40684	3.63355	15.7053	7.40161e-05	0.0010348	0
Lcu.2RBY.6g057360.1	-1.62638	3.03009	15.7039	7.40717e-05	0.0010348	0
Lcu.2RBY.L013920.1	-1.4042	3.90785	15.7039	7.40732e-05	0.0010348	0
Lcu.2RBY.3g060980.1	-1.4348	2.21697	15.7037	7.40789e-05	0.0010348	0
Lcu.2RBY.4g007730.1	1.48756	6.86027	15.7032	7.41002e-05	0.0010348	0
Lcu.2RBY.7g065870.1	-1.0409	4.50089	15.7025	7.41258e-05	0.0010348	0
Lcu.2RBY.3g059320.1	-1.54453	2.48178	15.6956	7.43982e-05	0.00103789	0
Lcu.2RBY.3g053860.1	-1.02077	3.67573	15.6899	7.46216e-05	0.00104029	0
Lcu.2RBY.2g059960.1	0.868576	5.02964	15.6867	7.47475e-05	0.00104133	0
Lcu.2RBY.4g072610.1	0.896951	5.60765	15.6826	7.49086e-05	0.00104255	0
Lcu.2RBY.7g007300.1	0.813278	7.89838	15.6819	7.49381e-05	0.00104255	0
Lcu.2RBY.3g037260.1	1.02256	9.27855	15.679	7.50518e-05	0.00104342	0
Lcu.2RBY.3g062900.1	-0.948069	5.84216	15.674	7.52498e-05	0.00104546	0
Lcu.2RBY.1g023700.1	-1.9957	2.524	15.6627	7.57039e-05	0.00105072	0
Lcu.2RBY.7g028580.1	1.20356	3.08415	15.662	7.5732e-05	0.00105072	0
Lcu.2RBY.6g049380.1	-0.98968	6.01861	15.6546	7.60262e-05	0.00105408	0
Lcu.2RBY.4g051160.1	1.28003	3.58069	15.6491	7.62505e-05	0.00105647	0
Lcu.2RBY.2g046370.1	-1.5313	3.94262	15.6423	7.65251e-05	0.00105955	0
Lcu.2RBY.2g001730.1	0.819722	6.64207	15.6373	7.67251e-05	0.00106159	0
Lcu.2RBY.1g054300.1	1.7429	5.06827	15.6347	7.68297e-05	0.00106231	0
Lcu.2RBY.2g032800.1	1.00319	6.89799	15.6294	7.70454e-05	0.00106428	0
Lcu.2RBY.1g055770.1	1.20319	3.80644	15.6287	7.7077e-05	0.00106428	0
Lcu.2RBY.5g046370.1	1.17185	9.50633	15.627	7.71471e-05	0.00106452	0
Lcu.2RBY.4g037800.1	-0.992545	3.4204	15.6205	7.74096e-05	0.00106649	0
Lcu.2RBY.7g021850.1	-1.82183	3.02606	15.6204	7.74139e-05	0.00106649	0
Lcu.2RBY.5g000310.1	1.29215	7.54819	15.6196	7.74469e-05	0.00106649	0
Lcu.2RBY.7g024720.1	-1.189	3.8273	15.6112	7.77909e-05	0.0010705	0
Lcu.2RBY.7g077730.1	1.15669	6.06964	15.6066	7.79819e-05	0.00107211	0
Lcu.2RBY.2g070010.1	-1.38627	5.27974	15.6058	7.80138e-05	0.00107211	0
Lcu.2RBY.4g077550.1	-1.41085	4.06188	15.6024	7.81547e-05	0.00107332	0
Lcu.2RBY.4g019740.1	1.33772	2.93346	15.588	7.87538e-05	0.00108008	0
Lcu.2RBY.1g035220.1	1.06366	6.54265	15.5833	7.89502e-05	0.00108191	0
Lcu.2RBY.1g063160.1	1.16917	6.06842	15.5822	7.89939e-05	0.00108191	0
Lcu.2RBY.7g028570.1	1.9917	3.40279	15.5794	7.91106e-05	0.00108278	0
Lcu.2RBY.3g047680.1	0.991312	4.35117	15.5672	7.96253e-05	0.00108836	0
Lcu.2RBY.6g064010.1	0.986671	8.85743	15.5604	7.99128e-05	0.00109155	0
Lcu.2RBY.7g039340.1	-0.781588	4.7846	15.5476	8.04518e-05	0.00109686	0
Lcu.2RBY.1g000070.1	-1.00728	5.08871	15.5469	8.04827e-05	0.00109686	0
Lcu.2RBY.4g002390.1	-1.11316	3.55678	15.5442	8.06005e-05	0.00109686	0
Lcu.2RBY.1g054760.1	0.734223	5.16815	15.5429	8.06535e-05	0.00109686	0
Lcu.2RBY.1g071300.1	0.778243	5.84153	15.5423	8.06802e-05	0.00109686	0
Lcu.2RBY.5g021320.1	-1.39373	2.00376	15.5378	8.0871e-05	0.00109791	0
Lcu.2RBY.1g047890.1	0.849661	6.28801	15.5369	8.09113e-05	0.00109791	0
Lcu.2RBY.1g052200.1	-1.13669	3.82432	15.5367	8.09199e-05	0.00109791	0
Lcu.2RBY.7g070110.1	-0.920872	3.2618	15.5315	8.11401e-05	0.00110016	0
Lcu.2RBY.1g001600.1	0.807208	5.33269	15.5172	8.17566e-05	0.00110778	0
Lcu.2RBY.7g076810.1	-0.959377	6.34891	15.5136	8.19128e-05	0.00110916	0
Lcu.2RBY.6g067230.1	-1.2344	3.43705	15.5051	8.22831e-05	0.00111269	0
Lcu.2RBY.6g053360.1	-1.96786	1.25676	15.4796	8.34e-05	0.00112704	0
Lcu.2RBY.4g004860.1	-1.41465	4.79841	15.4741	8.36415e-05	0.00112955	0
Lcu.2RBY.2g066560.1	0.994887	6.83244	15.4714	8.37645e-05	0.00113008	0
Lcu.2RBY.5g017240.1	-0.850204	4.35397	15.4707	8.37923e-05	0.00113008	0
Lcu.2RBY.5g061060.1	0.771539	4.88344	15.4654	8.40274e-05	0.00113116	0
Lcu.2RBY.2g004280.1	-1.01704	3.14581	15.4652	8.40399e-05	0.00113116	0
Lcu.2RBY.5g003520.1	-0.860532	4.82572	15.4619	8.41855e-05	0.001132	0
Lcu.2RBY.2g007340.1	-0.881256	8.07812	15.4613	8.42139e-05	0.001132	0
Lcu.2RBY.1g031630.1	1.21999	8.78129	15.4478	8.48147e-05	0.00113857	0
Lcu.2RBY.1g065070.1	0.863369	8.6398	15.4448	8.49523e-05	0.00113966	0
Lcu.2RBY.2g091350.1	1.93364	9.08757	15.4425	8.50522e-05	0.00114025	0
Lcu.2RBY.2g044940.1	0.957764	5.00443	15.4316	8.55463e-05	0.00114612	0
Lcu.2RBY.4g067100.1	1.33852	6.24474	15.4286	8.56828e-05	0.00114719	0
Lcu.2RBY.6g046920.1	-1.80296	4.41468	15.421	8.60286e-05	0.00115106	0
Lcu.2RBY.3g053650.1	-1.23714	2.96251	15.4099	8.65319e-05	0.00115703	0
Lcu.2RBY.4g028000.1	0.811741	6.34532	15.4059	8.67186e-05	0.00115851	0
Lcu.2RBY.2g082200.1	1.71037	7.06042	15.405	8.67569e-05	0.00115851	0
Lcu.2RBY.5g063330.1	1.07697	4.26304	15.3827	8.77869e-05	0.00117072	0
Lcu.2RBY.4g068410.1	1.11601	5.22142	15.3812	8.78567e-05	0.00117088	0
Lcu.2RBY.4g063790.1	1.00178	4.28286	15.3779	8.80137e-05	0.00117192	0
Lcu.2RBY.7g029520.1	-1.2225	3.48652	15.3771	8.80501e-05	0.00117192	0
Lcu.2RBY.5g044780.1	1.80639	6.63457	15.3707	8.83475e-05	0.001175	0
Lcu.2RBY.5g030300.1	0.809683	3.40228	15.3696	8.8399e-05	0.001175	0
Lcu.2RBY.3g053040.1	0.951303	5.01344	15.3684	8.84551e-05	0.001175	0
Lcu.2RBY.1g061210.1	-0.822228	3.49257	15.3594	8.88794e-05	0.00117986	0
Lcu.2RBY.1g000800.1	1.19516	8.27217	15.3578	8.89547e-05	0.00118009	0
Lcu.2RBY.4g081960.1	1.03371	3.25724	15.3557	8.90503e-05	0.00118059	0
Lcu.2RBY.4g023980.1	0.814195	3.73722	15.3444	8.95882e-05	0.00118694	0
Lcu.2RBY.3g008440.1	-0.884869	4.56944	15.3418	8.97109e-05	0.00118705	0
Lcu.2RBY.7g077440.1	1.14666	6.87786	15.3417	8.97134e-05	0.00118705	0
Lcu.2RBY.5g065970.1	-1.11036	5.15472	15.34	8.97946e-05	0.00118725	0
Lcu.2RBY.2g092620.1	0.840247	6.70216	15.3381	8.98866e-05	0.00118725	0
Lcu.2RBY.4g017200.1	-1.67108	3.01031	15.3226	9.06262e-05	0.00119601	0
Lcu.2RBY.5g056620.1	1.32813	10.7291	15.3103	9.12187e-05	0.0012025	0
Lcu.2RBY.1g054670.1	1.00447	4.3359	15.3099	9.1237e-05	0.0012025	0
Lcu.2RBY.3g048180.1	1.35113	2.3961	15.305	9.14751e-05	0.00120428	0
Lcu.2RBY.7g071850.1	1.05729	5.48843	15.3047	9.14902e-05	0.00120428	0
Lcu.2RBY.3g008400.1	-1.15685	5.405	15.3032	9.1562e-05	0.00120444	0
Lcu.2RBY.1g045890.1	-0.843751	4.01792	15.2977	9.18263e-05	0.00120713	0
Lcu.2RBY.4g053340.1	-1.83517	0.958028	15.287	9.23482e-05	0.00121242	0
Lcu.2RBY.1g045510.1	0.81005	5.90438	15.2773	9.28255e-05	0.0012179	0
Lcu.2RBY.5g074420.1	-1.11695	2.87252	15.2723	9.30727e-05	0.00122021	0
Lcu.2RBY.4g070370.1	-1.04881	3.61287	15.2567	9.38442e-05	0.00122734	0
Lcu.2RBY.2g063740.1	1.05918	3.88692	15.2543	9.39641e-05	0.00122807	0
Lcu.2RBY.5g007620.1	1.00158	5.10501	15.2517	9.40941e-05	0.00122898	0
Lcu.2RBY.3g073150.1	-0.954142	5.42364	15.2468	9.43384e-05	0.00123138	0
Lcu.2RBY.6g006080.1	-1.31579	5.53026	15.2422	9.45689e-05	0.00123285	0
Lcu.2RBY.4g077710.1	1.23281	6.68728	15.2421	9.4573e-05	0.00123285	0
Lcu.2RBY.L003310.1	1.98125	5.57821	15.2329	9.50309e-05	0.00123723	0
Lcu.2RBY.4g047740.1	-1.21883	3.20723	15.2304	9.51585e-05	0.0012381	0
Lcu.2RBY.1g000580.1	0.938253	5.86964	15.2279	9.52857e-05	0.00123896	0
Lcu.2RBY.2g032260.1	-0.874789	6.53734	15.2251	9.5425e-05	0.00123963	0
Lcu.2RBY.3g033810.1	-1.17567	6.57381	15.2244	9.54598e-05	0.00123963	0
Lcu.2RBY.5g002340.1	0.67839	6.45774	15.2193	9.57206e-05	0.00124222	0
Lcu.2RBY.7g010970.1	-1.03493	7.22435	15.214	9.59877e-05	0.00124489	0
Lcu.2RBY.6g056670.1	-1.21775	2.43933	15.2109	9.61476e-05	0.00124617	0
Lcu.2RBY.1g074480.1	1.23439	4.74116	15.2057	9.6414e-05	0.00124883	0
Lcu.2RBY.1g032740.1	-0.846139	4.93226	15.2035	9.6522e-05	0.00124943	0
Lcu.2RBY.1g071460.1	-1.40185	3.5762	15.1975	9.68299e-05	0.00125191	0
Lcu.2RBY.5g071530.1	1.40401	2.85701	15.1974	9.68371e-05	0.00125191	0
Lcu.2RBY.2g000900.1	-0.671416	5.9872	15.1819	9.76323e-05	0.00126138	0
Lcu.2RBY.1g010300.1	1.24341	4.38537	15.1765	9.79144e-05	0.00126267	0
Lcu.2RBY.2g024800.1	1.26318	6.27472	15.1764	9.79186e-05	0.00126267	0
Lcu.2RBY.2g001690.1	1.16079	5.14925	15.1726	9.81153e-05	0.0012644	0
Lcu.2RBY.L015950.1	-1.99763	3.71107	15.1616	9.86897e-05	0.001271	0
Lcu.2RBY.3g039730.1	-1.7133	2.7086	15.1578	9.8888e-05	0.00127274	0
Lcu.2RBY.6g024040.1	-1.34357	5.84532	15.1519	9.9198e-05	0.00127592	0
Lcu.2RBY.1g076670.1	0.932157	6.49921	15.1505	9.92717e-05	0.00127606	0
Lcu.2RBY.6g053030.1	-1.00667	6.75313	15.1456	9.95298e-05	0.00127785	0
Lcu.2RBY.1g002110.1	-0.908428	3.72905	15.1455	9.95369e-05	0.00127785	0
Lcu.2RBY.2g085660.1	-1.22944	4.81674	15.1441	9.96113e-05	0.001278	0
[truncated: 18,286 more rows]

## Sheet: CsX_CmX
Lentil cv. Castellana/axilary bud versus Campisi/axilary bud
Transcript_ID	logFC	logCPM	LR	PValue	FDR	DE
Lcu.2RBY.5g014690.1	13.8586	5.89699	606.634	6.03762e-134	1.22467e-129	up		down	681
Lcu.2RBY.2g058250.1	11.2135	4.84331	516.306	2.69254e-114	1.21875e-110	up		up	694
Lcu.2RBY.3g032610.1	12.5908	4.7759	516.088	3.00422e-114	1.21875e-110	up		TOT	1375
Lcu.2RBY.2g013520.1	13.0162	5.36139	515.488	4.05673e-114	1.37145e-110	up
Lcu.2RBY.6g003290.1	12.4286	4.68529	441.646	4.7445e-98	1.37482e-94	up
Lcu.2RBY.6g037260.1	11.7197	3.98073	432.733	4.13089e-96	1.04739e-92	up
Lcu.2RBY.1g015210.1	12.347	4.61086	429.008	2.67172e-95	6.02145e-92	up
Lcu.2RBY.6g009550.1	11.5625	3.59914	420.911	1.54559e-93	3.13508e-90	up
Lcu.2RBY.5g049880.1	11.749	3.65938	396.424	3.30733e-88	5.59048e-85	up
Lcu.2RBY.7g064370.1	11.7697	4.02407	393.425	1.48697e-87	2.32013e-84	up
Lcu.2RBY.6g004400.1	12.6557	4.98471	377.824	3.70366e-84	5.36608e-81	up
Lcu.2RBY.7g073890.1	5.93146	4.0371	350.258	3.72392e-78	4.44329e-75	up
Lcu.2RBY.6g070700.1	9.18931	4.77765	337.129	2.69229e-75	3.03392e-72	up
Lcu.2RBY.4g046290.1	11.6806	4.05233	330.049	9.37735e-74	9.51051e-71	up
Lcu.2RBY.3g034060.1	11.4183	3.85474	326.181	6.52355e-73	6.30112e-70	up
Lcu.2RBY.3g045770.1	7.0623	4.3239	325.567	8.87933e-73	8.18674e-70	up
Lcu.2RBY.4g036060.1	5.22953	4.37313	321.665	6.28317e-72	5.54121e-69	up
Lcu.2RBY.1g064790.1	8.85192	4.07848	313.966	2.98736e-70	2.52482e-67	up
Lcu.2RBY.5g038750.1	11.0591	3.14143	309.18	3.29478e-69	2.67325e-66	up
Lcu.2RBY.4g056000.1	11.3085	3.4786	304.22	3.96556e-68	3.09374e-65	up
Lcu.2RBY.5g045890.1	5.22573	4.34475	304.1	4.21348e-68	3.16541e-65	up
Lcu.2RBY.2g029260.1	9.27678	4.0745	297.05	1.44724e-66	1.01227e-63	up
Lcu.2RBY.3g069540.1	9.86372	4.49086	293.808	7.35819e-66	4.97512e-63	up
Lcu.2RBY.5g037990.1	6.9002	3.38374	290.568	3.7388e-65	2.44638e-62	up
Lcu.2RBY.5g024240.1	10.7722	2.99357	290.305	4.26736e-65	2.70497e-62	up
Lcu.2RBY.1g010200.1	7.60028	3.87685	285.642	4.42795e-64	2.72171e-61	up
Lcu.2RBY.6g050550.1	8.51049	3.19818	259.765	1.93057e-58	1.05837e-55	up
Lcu.2RBY.5g040410.1	11.0663	2.98135	257.623	5.65664e-58	3.01946e-55	up
Lcu.2RBY.5g022880.1	10.7196	2.89473	251.904	9.98443e-57	5.19293e-54	up
Lcu.2RBY.4g043460.1	10.4881	2.32709	251.648	1.13548e-56	5.75802e-54	up
Lcu.2RBY.5g053810.1	10.5127	2.59198	249.822	2.83906e-56	1.40457e-53	up
Lcu.2RBY.4g038290.1	10.8134	3.13585	248.747	4.87014e-56	2.35204e-53	up
Lcu.2RBY.3g029780.1	7.18753	4.39401	242.326	1.22308e-54	5.39324e-52	up
Lcu.2RBY.5g022310.1	10.4772	2.81848	238.411	8.73275e-54	3.615e-51	up
Lcu.2RBY.1g063740.1	10.6805	2.41203	232.918	1.37691e-52	5.58585e-50	up
Lcu.2RBY.4g012370.1	10.5459	2.61998	231.289	3.12094e-52	1.24128e-49	up
Lcu.2RBY.1g077620.1	11.2245	3.39825	231.128	3.38277e-52	1.31954e-49	up
Lcu.2RBY.6g021070.1	11.3276	3.62925	227.788	1.8105e-51	6.92911e-49	up
Lcu.2RBY.2g046010.1	7.26816	2.62558	223.478	1.57708e-50	5.92398e-48	up
Lcu.2RBY.2g003990.1	6.01552	2.93083	220.638	6.56352e-50	2.42063e-47	up
Lcu.2RBY.1g001810.1	5.36953	3.85931	218.125	2.31946e-49	8.40141e-47	up
Lcu.2RBY.4g046740.1	10.1068	2.3472	217.284	3.53847e-49	1.2592e-46	up
Lcu.2RBY.3g033190.1	10.9279	3.20353	214.546	1.39991e-48	4.89583e-46	up
Lcu.2RBY.2g042060.1	11.2421	3.50556	213.863	1.97307e-48	6.78336e-46	up
Lcu.2RBY.7g006190.1	3.61101	4.37057	213.564	2.29275e-48	7.75101e-46	up
Lcu.2RBY.5g069390.1	7.15878	2.66373	211.278	7.22751e-48	2.40332e-45	up
Lcu.2RBY.1g020340.1	10.5804	2.55818	210.658	9.87201e-48	3.22974e-45	up
Lcu.2RBY.1g021290.1	9.27618	3.27515	203.914	2.92306e-46	9.41133e-44	up
Lcu.2RBY.2g037960.1	10.5874	2.77385	200.877	1.34403e-45	4.13067e-43	up
Lcu.2RBY.4g036730.1	6.73389	4.92525	198.126	5.35549e-45	1.62136e-42	up
Lcu.2RBY.1g022770.1	10.1086	2.58615	195.817	1.70896e-44	5.09771e-42	up
Lcu.2RBY.4g017350.1	9.85755	2.26572	195.195	2.33645e-44	6.86849e-42	up
Lcu.2RBY.5g044430.1	4.17794	5.23462	192.182	1.06207e-43	3.03422e-41	up
Lcu.2RBY.2g016140.1	7.545	2.98673	190.878	2.04464e-43	5.76021e-41	up
Lcu.2RBY.6g001020.1	7.18162	2.53189	190.659	2.28276e-43	6.34294e-41	up
Lcu.2RBY.5g037270.1	9.88378	1.94096	186.903	1.50803e-42	3.97259e-40	up
Lcu.2RBY.2g011100.1	9.89264	2.06485	184.809	4.31908e-42	1.12318e-39	up
Lcu.2RBY.5g018410.1	9.91668	2.06696	182.47	1.40011e-41	3.5949e-39	up
Lcu.2RBY.2g028070.1	10.782	3.17403	180.777	3.27913e-41	8.21159e-39	up
Lcu.2RBY.1g057930.1	9.76888	2.06726	177.466	1.73261e-40	4.23426e-38	up
Lcu.2RBY.7g036800.1	9.62578	1.92595	175.958	3.69825e-40	8.9304e-38	up
Lcu.2RBY.2g057790.1	9.98495	2.08885	175.871	3.86315e-40	9.21883e-38	up
Lcu.2RBY.3g038630.1	10.2187	2.61531	175.126	5.62037e-40	1.32562e-37	up
Lcu.2RBY.2g057420.1	8.51993	2.32225	170.922	4.65343e-39	1.06056e-36	up
Lcu.2RBY.2g096780.1	9.64717	1.51795	169.265	1.07074e-38	2.4132e-36	up
Lcu.2RBY.4g060960.1	4.1555	3.4518	168.105	1.91921e-38	4.27795e-36	up
Lcu.2RBY.3g014360.1	9.91371	1.87497	167.905	2.12233e-38	4.62896e-36	up
Lcu.2RBY.1g025390.1	10.1293	2.09525	164.495	1.17933e-37	2.49183e-35	up
Lcu.2RBY.1g062440.1	10.8396	3.36711	164.04	1.48258e-37	3.10027e-35	up
Lcu.2RBY.4g065290.1	4.46788	4.05103	162.735	2.85829e-37	5.91609e-35	up
Lcu.2RBY.2g008930.1	9.57098	1.74001	161.941	4.26226e-37	8.7329e-35	up
Lcu.2RBY.4g041030.1	9.68412	1.91834	153.227	3.418e-35	6.66641e-33	up
Lcu.2RBY.6g004620.1	6.3703	2.70761	152.899	4.03061e-35	7.78638e-33	up
Lcu.2RBY.6g050080.1	9.74422	2.27947	152.694	4.46785e-35	8.54961e-33	up
Lcu.2RBY.2g028670.1	10.2676	2.19497	151.842	6.85971e-35	1.28836e-32	up
Lcu.2RBY.4g032280.1	6.78197	1.99124	151.377	8.66954e-35	1.59866e-32	up
Lcu.2RBY.4g051910.1	7.10899	1.75111	150.698	1.21995e-34	2.22932e-32	up
Lcu.2RBY.2g008830.1	9.85063	1.90286	149.695	2.02121e-34	3.59633e-32	up
Lcu.2RBY.3g038610.1	9.42303	1.82892	145.804	1.43309e-33	2.48452e-31	up
Lcu.2RBY.4g064660.1	6.78885	2.43042	144.037	3.48822e-33	5.79959e-31	up
Lcu.2RBY.2g008950.1	9.60001	1.93442	142.22	8.70456e-33	1.43547e-30	up
Lcu.2RBY.3g045570.1	6.74144	4.8299	141.862	1.04269e-32	1.70564e-30	up
Lcu.2RBY.6g012170.1	9.56411	1.5347	139.755	3.01182e-32	4.81037e-30	up
Lcu.2RBY.2g028080.1	6.57195	3.07736	137.823	7.96539e-32	1.25248e-29	up
Lcu.2RBY.2g074520.1	6.9441	2.49895	137.661	8.64295e-32	1.34857e-29	up
Lcu.2RBY.5g021810.1	9.9749	2.3143	137.272	1.05159e-31	1.62827e-29	up
Lcu.2RBY.1g070510.1	9.12896	1.2152	136.617	1.46208e-31	2.24673e-29	up
Lcu.2RBY.3g050960.1	6.42149	2.67722	136.365	1.66008e-31	2.53181e-29	up
Lcu.2RBY.4g052290.1	9.06101	1.1272	135.441	2.64376e-31	4.00194e-29	up
Lcu.2RBY.4g045240.1	9.26296	1.63677	132.702	1.05036e-30	1.56658e-28	up
Lcu.2RBY.1g072570.1	8.30096	2.22121	132.614	1.09812e-30	1.62585e-28	up
Lcu.2RBY.1g001760.1	7.37346	2.02901	132.418	1.21231e-30	1.7691e-28	up
Lcu.2RBY.3g045990.1	9.35419	1.90827	130.107	3.88303e-30	5.39475e-28	up
Lcu.2RBY.4g010970.1	3.07036	3.64475	129.411	5.51371e-30	7.50605e-28	up
Lcu.2RBY.7g058440.1	9.44188	1.59264	127.784	1.25147e-29	1.69233e-27	up
Lcu.2RBY.3g007590.1	9.36468	1.71434	127.295	1.60132e-29	2.12743e-27	up
Lcu.2RBY.2g018820.1	6.17353	3.12813	127.293	1.60237e-29	2.12743e-27	up
Lcu.2RBY.6g047040.1	4.79698	4.39615	127.291	1.6047e-29	2.12743e-27	up
Lcu.2RBY.7g063510.1	9.07325	1.35011	126.383	2.53468e-29	3.27475e-27	up
Lcu.2RBY.5g053820.1	10.7101	2.67562	125.474	4.0075e-29	5.11246e-27	up
Lcu.2RBY.5g025090.1	9.30278	1.64986	125.316	4.33928e-29	5.50112e-27	up
Lcu.2RBY.2g075400.1	9.1013	1.20017	124.367	7.00259e-29	8.82239e-27	up
Lcu.2RBY.5g033030.1	9.31712	1.88882	123.661	9.99461e-29	1.24375e-26	up
Lcu.2RBY.4g022070.1	8.7821	1.43954	121.693	2.69518e-28	3.2736e-26	up
Lcu.2RBY.7g049120.1	9.2648	1.58187	121.166	3.51434e-28	4.24315e-26	up
Lcu.2RBY.7g025200.1	9.59065	1.89193	120.698	4.45006e-28	5.34113e-26	up
Lcu.2RBY.4g065320.1	7.63256	1.85859	120.271	5.51888e-28	6.585e-26	up
Lcu.2RBY.L006180.1	9.22379	1.54099	117.842	1.87719e-27	2.18833e-25	up
Lcu.2RBY.6g050560.1	9.43245	1.61198	117.695	2.02228e-27	2.34399e-25	up
Lcu.2RBY.2g037290.1	9.37194	1.50697	116.902	3.01665e-27	3.45705e-25	up
Lcu.2RBY.4g048770.1	9.54975	1.90359	116.305	4.07493e-27	4.64359e-25	up
Lcu.2RBY.6g061550.1	6.83614	2.08899	116.175	4.35175e-27	4.93133e-25	up
Lcu.2RBY.1g072860.1	4.57742	3.1755	115.88	5.04945e-27	5.65873e-25	up
Lcu.2RBY.7g053880.1	9.47748	1.93395	115.637	5.70803e-27	6.36163e-25	up
Lcu.2RBY.6g067190.1	2.9773	5.20171	115.337	6.64128e-27	7.3613e-25	up
Lcu.2RBY.3g069530.1	7.19366	2.33229	115.094	7.50505e-27	8.22878e-25	up
Lcu.2RBY.3g029930.1	9.1048	1.63906	113.654	1.55165e-26	1.6565e-24	up
Lcu.2RBY.6g062280.1	7.17235	1.86461	112.87	2.30429e-26	2.43439e-24	up
Lcu.2RBY.L000240.1	9.32523	1.80831	111.645	4.27464e-26	4.44651e-24	up
Lcu.2RBY.L001190.1	7.34627	2.39078	110.813	6.50244e-26	6.66139e-24	up
Lcu.2RBY.4g032270.1	6.16624	2.08623	110.24	8.68336e-26	8.85092e-24	up
Lcu.2RBY.3g029850.1	4.07966	2.57219	109.312	1.3865e-25	1.40618e-23	up
Lcu.2RBY.L005910.1	9.1074	1.56962	108.544	2.0429e-25	2.0514e-23	up
Lcu.2RBY.2g008920.1	8.86568	1.5364	107.347	3.73744e-25	3.68011e-23	up
Lcu.2RBY.4g009440.1	4.18007	3.28156	106.918	4.63952e-25	4.50277e-23	up
Lcu.2RBY.L005850.1	8.89833	1.46351	106.415	5.97942e-25	5.74818e-23	up
Lcu.2RBY.2g027870.1	7.56962	1.71781	105.959	7.52749e-25	7.13494e-23	up
Lcu.2RBY.6g026280.1	9.37286	1.26016	105.012	1.21371e-24	1.14506e-22	up
Lcu.2RBY.4g078940.1	9.65898	2.00065	104.599	1.49546e-24	1.40435e-22	up
Lcu.2RBY.1g013950.1	7.61668	1.49234	102.795	3.71659e-24	3.44234e-22	up
Lcu.2RBY.5g019860.1	11.6028	3.55883	101.318	7.83343e-24	7.22243e-22	up
Lcu.2RBY.5g016210.1	8.58373	0.643257	101.237	8.1595e-24	7.48902e-22	up
Lcu.2RBY.6g007770.1	5.22222	2.71162	100.731	1.05388e-23	9.58609e-22	up
Lcu.2RBY.2g008940.1	5.33462	2.40259	100.691	1.07521e-23	9.73645e-22	up
Lcu.2RBY.3g038620.1	9.28233	1.75383	100.553	1.15283e-23	1.03929e-21	up
Lcu.2RBY.1g058950.1	9.03972	1.2373	100.427	1.22863e-23	1.10273e-21	up
Lcu.2RBY.5g033040.1	8.63578	1.10266	100.406	1.24147e-23	1.10934e-21	up
Lcu.2RBY.3g036610.1	9.10597	0.711979	99.834	1.65723e-23	1.47436e-21	up
Lcu.2RBY.4g029820.1	3.00947	3.23085	99.6485	1.81994e-23	1.61204e-21	up
Lcu.2RBY.3g011380.1	6.51956	1.43281	97.9649	4.2586e-23	3.72334e-21	up
Lcu.2RBY.3g043430.1	7.19226	1.99105	97.8162	4.59086e-23	3.99661e-21	up
Lcu.2RBY.6g053290.1	6.12739	3.08467	97.5901	5.14604e-23	4.4418e-21	up
Lcu.2RBY.1g049200.1	8.36717	0.483287	96.7528	7.85472e-23	6.72258e-21	up
Lcu.2RBY.5g039770.1	11.1462	2.55245	96.4665	9.07668e-23	7.7034e-21	up
Lcu.2RBY.7g056710.1	8.98104	1.3938	96.1827	1.04756e-22	8.85362e-21	up
Lcu.2RBY.3g046220.1	9.98114	1.99683	95.168	1.7489e-22	1.4659e-20	up
Lcu.2RBY.2g074510.1	9.13146	1.35822	94.3546	2.63779e-22	2.19282e-20	up
Lcu.2RBY.5g031240.1	6.60731	1.30099	94.0152	3.13109e-22	2.59229e-20	up
Lcu.2RBY.5g046490.1	8.91273	1.26244	93.0339	5.14059e-22	4.22153e-20	up
Lcu.2RBY.2g024480.1	9.28524	1.6661	92.7343	5.98082e-22	4.87209e-20	up
Lcu.2RBY.4g052280.1	9.43111	1.68556	92.1701	7.95358e-22	6.402e-20	up
Lcu.2RBY.6g023590.1	9.03794	1.07992	92.1588	7.99915e-22	6.41324e-20	up
Lcu.2RBY.6g028580.1	7.76472	2.21246	91.8704	9.25411e-22	7.33244e-20	up
Lcu.2RBY.3g007580.1	3.64421	2.71957	90.6823	1.68697e-21	1.3263e-19	up
Lcu.2RBY.5g047980.1	9.14565	0.741284	90.483	1.86574e-21	1.46119e-19	up
Lcu.2RBY.3g018610.1	8.29345	0.529397	90.3449	2.00065e-21	1.56082e-19	up
Lcu.2RBY.6g013740.1	4.42532	2.39847	89.6895	2.78632e-21	2.16543e-19	up
Lcu.2RBY.1g077450.1	8.26642	0.589577	88.6181	4.78899e-21	3.67954e-19	up
Lcu.2RBY.3g064180.1	7.18095	2.27103	88.5798	4.88256e-21	3.73728e-19	up
Lcu.2RBY.3g011400.1	4.96728	1.72	86.9085	1.13659e-20	8.57051e-19	up
Lcu.2RBY.2g077970.1	9.10026	0.840684	86.4236	1.45239e-20	1.09113e-18	up
Lcu.2RBY.5g053800.1	4.88031	2.75808	86.3639	1.49696e-20	1.12046e-18	up
Lcu.2RBY.4g053790.1	10.0374	1.57877	86.0685	1.73811e-20	1.29142e-18	up
Lcu.2RBY.2g008910.1	9.08759	1.95236	85.8866	1.90559e-20	1.41069e-18	up
Lcu.2RBY.L005650.1	2.62503	3.8984	85.0952	2.84343e-20	2.08217e-18	up
Lcu.2RBY.4g058760.1	5.34603	2.12604	84.9748	3.02185e-20	2.20486e-18	up
Lcu.2RBY.6g009740.1	7.06834	1.5768	84.3365	4.17336e-20	3.01255e-18	up
Lcu.2RBY.L014660.1	4.22365	2.47258	83.9938	4.96319e-20	3.56998e-18	up
Lcu.2RBY.2g080080.1	8.28067	0.903142	83.9459	5.08502e-20	3.64469e-18	up
Lcu.2RBY.4g007470.1	8.10354	0.466854	83.5781	6.12472e-20	4.35908e-18	up
Lcu.2RBY.4g007460.1	8.51956	0.941854	83.3962	6.71517e-20	4.74601e-18	up
Lcu.2RBY.2g096560.1	4.04954	3.18231	83.326	6.95785e-20	4.90046e-18	up
Lcu.2RBY.4g019360.1	8.38928	0.712571	82.9416	8.45139e-20	5.93177e-18	up
Lcu.2RBY.1g010060.1	3.74857	3.25738	82.9314	8.49497e-20	5.94179e-18	up
Lcu.2RBY.L015430.1	8.89218	0.942664	82.3056	1.16593e-19	8.09923e-18	up
Lcu.2RBY.2g053580.1	8.99706	1.18864	82.1337	1.27184e-19	8.80476e-18	up
Lcu.2RBY.5g038580.1	9.38105	0.906661	81.8643	1.45756e-19	1.00561e-17	up
Lcu.2RBY.7g072190.1	6.80318	1.954	80.5687	2.80771e-19	1.91113e-17	up
Lcu.2RBY.2g080070.1	8.47909	0.627648	79.9117	3.91529e-19	2.62973e-17	up
Lcu.2RBY.5g009300.1	8.78046	1.1955	79.2711	5.41473e-19	3.58929e-17	up
Lcu.2RBY.2g033270.1	9.11575	1.97869	79.0297	6.11817e-19	4.04238e-17	up
Lcu.2RBY.4g037000.1	8.39343	0.103513	77.9482	1.05781e-18	6.89921e-17	up
Lcu.2RBY.4g009590.1	5.04518	2.907	77.7526	1.1679e-18	7.59282e-17	up
Lcu.2RBY.4g058750.1	6.62318	1.114	77.6898	1.20561e-18	7.7881e-17	up
Lcu.2RBY.5g024480.1	8.5199	0.666917	77.258	1.50022e-18	9.59954e-17	up
Lcu.2RBY.6g036050.1	8.88454	0.955325	77.0071	1.70341e-18	1.08313e-16	up
Lcu.2RBY.7g073880.1	6.57859	1.44284	76.7191	1.97086e-18	1.24539e-16	up
Lcu.2RBY.6g011560.1	4.76068	1.51564	75.8239	3.10129e-18	1.94156e-16	up
Lcu.2RBY.4g073580.1	6.59902	1.40484	75.2771	4.0907e-18	2.5531e-16	up
Lcu.2RBY.2g029030.1	6.4483	3.41883	74.7702	5.28827e-18	3.2604e-16	up
Lcu.2RBY.6g043530.1	8.66601	1.27496	74.445	6.2351e-18	3.83251e-16	up
Lcu.2RBY.3g025020.1	5.18256	1.29137	74.3811	6.44032e-18	3.9348e-16	up
Lcu.2RBY.4g055880.1	8.10004	0.46677	73.9133	8.16255e-18	4.95716e-16	up
Lcu.2RBY.3g019470.1	2.63698	2.46868	73.8356	8.49005e-18	5.14066e-16	up
Lcu.2RBY.6g003510.1	8.93351	0.775391	73.5204	9.96007e-18	5.99496e-16	up
Lcu.2RBY.L008990.1	8.81809	1.09663	73.4518	1.03125e-17	6.18872e-16	up
Lcu.2RBY.7g055880.1	2.48326	4.33895	73.1855	1.18018e-17	7.06157e-16	up
Lcu.2RBY.5g046480.1	8.49983	1.06855	72.5683	1.61348e-17	9.59763e-16	up
Lcu.2RBY.4g049420.1	6.76499	1.97379	72.5313	1.644e-17	9.75054e-16	up
Lcu.2RBY.5g056660.1	9.11873	1.58574	71.5381	2.71952e-17	1.58514e-15	up
Lcu.2RBY.5g016340.1	2.57209	4.07568	71.4518	2.84117e-17	1.6513e-15	up
Lcu.2RBY.2g077960.1	8.61027	0.497905	71.2547	3.13969e-17	1.8144e-15	up
Lcu.2RBY.1g053290.1	8.59458	0.94167	71.2412	3.16116e-17	1.81646e-15	up
Lcu.2RBY.4g071370.1	8.0303	0.801095	71.0374	3.50523e-17	2.00848e-15	up
Lcu.2RBY.4g048560.1	8.01071	0.0916687	70.8039	3.94562e-17	2.24182e-15	up
Lcu.2RBY.4g034510.1	7.95317	0.679927	70.7332	4.08959e-17	2.31713e-15	up
Lcu.2RBY.6g070200.1	2.3087	4.48734	70.584	4.41069e-17	2.4921e-15	up
Lcu.2RBY.1g067680.1	8.22845	0.135438	69.9804	5.9896e-17	3.35616e-15	up
Lcu.2RBY.4g071720.1	8.24128	0.734656	69.9484	6.08754e-17	3.40164e-15	up
Lcu.2RBY.1g050850.1	7.74212	0.370096	69.8886	6.27493e-17	3.48714e-15	up
Lcu.2RBY.2g030580.1	4.90944	1.9968	69.7497	6.73273e-17	3.73133e-15	up
Lcu.2RBY.5g053780.1	4.99568	0.570591	69.7061	6.88326e-17	3.80436e-15	up
Lcu.2RBY.1g020330.1	8.26132	0.448673	69.513	7.59127e-17	4.17294e-15	up
Lcu.2RBY.4g057140.1	9.87361	2.18651	69.1311	9.21333e-17	5.03728e-15	up
Lcu.2RBY.4g031280.1	5.80734	2.39821	68.1271	1.53287e-16	8.2474e-15	up
Lcu.2RBY.1g020430.1	7.5379	0.229517	68.0627	1.58375e-16	8.49859e-15	up
Lcu.2RBY.2g057800.1	8.06986	0.221412	67.9314	1.69284e-16	9.06004e-15	up
Lcu.2RBY.3g026970.1	8.03013	0.353657	67.793	1.8159e-16	9.66762e-15	up
Lcu.2RBY.5g016720.1	8.44456	0.714481	67.6799	1.92312e-16	1.02116e-14	up
Lcu.2RBY.5g016220.1	7.76141	-0.235663	67.5023	2.10445e-16	1.11411e-14	up
Lcu.2RBY.3g011690.1	8.63783	0.395871	67.4979	2.10913e-16	1.11411e-14	up
Lcu.2RBY.2g011850.1	7.7236	-0.174565	67.4676	2.1418e-16	1.12842e-14	up
Lcu.2RBY.2g011670.1	4.97458	1.05194	67.3925	2.22495e-16	1.16617e-14	up
Lcu.2RBY.6g025510.1	8.61684	1.06857	67.3665	2.25442e-16	1.17857e-14	up
Lcu.2RBY.6g023170.1	8.6002	0.944534	66.3991	3.68278e-16	1.91052e-14	up
Lcu.2RBY.4g019370.1	8.03708	0.676534	66.0934	4.30051e-16	2.22529e-14	up
Lcu.2RBY.6g062290.1	8.34935	0.756977	65.7587	5.09651e-16	2.63048e-14	up
Lcu.2RBY.6g012430.1	8.35135	0.00732351	65.2689	6.53461e-16	3.36416e-14	up
Lcu.2RBY.1g053030.1	7.99173	0.269162	65.1954	6.78276e-16	3.47428e-14	up
Lcu.2RBY.2g053570.1	8.20056	0.524361	65.032	7.36928e-16	3.7652e-14	up
Lcu.2RBY.5g023390.1	9.58011	1.83893	64.3605	1.03615e-15	5.25431e-14	up
Lcu.2RBY.2g024420.1	2.81931	1.70162	63.7108	1.44095e-15	7.27068e-14	up
Lcu.2RBY.3g008080.1	7.50512	-0.259066	63.4399	1.65336e-15	8.30119e-14	up
Lcu.2RBY.5g021400.1	8.80304	1.30964	63.4177	1.67212e-15	8.37463e-14	up
Lcu.2RBY.3g008270.1	3.29885	2.01212	63.1954	1.87189e-15	9.35207e-14	up
Lcu.2RBY.2g008820.1	5.40693	1.39237	62.5374	2.61431e-15	1.30292e-13	up
Lcu.2RBY.5g065220.1	8.86372	1.68826	62.0926	3.2768e-15	1.6251e-13	up
Lcu.2RBY.5g011550.1	4.97607	2.60116	61.8022	3.79748e-15	1.87416e-13	up
Lcu.2RBY.3g026600.1	4.49015	2.9546	61.516	4.39166e-15	2.14652e-13	up
Lcu.2RBY.3g020970.1	2.61315	3.13942	61.4284	4.5914e-15	2.23338e-13	up
Lcu.2RBY.4g028050.1	8.34035	-0.066626	61.2172	5.11139e-15	2.47445e-13	up
Lcu.2RBY.7g034330.1	7.71673	0.252912	60.0927	9.04956e-15	4.34979e-13	up
Lcu.2RBY.3g038600.1	8.51585	0.805329	60.0814	9.1013e-15	4.36432e-13	up
Lcu.2RBY.3g037620.1	4.03949	2.41413	59.8851	1.00558e-14	4.79936e-13	up
Lcu.2RBY.4g071710.1	7.44108	1.64721	59.8239	1.03733e-14	4.93927e-13	up
Lcu.2RBY.2g084580.1	5.51237	0.815959	59.3892	1.29379e-14	6.14596e-13	up
Lcu.2RBY.4g073610.1	6.47928	0.429749	59.2959	1.35656e-14	6.39916e-13	up
Lcu.2RBY.5g032420.1	3.44855	6.01539	58.7607	1.78062e-14	8.30303e-13	up
Lcu.2RBY.1g073020.1	2.67489	2.89803	58.6493	1.88439e-14	8.74669e-13	up
Lcu.2RBY.2g045920.1	5.81962	0.716077	58.1425	2.43796e-14	1.11629e-12	up
Lcu.2RBY.4g072110.1	5.19207	1.71993	57.0856	4.17258e-14	1.885e-12	up
Lcu.2RBY.3g062020.1	6.12519	1.77694	56.6427	5.2264e-14	2.3454e-12	up
Lcu.2RBY.5g050130.1	6.17696	0.622608	56.1857	6.59394e-14	2.95257e-12	up
Lcu.2RBY.3g050950.1	7.9523	0.474315	56.0934	6.91101e-14	3.08773e-12	up
Lcu.2RBY.4g057120.1	8.26133	0.753863	55.3463	1.01062e-13	4.4661e-12	up
Lcu.2RBY.5g045690.1	5.53161	2.18487	54.8717	1.28658e-13	5.61225e-12	up
Lcu.2RBY.3g001590.1	6.90576	1.00948	54.8116	1.32654e-13	5.77416e-12	up
Lcu.2RBY.3g001610.1	3.47966	2.09564	54.6819	1.41705e-13	6.1549e-12	up
Lcu.2RBY.3g009060.1	4.91277	0.36071	54.3857	1.6476e-13	7.14101e-12	up
Lcu.2RBY.2g009850.1	7.88443	1.03617	54.2465	1.76855e-13	7.63263e-12	up
Lcu.2RBY.3g008180.1	2.52901	1.95116	54.2284	1.78489e-13	7.68677e-12	up
Lcu.2RBY.2g034340.1	8.25129	0.0710766	53.8598	2.15322e-13	9.23382e-12	up
Lcu.2RBY.2g052870.1	8.08517	0.419317	53.7257	2.30522e-13	9.8648e-12	up
Lcu.2RBY.7g001290.1	6.40639	3.3398	53.6417	2.40601e-13	1.02744e-11	up
Lcu.2RBY.4g042840.1	8.9297	2.28814	53.5156	2.56544e-13	1.09322e-11	up
Lcu.2RBY.2g025800.1	3.61482	1.21946	53.4243	2.68748e-13	1.13808e-11	up
Lcu.2RBY.6g057580.1	8.96703	1.04459	53.4011	2.71944e-13	1.1468e-11	up
Lcu.2RBY.3g029950.1	7.43118	0.220583	53.3909	2.73355e-13	1.15036e-11	up
Lcu.2RBY.7g012400.1	7.60031	-0.0815404	53.3721	2.75993e-13	1.15906e-11	up
Lcu.2RBY.5g024270.1	7.75365	0.103914	52.7367	3.81401e-13	1.59184e-11	up
Lcu.2RBY.6g057080.1	2.80352	2.84407	52.708	3.87002e-13	1.6119e-11	up
Lcu.2RBY.5g010240.1	7.408	-0.194102	52.2515	4.88297e-13	2.02549e-11	up
Lcu.2RBY.6g031030.1	2.313	2.54384	52.24	4.91151e-13	2.03316e-11	up
Lcu.2RBY.L019480.1	7.70838	0.0840175	51.9426	5.7148e-13	2.34648e-11	up
Lcu.2RBY.6g036040.1	7.62738	-0.242954	51.9386	5.72622e-13	2.34648e-11	up
Lcu.2RBY.5g009280.1	7.31265	-0.0795681	51.7991	6.14804e-13	2.50415e-11	up
Lcu.2RBY.4g037880.1	7.82252	0.20642	51.582	6.8669e-13	2.7802e-11	up
Lcu.2RBY.6g059950.1	7.50641	0.639894	51.1025	8.76656e-13	3.54225e-11	up
Lcu.2RBY.7g078100.1	6.35128	3.24986	51.0588	8.96418e-13	3.6149e-11	up
Lcu.2RBY.5g023050.1	4.30648	3.2325	50.9496	9.47693e-13	3.80654e-11	up
Lcu.2RBY.4g034320.1	7.91774	-0.225961	50.8681	9.87877e-13	3.9601e-11	up
Lcu.2RBY.5g006210.1	4.92609	1.93119	50.8034	1.02095e-12	4.08459e-11	up
Lcu.2RBY.2g027220.1	6.21307	0.308213	50.7733	1.03676e-12	4.13968e-11	up
Lcu.2RBY.4g042520.1	5.11555	1.27776	50.7465	1.05102e-12	4.18838e-11	up
Lcu.2RBY.1g021310.1	5.38515	1.30196	50.697	1.07787e-12	4.28695e-11	up
Lcu.2RBY.7g025360.1	3.81513	0.836493	50.3953	1.25692e-12	4.97957e-11	up
Lcu.2RBY.7g049110.1	5.94733	0.0197832	50.1469	1.42658e-12	5.64068e-11	up
Lcu.2RBY.4g011230.1	4.38195	1.48402	50.0956	1.46432e-12	5.76741e-11	up
Lcu.2RBY.3g016130.1	7.88841	-0.421435	49.4989	1.98481e-12	7.74228e-11	up
Lcu.2RBY.5g067030.1	5.88933	3.36815	49.3007	2.19583e-12	8.54898e-11	up
Lcu.2RBY.4g036040.1	7.4476	-0.16451	49.24	2.26487e-12	8.8009e-11	up
Lcu.2RBY.2g028280.1	4.84644	-0.116171	49.2194	2.28881e-12	8.87692e-11	up
Lcu.2RBY.7g005660.1	7.03125	-0.556519	49.1494	2.37188e-12	9.16406e-11	up
Lcu.2RBY.6g001000.1	8.26397	3.13029	48.9	2.69346e-12	1.03474e-10	up
Lcu.2RBY.7g016640.1	2.99747	1.31024	48.8653	2.74155e-12	1.05122e-10	up
Lcu.2RBY.4g022140.1	7.2337	0.317922	48.7232	2.94765e-12	1.12599e-10	up
Lcu.2RBY.1g021440.1	4.65755	0.807645	48.3247	3.61169e-12	1.3719e-10	up
Lcu.2RBY.L021410.1	7.88489	0.154654	47.637	5.12921e-12	1.90901e-10	up
Lcu.2RBY.6g011090.1	5.65681	0.740658	47.4563	5.62449e-12	2.08569e-10	up
Lcu.2RBY.3g066280.1	7.84574	0.261475	47.1715	6.50377e-12	2.40296e-10	up
Lcu.2RBY.2g079980.1	7.4317	-0.0667896	47.0883	6.78596e-12	2.50266e-10	up
Lcu.2RBY.3g072220.1	8.45507	0.370015	47.0817	6.80875e-12	2.50651e-10	up
Lcu.2RBY.6g049070.1	4.97957	4.87594	46.8655	7.60307e-12	2.79385e-10	up
Lcu.2RBY.4g077510.1	7.14317	1.63874	46.7962	7.87674e-12	2.88918e-10	up
Lcu.2RBY.4g042530.1	2.91037	2.03881	46.7612	8.01851e-12	2.93587e-10	up
Lcu.2RBY.1g012740.1	2.37343	2.86024	46.6657	8.41891e-12	3.07139e-10	up
Lcu.2RBY.5g009290.1	7.7723	0.616257	46.6119	8.6534e-12	3.15127e-10	up
Lcu.2RBY.6g004610.1	5.3248	2.04259	45.8218	1.29513e-11	4.64964e-10	up
Lcu.2RBY.3g030560.1	7.13738	-0.640786	45.6774	1.39419e-11	4.98762e-10	up
Lcu.2RBY.4g027750.1	7.11881	-0.625479	45.5471	1.49014e-11	5.31442e-10	up
Lcu.2RBY.3g029250.1	7.44652	0.0272158	45.5462	1.49078e-11	5.31442e-10	up
Lcu.2RBY.L017830.1	7.82376	0.161785	45.369	1.63194e-11	5.79725e-10	up
Lcu.2RBY.4g039760.1	7.15975	0.0706519	45.3389	1.65725e-11	5.86661e-10	up
Lcu.2RBY.3g009150.1	7.40789	-0.0624838	44.1153	3.09593e-11	1.08086e-09	up
Lcu.2RBY.1g011180.1	2.26371	4.98145	43.936	3.39298e-11	1.1805e-09	up
Lcu.2RBY.5g006220.1	7.64412	-0.0327244	43.8329	3.57644e-11	1.24208e-09	up
Lcu.2RBY.3g066650.1	7.11379	-0.298868	43.8197	3.60071e-11	1.24636e-09	up
Lcu.2RBY.6g011570.1	5.79898	0.755444	43.6581	3.91062e-11	1.34446e-09	up
Lcu.2RBY.4g038690.1	7.20976	-0.476466	43.6424	3.94195e-11	1.35294e-09	up
Lcu.2RBY.6g055940.1	8.0646	0.0382436	43.4248	4.4056e-11	1.50697e-09	up
Lcu.2RBY.3g062230.1	4.46784	3.47028	43.1491	5.07242e-11	1.73214e-09	up
Lcu.2RBY.3g011370.1	4.0222	2.3561	42.6635	6.50137e-11	2.20157e-09	up
Lcu.2RBY.3g022080.1	8.04608	0.745587	42.5655	6.83539e-11	2.30697e-09	up
Lcu.2RBY.2g097310.1	3.2425	2.41704	42.5608	6.85206e-11	2.30876e-09	up
Lcu.2RBY.1g021150.1	4.10768	0.660101	42.3853	7.49507e-11	2.52123e-09	up
Lcu.2RBY.5g020330.1	3.5869	1.27818	42.0368	8.95727e-11	2.98831e-09	up
Lcu.2RBY.5g027910.1	7.57487	0.113568	41.9863	9.19174e-11	3.0615e-09	up
Lcu.2RBY.2g067930.1	7.46042	-0.847483	41.939	9.41666e-11	3.12104e-09	up
Lcu.2RBY.3g022860.1	7.15969	-0.439842	41.7811	1.02085e-10	3.37247e-09	up
Lcu.2RBY.5g028890.1	7.7726	0.301111	41.6498	1.09177e-10	3.58342e-09	up
Lcu.2RBY.2g023890.1	4.76903	-0.46228	41.4553	1.20594e-10	3.94537e-09	up
Lcu.2RBY.6g034810.1	3.95727	1.09027	41.2142	1.36431e-10	4.4563e-09	up
Lcu.2RBY.5g016230.1	6.80892	-0.398754	41.2052	1.3706e-10	4.46248e-09	up
Lcu.2RBY.7g052080.1	6.15632	0.359222	41.1924	1.37958e-10	4.48452e-09	up
Lcu.2RBY.5g043960.1	2.74973	2.31074	41.0754	1.46471e-10	4.74602e-09	up
Lcu.2RBY.4g046730.1	8.2193	0.320084	40.9204	1.58556e-10	5.12125e-09	up
Lcu.2RBY.3g070380.1	7.70893	0.475571	40.8557	1.63896e-10	5.27692e-09	up
Lcu.2RBY.2g037990.1	7.40573	-0.347158	40.8445	1.64833e-10	5.29868e-09	up
Lcu.2RBY.6g063620.1	4.74206	0.717643	40.8316	1.65932e-10	5.32556e-09	up
Lcu.2RBY.7g006620.1	3.87988	-0.117922	40.3366	2.13764e-10	6.81761e-09	up
Lcu.2RBY.5g061180.1	6.71237	-0.780421	40.2821	2.19809e-10	6.99938e-09	up
Lcu.2RBY.6g066420.1	2.21738	2.99931	40.2639	2.21873e-10	7.05404e-09	up
Lcu.2RBY.3g034440.1	7.18103	0.144006	40.1029	2.40932e-10	7.64799e-09	up
Lcu.2RBY.3g070360.1	3.55671	1.62244	40.0083	2.52884e-10	8.00235e-09	up
Lcu.2RBY.6g052200.1	10.2811	2.18539	39.9998	2.53983e-10	8.02459e-09	up
Lcu.2RBY.2g041460.1	7.32505	-0.478697	39.8317	2.76809e-10	8.73219e-09	up
Lcu.2RBY.3g029580.1	7.20822	-0.443055	39.6452	3.04547e-10	9.57067e-09	up
Lcu.2RBY.2g076650.1	3.86171	0.309772	39.4963	3.28685e-10	1.02412e-08	up
Lcu.2RBY.1g062430.1	6.7373	-0.455017	39.3122	3.61181e-10	1.12193e-08	up
Lcu.2RBY.1g016320.1	2.63978	2.05008	39.2137	3.79873e-10	1.17639e-08	up
Lcu.2RBY.3g042150.1	6.67456	-0.837543	39.1831	3.85863e-10	1.18878e-08	up
Lcu.2RBY.1g021300.1	5.8529	-0.186958	39.183	3.85887e-10	1.18878e-08	up
Lcu.2RBY.4g045250.1	4.82867	-0.763858	38.9672	4.30981e-10	1.31856e-08	up
Lcu.2RBY.6g039490.1	4.90851	-0.578137	38.9176	4.42086e-10	1.35049e-08	up
Lcu.2RBY.1g020090.1	7.35541	0.110428	38.8982	4.46492e-10	1.3619e-08	up
Lcu.2RBY.4g029670.1	7.57325	0.268377	38.89	4.48361e-10	1.36536e-08	up
Lcu.2RBY.4g070950.1	3.58128	2.71145	38.8874	4.48973e-10	1.36536e-08	up
Lcu.2RBY.3g008150.1	3.90933	1.06365	38.7831	4.73612e-10	1.43814e-08	up
Lcu.2RBY.7g016980.1	7.27502	0.00338354	38.7057	4.92757e-10	1.49403e-08	up
Lcu.2RBY.2g033810.1	2.47086	2.43005	38.0123	7.02986e-10	2.09696e-08	up
Lcu.2RBY.4g063380.1	2.63615	2.11176	37.9863	7.12437e-10	2.12204e-08	up
Lcu.2RBY.1g022260.1	10.5902	2.38005	37.9752	7.165e-10	2.13101e-08	up
Lcu.2RBY.1g073940.1	6.94347	-0.824243	36.8544	1.2729e-09	3.74195e-08	up
Lcu.2RBY.3g029590.1	7.14467	-0.303512	36.8174	1.29729e-09	3.80263e-08	up
Lcu.2RBY.6g037430.1	7.34229	0.648311	36.7884	1.31671e-09	3.854e-08	up
Lcu.2RBY.4g069400.1	2.17984	7.4347	36.7092	1.37132e-09	4.00229e-08	up
Lcu.2RBY.7g077780.1	4.23948	0.829046	36.6496	1.4139e-09	4.11472e-08	up
Lcu.2RBY.3g033840.1	6.72819	-0.028918	36.6093	1.44343e-09	4.19463e-08	up
Lcu.2RBY.3g066270.1	6.78193	-0.375262	36.5251	1.50711e-09	4.37343e-08	up
Lcu.2RBY.4g066260.1	3.83589	1.77022	36.4946	1.53089e-09	4.43608e-08	up
Lcu.2RBY.3g037610.1	9.29626	1.20039	36.3337	1.66267e-09	4.80421e-08	up
Lcu.2RBY.3g027990.1	4.88623	1.5704	36.1351	1.84099e-09	5.29683e-08	up
Lcu.2RBY.7g056120.1	2.01784	2.0884	36.0011	1.97203e-09	5.66583e-08	up
Lcu.2RBY.2g052060.1	2.97012	2.77994	35.9914	1.98185e-09	5.68598e-08	up
Lcu.2RBY.5g038770.1	7.19276	-0.484631	35.7745	2.21524e-09	6.33765e-08	up
Lcu.2RBY.1g001940.1	7.51737	-0.246922	35.7176	2.28096e-09	6.51647e-08	up
Lcu.2RBY.4g079630.1	7.51676	-0.756977	35.598	2.42541e-09	6.90969e-08	up
Lcu.2RBY.5g067020.1	5.75226	-0.358312	35.5443	2.49314e-09	7.09267e-08	up
Lcu.2RBY.L008270.1	4.25123	0.0917997	35.3752	2.71929e-09	7.70363e-08	up
Lcu.2RBY.4g056770.1	3.19618	0.706022	34.7843	3.68323e-09	1.03477e-07	up
Lcu.2RBY.1g063960.1	3.94679	1.68543	34.6889	3.86822e-09	1.08524e-07	up
Lcu.2RBY.2g029150.1	6.96658	-0.901539	34.5976	4.05407e-09	1.13581e-07	up
Lcu.2RBY.4g076670.1	5.13816	0.150682	34.273	4.78977e-09	1.33823e-07	up
Lcu.2RBY.6g061220.1	2.41706	3.37092	33.978	5.57389e-09	1.55303e-07	up
Lcu.2RBY.4g027960.1	8.11539	0.0805163	33.6324	6.65731e-09	1.85204e-07	up
Lcu.2RBY.5g057920.1	2.59419	4.44867	33.4542	7.29629e-09	2.01632e-07	up
Lcu.2RBY.2g066200.1	3.0567	0.822203	33.3403	7.73637e-09	2.13503e-07	up
Lcu.2RBY.7g050490.1	6.38978	-0.623225	33.278	7.98805e-09	2.19552e-07	up
Lcu.2RBY.L011210.1	6.68942	0.216786	32.9531	9.44085e-09	2.58084e-07	up
Lcu.2RBY.5g037160.1	6.78609	-0.776737	32.8089	1.01677e-08	2.76833e-07	up
Lcu.2RBY.5g019350.1	6.42364	-0.863875	32.7456	1.05041e-08	2.85611e-07	up
Lcu.2RBY.4g008780.1	4.39414	0.705414	32.5816	1.1429e-08	3.09926e-07	up
Lcu.2RBY.4g047960.1	6.58737	1.59135	32.4398	1.22944e-08	3.32951e-07	up
Lcu.2RBY.1g055150.1	6.44887	-0.635042	32.4073	1.25017e-08	3.38112e-07	up
Lcu.2RBY.1g072590.1	3.94404	0.83602	32.2602	1.34851e-08	3.61336e-07	up
Lcu.2RBY.4g023830.1	6.63859	-0.520748	32.2355	1.36574e-08	3.64989e-07	up
Lcu.2RBY.4g047980.1	9.72315	1.99819	32.0148	1.53e-08	4.0568e-07	up
Lcu.2RBY.3g001600.1	6.69443	-0.402046	31.9023	1.62124e-08	4.28753e-07	up
Lcu.2RBY.6g004360.1	6.31228	-0.927527	31.8545	1.66162e-08	4.38286e-07	up
Lcu.2RBY.4g018780.1	7.0922	0.902129	31.8309	1.68195e-08	4.43074e-07	up
Lcu.2RBY.2g019230.1	4.27636	0.240201	31.8186	1.6926e-08	4.45301e-07	up
Lcu.2RBY.3g015120.1	6.44101	-0.659014	31.7492	1.75417e-08	4.60902e-07	up
Lcu.2RBY.5g023860.1	3.15267	0.753026	31.6306	1.86467e-08	4.88037e-07	up
Lcu.2RBY.4g030520.1	7.01817	-0.777042	31.6089	1.88559e-08	4.92877e-07	up
Lcu.2RBY.5g039350.1	6.8907	-0.69976	31.0404	2.52714e-08	6.58029e-07	up
Lcu.2RBY.7g001150.1	3.64447	2.13979	31.013	2.56306e-08	6.66526e-07	up
Lcu.2RBY.L005870.1	2.22506	1.7877	30.9728	2.61669e-08	6.79432e-07	up
Lcu.2RBY.2g008880.1	6.26378	-0.978836	30.4784	3.37609e-08	8.63565e-07	up
Lcu.2RBY.3g005490.1	6.41336	-0.971791	30.409	3.49895e-08	8.91617e-07	up
Lcu.2RBY.2g013130.1	2.40699	2.51503	30.2593	3.7797e-08	9.60745e-07	up
Lcu.2RBY.3g074610.1	4.92261	0.305489	30.2264	3.84437e-08	9.75961e-07	up
Lcu.2RBY.5g073050.1	3.34625	0.806762	30.2227	3.85179e-08	9.76621e-07	up
Lcu.2RBY.2g006440.1	6.54575	-0.994086	30.0883	4.1282e-08	1.0454e-06	up
Lcu.2RBY.6g027850.1	2.58107	2.05709	30.017	4.28278e-08	1.0805e-06	up
Lcu.2RBY.4g068790.1	6.82326	-0.90684	29.776	4.84948e-08	1.21892e-06	up
Lcu.2RBY.6g009750.1	6.36765	-0.920709	29.7257	4.97694e-08	1.24786e-06	up
Lcu.2RBY.3g036870.1	2.61326	1.29084	29.7187	4.995e-08	1.25085e-06	up
Lcu.2RBY.6g043430.1	3.9615	-0.277649	29.6846	5.08377e-08	1.26994e-06	up
Lcu.2RBY.7g015400.1	6.75981	-0.913772	29.6404	5.20103e-08	1.29604e-06	up
Lcu.2RBY.5g012930.1	4.33996	0.0755802	29.5885	5.34198e-08	1.3279e-06	up
Lcu.2RBY.5g055630.1	6.61555	0.0162274	29.2228	6.45157e-08	1.5959e-06	up
Lcu.2RBY.2g061210.1	3.52762	1.31894	29.1243	6.78787e-08	1.67704e-06	up
Lcu.2RBY.7g078020.1	4.09728	-0.228771	29.0005	7.236e-08	1.77909e-06	up
Lcu.2RBY.6g006810.1	5.43725	0.182107	28.7981	8.03304e-08	1.95844e-06	up
Lcu.2RBY.3g052390.1	11.4214	3.31406	28.7902	8.06562e-08	1.96402e-06	up
Lcu.2RBY.2g041450.1	7.30434	-0.615697	28.778	8.11675e-08	1.9741e-06	up
Lcu.2RBY.6g041110.1	2.09908	2.50988	28.5826	8.97877e-08	2.17333e-06	up
Lcu.2RBY.2g066210.1	3.09282	-0.108759	28.4892	9.42231e-08	2.27256e-06	up
Lcu.2RBY.4g038580.1	4.86803	2.46939	28.4695	9.51878e-08	2.2931e-06	up
Lcu.2RBY.5g067480.1	3.90924	-0.247394	28.308	1.03469e-07	2.47789e-06	up
Lcu.2RBY.2g013540.1	6.31497	-0.424738	28.1258	1.13678e-07	2.70321e-06	up
Lcu.2RBY.7g018850.1	6.81216	-0.701119	28.0173	1.20235e-07	2.84912e-06	up
Lcu.2RBY.1g021970.1	6.73003	-0.551978	28.0112	1.20616e-07	2.85482e-06	up
Lcu.2RBY.6g054510.1	7.24067	-0.480506	27.9446	1.24838e-07	2.94786e-06	up
Lcu.2RBY.1g068320.1	3.74638	-0.566967	27.9422	1.24994e-07	2.94811e-06	up
Lcu.2RBY.5g037210.1	2.50488	0.394847	27.9296	1.25807e-07	2.96385e-06	up
Lcu.2RBY.6g003000.1	7.82613	0.405504	27.8903	1.28395e-07	3.02129e-06	up
Lcu.2RBY.4g071420.1	5.57927	0.931919	27.831	1.32389e-07	3.10449e-06	up
Lcu.2RBY.6g033780.1	7.22878	-0.341176	27.605	1.48794e-07	3.47712e-06	up
Lcu.2RBY.5g019340.1	3.92409	-0.254185	27.5314	1.54566e-07	3.59957e-06	up
Lcu.2RBY.2g040590.1	2.6578	0.656814	27.4176	1.63933e-07	3.80896e-06	up
Lcu.2RBY.5g046440.1	2.55083	1.67364	27.4073	1.64807e-07	3.82169e-06	up
Lcu.2RBY.3g062100.1	2.05398	2.89662	27.4067	1.64858e-07	3.82169e-06	up
Lcu.2RBY.1g056890.1	4.60997	-0.237824	27.3071	1.73572e-07	4.00538e-06	up
Lcu.2RBY.3g044850.1	4.51218	-0.447016	27.2916	1.74966e-07	4.03297e-06	up
Lcu.2RBY.5g033730.1	4.24495	1.01622	26.7331	2.33589e-07	5.31775e-06	up
Lcu.2RBY.5g021650.1	6.75039	-0.591879	26.5554	2.5609e-07	5.81693e-06	up
Lcu.2RBY.4g048000.1	6.95127	-0.936805	26.09	3.25867e-07	7.32804e-06	up
Lcu.2RBY.5g019000.1	4.53021	4.02438	26.0669	3.29794e-07	7.39992e-06	up
Lcu.2RBY.6g010790.1	4.97368	-0.140893	26.0245	3.37109e-07	7.5557e-06	up
Lcu.2RBY.5g024350.1	5.11011	1.46636	26.017	3.3843e-07	7.57694e-06	up
Lcu.2RBY.3g074590.1	3.3808	0.179528	26.0104	3.39587e-07	7.59447e-06	up
Lcu.2RBY.2g060910.1	2.10026	2.65314	25.9763	3.45642e-07	7.72137e-06	up
Lcu.2RBY.4g053840.1	3.53453	2.43462	25.881	3.63121e-07	8.08512e-06	up
Lcu.2RBY.4g067300.1	4.83797	1.8942	25.7408	3.90484e-07	8.66584e-06	up
Lcu.2RBY.3g028520.1	3.46335	0.764387	25.6609	4.07e-07	9.00283e-06	up
Lcu.2RBY.6g029200.1	6.14275	-1.00224	25.6064	4.18643e-07	9.25027e-06	up
Lcu.2RBY.6g040990.1	5.93276	-0.770639	25.5716	4.26259e-07	9.40831e-06	up
Lcu.2RBY.3g033850.1	3.00408	0.759956	25.3412	4.80335e-07	1.05331e-05	up
Lcu.2RBY.6g069040.1	9.48412	1.58605	25.3059	4.89205e-07	1.0716e-05	up
Lcu.2RBY.5g065280.1	6.27886	-0.7667	25.2891	4.93487e-07	1.07982e-05	up
Lcu.2RBY.6g012420.1	5.55377	-0.631559	25.0238	5.66266e-07	1.2311e-05	up
Lcu.2RBY.3g013220.1	4.36373	0.101764	24.9495	5.88511e-07	1.27672e-05	up
Lcu.2RBY.2g090760.1	10.242	2.54237	24.6227	6.9727e-07	1.50622e-05	up
Lcu.2RBY.7g070330.1	3.24157	-0.0174027	24.3319	8.10841e-07	1.73493e-05	up
Lcu.2RBY.3g052410.1	9.06685	1.17072	24.2188	8.59883e-07	1.83599e-05	up
Lcu.2RBY.2g001030.1	3.63838	0.293191	24.0902	9.19263e-07	1.95659e-05	up
Lcu.2RBY.3g075780.1	2.51489	2.16684	24.0447	9.41226e-07	2.00124e-05	up
Lcu.2RBY.3g009420.1	8.09808	0.149873	23.9687	9.79158e-07	2.07104e-05	up
Lcu.2RBY.4g012700.1	6.78674	-0.396973	23.9492	9.89123e-07	2.08993e-05	up
Lcu.2RBY.2g020790.1	6.31858	-1.01272	23.7727	1.08409e-06	2.27401e-05	up
Lcu.2RBY.6g061970.1	6.12539	-1.05698	23.7358	1.10507e-06	2.31084e-05	up
Lcu.2RBY.3g051960.1	3.58788	-0.274001	23.4466	1.28433e-06	2.6583e-05	up
Lcu.2RBY.7g071340.1	9.55674	1.53043	23.0788	1.55498e-06	3.19242e-05	up
Lcu.2RBY.5g018760.1	3.74387	2.26086	22.9538	1.6594e-06	3.38965e-05	up
Lcu.2RBY.4g030530.1	2.63274	3.1244	22.8612	1.74135e-06	3.54634e-05	up
Lcu.2RBY.3g007320.1	6.02704	1.59572	22.7871	1.80973e-06	3.67454e-05	up
Lcu.2RBY.6g009260.1	9.02697	1.29733	22.7695	1.82646e-06	3.70479e-05	up
Lcu.2RBY.2g074890.1	8.32861	0.420748	22.4546	2.15173e-06	4.32137e-05	up
Lcu.2RBY.2g072330.1	2.82009	1.10025	22.435	2.17374e-06	4.35692e-05	up
Lcu.2RBY.3g022960.1	2.05008	2.53605	22.3959	2.2185e-06	4.44225e-05	up
Lcu.2RBY.L014630.1	5.07568	-0.563672	22.3902	2.22506e-06	4.45101e-05	up
Lcu.2RBY.1g056750.1	5.13582	0.0703691	22.1588	2.51007e-06	5.00141e-05	up
Lcu.2RBY.5g036010.1	6.80816	-0.875923	21.9256	2.83431e-06	5.59796e-05	up
Lcu.2RBY.5g033260.1	3.18773	1.68314	21.9216	2.84015e-06	5.60405e-05	up
Lcu.2RBY.2g027150.1	3.59619	0.461255	21.9173	2.84659e-06	5.6065e-05	up
Lcu.2RBY.5g010220.1	6.25135	-0.343325	21.8984	2.87467e-06	5.65566e-05	up
Lcu.2RBY.3g007300.1	7.34122	-0.0750872	21.756	3.09613e-06	6.06781e-05	up
Lcu.2RBY.4g036100.1	3.86176	-0.60484	21.7501	3.10581e-06	6.08091e-05	up
Lcu.2RBY.6g009270.1	9.13633	3.72386	21.7341	3.13172e-06	6.12573e-05	up
Lcu.2RBY.2g015720.1	3.11649	3.26007	21.694	3.19794e-06	6.24321e-05	up
Lcu.2RBY.2g041210.1	8.23674	2.12992	21.6727	3.23361e-06	6.30679e-05	up
Lcu.2RBY.4g042440.1	4.65428	-0.72153	21.5419	3.4619e-06	6.72616e-05	up
Lcu.2RBY.7g070640.1	3.48021	2.40948	21.4908	3.55531e-06	6.90103e-05	up
Lcu.2RBY.7g068090.1	3.53148	-0.65349	21.4102	3.70797e-06	7.16993e-05	up
Lcu.2RBY.4g029970.1	2.33565	2.5692	21.3998	3.72816e-06	7.20209e-05	up
Lcu.2RBY.4g015160.1	3.56231	0.0701022	21.383	3.76086e-06	7.25834e-05	up
Lcu.2RBY.6g033100.1	8.34212	0.699762	21.373	3.78066e-06	7.28963e-05	up
Lcu.2RBY.2g013550.1	6.30605	-1.02199	21.2243	4.08545e-06	7.84005e-05	up
Lcu.2RBY.4g060210.1	2.09397	3.44093	21.2192	4.09631e-06	7.85346e-05	up
Lcu.2RBY.2g019760.1	7.8743	0.0185929	20.9236	4.77966e-06	9.1119e-05	up
Lcu.2RBY.1g025290.1	6.87878	-0.834392	20.9046	4.82731e-06	9.18547e-05	up
Lcu.2RBY.5g033580.1	4.2704	0.0542579	20.7162	5.32622e-06	0.000100875	up
Lcu.2RBY.4g015900.1	3.4613	0.0596044	20.6923	5.39319e-06	0.000101953	up
Lcu.2RBY.4g018710.1	5.6599	-0.754424	20.6039	5.64795e-06	0.00010657	up
Lcu.2RBY.7g024010.1	6.66268	-0.966454	20.5967	5.66926e-06	0.000106873	up
Lcu.2RBY.3g032150.1	2.36152	0.505771	20.4754	6.04014e-06	0.00011364	up
Lcu.2RBY.4g023100.1	7.211	-0.646486	20.2086	6.94412e-06	0.000129106	up
Lcu.2RBY.7g057690.1	3.48157	5.07944	20.1114	7.30581e-06	0.000135334	up
Lcu.2RBY.2g023310.1	2.90336	-0.382347	20.0989	7.354e-06	0.000135979	up
Lcu.2RBY.1g005320.1	6.81688	-1.13216	20.0571	7.51622e-06	0.000138599	up
Lcu.2RBY.4g039770.1	2.17746	2.51582	20.0056	7.72155e-06	0.000141741	up
Lcu.2RBY.4g009760.1	2.15815	2.12026	19.9827	7.81473e-06	0.000143192	up
Lcu.2RBY.4g058850.1	4.72204	-0.699521	19.4432	1.03635e-05	0.000187522	up
Lcu.2RBY.5g073840.1	5.83106	-0.563425	19.3662	1.07902e-05	0.000194897	up
Lcu.2RBY.2g042680.1	3.60132	-0.387739	19.3606	1.08218e-05	0.000195294	up
Lcu.2RBY.L014040.1	8.07032	0.492442	19.2718	1.13369e-05	0.000203682	up
Lcu.2RBY.2g053660.1	3.55329	1.93149	19.2662	1.13701e-05	0.000204097	up
Lcu.2RBY.3g074670.1	2.28288	0.337406	19.2048	1.17417e-05	0.00021021	up
Lcu.2RBY.5g007560.1	3.42695	0.0837741	19.1558	1.20472e-05	0.000215491	up
Lcu.2RBY.5g037680.1	3.36232	0.0392037	19.0661	1.26268e-05	0.000224668	up
Lcu.2RBY.L009650.1	3.47407	-0.258831	19.062	1.26536e-05	0.000224949	up
Lcu.2RBY.4g000970.1	2.39937	0.945742	19.0398	1.28022e-05	0.000227391	up
Lcu.2RBY.5g060420.1	2.635	2.42134	19.0042	1.3043e-05	0.000231262	up
Lcu.2RBY.4g018570.1	5.78149	-0.6008	18.8022	1.45001e-05	0.000255534	up
Lcu.2RBY.5g019940.1	5.69991	-1.10481	18.7466	1.49288e-05	0.000262405	up
Lcu.2RBY.2g013560.1	3.3375	0.247447	18.6991	1.53059e-05	0.0002688	up
Lcu.2RBY.7g078300.1	4.01208	-0.605869	18.6882	1.53933e-05	0.000270101	up
Lcu.2RBY.1g043250.1	2.1831	0.43511	18.6246	1.5915e-05	0.000278773	up
Lcu.2RBY.2g008240.1	4.20219	0.850498	18.536	1.66727e-05	0.00029104	up
Lcu.2RBY.2g001700.1	3.30639	-0.511751	18.2469	1.94045e-05	0.000334979	up
Lcu.2RBY.5g062130.1	2.73583	-0.172878	18.0614	2.13894e-05	0.000366129	up
Lcu.2RBY.4g076920.1	2.44454	2.21357	18.0015	2.20726e-05	0.000376869	up
Lcu.2RBY.1g001820.1	3.31927	2.42942	17.9466	2.27189e-05	0.000387253	up
Lcu.2RBY.2g058290.1	3.70158	-0.530898	17.8839	2.34804e-05	0.000398891	up
Lcu.2RBY.3g056600.1	2.27077	0.531584	17.8177	2.43114e-05	0.000412317	up
Lcu.2RBY.5g059640.1	3.26584	-0.655098	17.7107	2.57175e-05	0.000434349	up
Lcu.2RBY.1g005330.1	4.1373	1.61283	17.5978	2.72901e-05	0.000458999	up
Lcu.2RBY.1g064720.1	4.65314	-1.08239	17.596	2.73164e-05	0.000459061	up
Lcu.2RBY.7g002570.1	5.56792	2.75322	17.5822	2.75157e-05	0.000461645	up
Lcu.2RBY.4g082240.1	3.92205	1.19112	17.4558	2.94061e-05	0.000490118	up
Lcu.2RBY.4g078920.1	2.82604	0.228217	17.2514	3.27451e-05	0.000541764	up
Lcu.2RBY.3g011440.1	6.65113	-1.24038	17.1917	3.37916e-05	0.000558622	up
Lcu.2RBY.4g055060.1	3.29016	2.73234	17.1808	3.3985e-05	0.000560905	up
Lcu.2RBY.7g032830.1	6.28063	0.571374	17.1223	3.50481e-05	0.000577511	up
Lcu.2RBY.6g054010.1	7.28681	-0.427312	17.117	3.51459e-05	0.000578652	up
Lcu.2RBY.3g037250.1	5.46953	-0.990425	17.0412	3.65767e-05	0.00059929	up
Lcu.2RBY.6g009710.1	2.43295	0.251094	16.9383	3.8615e-05	0.000630142	up
Lcu.2RBY.3g045150.1	3.48825	-0.734531	16.8745	3.99345e-05	0.000650628	up
Lcu.2RBY.4g041590.1	5.22732	0.0625813	16.63	4.54277e-05	0.000733643	up
Lcu.2RBY.4g075170.1	3.20252	-0.0893464	16.6214	4.56334e-05	0.000736379	up
Lcu.2RBY.5g068070.1	2.74867	2.06476	16.531	4.78622e-05	0.000768675	up
Lcu.2RBY.2g095890.1	5.49876	0.0421722	16.5228	4.80676e-05	0.000771363	up
Lcu.2RBY.3g013100.1	2.03099	1.68061	16.3877	5.16196e-05	0.000825751	up
Lcu.2RBY.6g043870.1	4.39624	2.2576	16.3846	5.17039e-05	0.000826448	up
Lcu.2RBY.4g065490.1	3.56982	0.271079	16.2295	5.61129e-05	0.000889214	up
Lcu.2RBY.7g005900.1	2.07944	-0.0903639	16.21	5.66942e-05	0.000896325	up
Lcu.2RBY.6g007350.1	6.07593	3.46763	15.9882	6.37393e-05	0.000994657	up
Lcu.2RBY.4g059330.1	2.8182	0.34836	15.9879	6.37475e-05	0.000994657	up
Lcu.2RBY.6g046720.1	3.01107	2.49686	15.9321	6.56541e-05	0.00102205	up
Lcu.2RBY.7g073120.1	3.92557	1.53332	15.8961	6.69181e-05	0.00104093	up
Lcu.2RBY.6g025900.1	2.09403	2.75887	15.8927	6.70353e-05	0.00104195	up
Lcu.2RBY.7g018490.1	3.30629	-0.651706	15.882	6.74173e-05	0.00104708	up
Lcu.2RBY.5g027140.1	4.9612	-0.565197	15.8549	6.83889e-05	0.00106055	up
Lcu.2RBY.2g041850.1	5.32156	-1.15471	15.7206	7.34202e-05	0.00113079	up
Lcu.2RBY.6g030050.1	2.92673	-0.0362031	15.4571	8.44006e-05	0.00128817	up
Lcu.2RBY.6g024750.1	3.51995	2.87557	15.2276	9.53015e-05	0.00143831	up
Lcu.2RBY.2g076230.1	2.81847	1.60086	15.1662	9.84474e-05	0.00147514	up
Lcu.2RBY.2g027750.1	4.38668	-0.446053	15.1631	9.86142e-05	0.00147514	up
Lcu.2RBY.2g020020.1	3.15409	0.0743344	15.1069	0.000101591	0.00151521	up
Lcu.2RBY.5g058440.1	5.59994	-1.09336	15.0127	0.000106792	0.00158694	up
Lcu.2RBY.6g000910.1	2.75751	0.210544	14.9857	0.000108327	0.00160857	up
Lcu.2RBY.4g067230.1	3.47435	1.31307	14.9245	0.000111902	0.00165439	up
Lcu.2RBY.7g049240.1	3.15817	-0.587677	14.8531	0.000116219	0.00171633	up
Lcu.2RBY.6g011790.1	8.11507	-0.190186	14.7794	0.000120849	0.00178276	up
Lcu.2RBY.5g055100.1	4.37483	0.469993	14.7689	0.000121521	0.00178803	up
Lcu.2RBY.2g024810.1	2.76069	-0.748712	14.6969	0.000126251	0.00185571	up
Lcu.2RBY.5g047910.1	2.72037	0.985193	14.6425	0.000129948	0.00190041	up
Lcu.2RBY.3g027690.1	3.22039	0.364413	14.6124	0.000132044	0.00192551	up
Lcu.2RBY.5g054290.1	2.7342	1.40664	14.5952	0.000133256	0.00194178	up
Lcu.2RBY.4g074400.1	6.51759	1.74625	14.552	0.000136347	0.00198397	up
Lcu.2RBY.4g058550.1	4.95392	3.52266	14.5146	0.000139077	0.0020208	up
Lcu.2RBY.2g065030.1	2.77174	-0.250795	14.497	0.000140387	0.00203545	up
Lcu.2RBY.7g074060.1	2.17667	2.30723	14.4031	0.000147563	0.00211981	up
Lcu.2RBY.2g035150.1	2.71983	-0.488437	14.3701	0.000150169	0.00214537	up
Lcu.2RBY.7g051980.1	2.91393	3.19496	14.335	0.000152998	0.00217849	up
Lcu.2RBY.7g050040.1	3.36638	0.27039	14.3306	0.000153353	0.00218136	up
Lcu.2RBY.4g058260.1	2.52583	0.234938	14.2889	0.000156787	0.00222552	up
Lcu.2RBY.2g054500.1	4.08504	-0.767736	14.1975	0.000164588	0.00232487	up
Lcu.2RBY.4g070920.1	2.35686	0.0414228	14.1484	0.00016894	0.0023797	up
Lcu.2RBY.2g088310.1	4.11465	1.76177	14.138	0.000169873	0.00239119	up
Lcu.2RBY.6g023490.1	2.78756	-0.0304092	14.1226	0.000171277	0.00240761	up
Lcu.2RBY.5g067590.1	3.17781	0.330582	14.108	0.000172607	0.00242463	up
Lcu.2RBY.1g014420.1	6.65275	-0.815934	13.9712	0.000185632	0.00258788	up
Lcu.2RBY.2g026430.1	3.07637	-0.148309	13.9463	0.000188103	0.00262052	up
Lcu.2RBY.4g049760.1	5.95981	3.05091	13.8669	0.000196221	0.00272426	up
Lcu.2RBY.1g020040.1	2.30505	1.52741	13.8194	0.000201252	0.00278269	up
Lcu.2RBY.6g044160.1	2.12313	4.06144	13.7922	0.000204187	0.0028175	up
Lcu.2RBY.2g086800.1	3.11703	-0.528869	13.7614	0.000207553	0.002862	up
Lcu.2RBY.6g047390.1	2.18568	1.65126	13.6915	0.000215429	0.00295854	up
Lcu.2RBY.7g056970.1	5.81544	0.0043701	13.6394	0.000221489	0.0030315	up
Lcu.2RBY.2g014780.1	4.83293	0.639948	13.5504	0.000232245	0.00316803	up
Lcu.2RBY.7g056090.1	2.54603	1.10372	13.4249	0.000248306	0.00336674	up
Lcu.2RBY.7g062830.1	2.91404	-0.478475	13.4059	0.000250833	0.00338967	up
Lcu.2RBY.2g056230.1	4.29444	1.30623	13.3966	0.000252078	0.00340423	up
Lcu.2RBY.L020510.1	3.53172	-0.24541	13.3776	0.000254641	0.00343198	up
Lcu.2RBY.7g004910.1	4.33383	-0.873433	13.3009	0.000265282	0.00355885	up
Lcu.2RBY.3g052400.1	5.99037	1.37113	13.2083	0.000278713	0.00371203	up
Lcu.2RBY.1g009830.1	2.2103	1.41692	13.185	0.000282205	0.00375115	up
Lcu.2RBY.7g023650.1	2.31478	-0.204452	13.1265	0.000291144	0.00385732	up
Lcu.2RBY.2g003290.1	2.68908	0.372117	12.9502	0.00031988	0.00418879	up
Lcu.2RBY.3g025220.1	2.96072	-0.0618077	12.9428	0.000321162	0.00420287	up
Lcu.2RBY.5g016880.1	2.4858	0.945169	12.8981	0.000328908	0.00429316	up
Lcu.2RBY.1g006540.1	2.96894	-0.753531	12.8957	0.000329341	0.00429605	up
Lcu.2RBY.3g062060.1	3.01791	-0.623381	12.714	0.000362935	0.00467862	up
Lcu.2RBY.7g024950.1	3.29315	-0.518038	12.5298	0.000400504	0.00511576	up
Lcu.2RBY.2g003300.1	2.68137	0.110698	12.3453	0.000442087	0.00558015	up
Lcu.2RBY.3g051670.1	3.72455	4.13505	12.2545	0.00046415	0.00581161	up
Lcu.2RBY.4g048050.1	2.64526	0.788153	12.2277	0.00047086	0.00588474	up
Lcu.2RBY.1g062100.1	2.08497	-0.0778576	12.2124	0.000474733	0.00592584	up
Lcu.2RBY.5g025150.1	4.78121	1.04321	12.2007	0.000477728	0.00595955	up
Lcu.2RBY.6g053730.1	5.68396	2.46599	12.156	0.000489313	0.00608537	up
Lcu.2RBY.6g015070.1	5.4445	1.22358	11.9127	0.000557533	0.00682911	up
Lcu.2RBY.4g006500.1	4.60496	-1.02695	11.8312	0.000582456	0.00709835	up
Lcu.2RBY.3g029810.1	7.68154	-0.284042	11.667	0.000636193	0.0077042	up
Lcu.2RBY.6g054550.1	4.73948	2.815	11.6611	0.000638196	0.00771924	up
Lcu.2RBY.5g008250.1	2.97033	3.35439	11.624	0.000651064	0.00786082	up
Lcu.2RBY.2g090540.1	4.57025	0.0126506	11.5701	0.000670202	0.0080631	up
Lcu.2RBY.3g072170.1	3.35282	0.344344	11.5043	0.000694343	0.00832883	up
Lcu.2RBY.4g020800.1	4.80361	-0.208223	11.4804	0.000703334	0.00842174	up
Lcu.2RBY.6g015360.1	2.91401	0.945929	11.4682	0.000707956	0.0084621	up
Lcu.2RBY.6g055850.1	4.19894	-0.437092	11.4279	0.000723481	0.00860709	up
Lcu.2RBY.4g026830.1	3.17081	0.673674	11.3491	0.000754862	0.00896465	up
Lcu.2RBY.2g082040.1	4.86255	-1.19432	11.3054	0.000772802	0.00915626	up
Lcu.2RBY.4g070750.1	2.20246	1.22377	11.3008	0.000774716	0.00917358	up
Lcu.2RBY.5g011560.1	3.10892	0.878498	11.2876	0.000780261	0.00922847	up
Lcu.2RBY.7g013590.1	2.4731	2.45905	11.2852	0.000781284	0.00923518	up
Lcu.2RBY.3g066660.1	3.28252	-0.244162	11.2267	0.000806276	0.00947538	up
Lcu.2RBY.6g057570.1	5.01445	0.70267	11.0693	0.000877698	0.0101966	up
Lcu.2RBY.1g006530.1	3.45864	-1.12092	11.0344	0.000894356	0.0103604	up
Lcu.2RBY.5g068060.1	2.86823	0.904594	11.0296	0.000896669	0.0103754	up
Lcu.2RBY.6g041550.1	2.25834	1.40761	10.9875	0.000917275	0.0105836	up
Lcu.2RBY.3g006700.1	4.4445	-0.960276	10.9145	0.000954139	0.0109035	up
Lcu.2RBY.3g049090.1	4.61597	-1.05196	10.8976	0.000962879	0.0109725	up
Lcu.2RBY.4g066660.1	2.88413	6.55932	10.8641	0.000980481	0.0111293	up
Lcu.2RBY.4g036980.1	2.28974	1.1078	10.8219	0.00100307	0.0113603	up
Lcu.2RBY.3g064170.1	2.81426	0.549234	10.7097	0.00106576	0.0119767	up
Lcu.2RBY.2g084330.1	3.0683	-0.0896937	10.7054	0.00106821	0.0119975	up
Lcu.2RBY.3g058480.1	2.77072	0.452435	10.7019	0.00107027	0.0120141	up
Lcu.2RBY.5g007770.1	2.04221	0.794129	10.6915	0.00107627	0.012068	up
Lcu.2RBY.5g067090.1	3.13946	-0.264964	10.5632	0.00115363	0.0128268	up
Lcu.2RBY.7g008280.1	2.92998	3.18339	10.5625	0.00115406	0.0128268	up
Lcu.2RBY.4g071330.1	3.11885	0.0344554	10.451	0.00122582	0.0135158	up
Lcu.2RBY.3g043100.1	2.59551	-0.142783	10.3279	0.00131036	0.0143517	up
Lcu.2RBY.2g069590.1	2.3701	2.40709	10.3114	0.00132209	0.014449	up
Lcu.2RBY.4g011810.1	2.08047	0.923091	10.2917	0.00133628	0.0145805	up
Lcu.2RBY.4g075380.1	2.16123	0.602336	10.2649	0.00135587	0.0147784	up
Lcu.2RBY.6g053670.1	2.98259	1.50725	10.0018	0.00156391	0.0167135	up
Lcu.2RBY.L019010.1	3.59163	-0.53516	9.97936	0.00158304	0.0169002	up
Lcu.2RBY.4g023420.1	2.3175	1.26452	9.84606	0.00170196	0.0179805	up
Lcu.2RBY.L022140.1	2.5414	-0.64051	9.83333	0.00171378	0.0180938	up
Lcu.2RBY.5g000660.1	2.76093	-0.508137	9.702	0.00184067	0.0192059	up
Lcu.2RBY.2g094170.1	2.19713	-0.904687	9.70028	0.0018424	0.019214	up
Lcu.2RBY.3g044740.1	3.0849	-0.816927	9.69243	0.00185029	0.0192856	up
Lcu.2RBY.6g046320.1	2.43682	-0.310058	9.69156	0.00185117	0.0192856	up
Lcu.2RBY.4g066650.1	2.69483	7.35711	9.67656	0.00186634	0.0193992	up
Lcu.2RBY.6g001840.1	4.1736	3.62014	9.64947	0.00189407	0.0196518	up
Lcu.2RBY.3g071480.1	2.08612	0.859834	9.58831	0.0019582	0.0201933	up
Lcu.2RBY.2g092760.1	3.84016	-0.797176	9.52701	0.0020247	0.0207734	up
Lcu.2RBY.3g044750.1	3.5506	1.73523	9.46857	0.00209022	0.0213915	up
Lcu.2RBY.5g008970.1	2.58532	3.13393	9.32681	0.00225825	0.0228574	up
Lcu.2RBY.2g093330.1	3.41503	0.266461	9.23465	0.00237477	0.0238819	up
Lcu.2RBY.4g069750.1	2.48651	3.29186	9.14706	0.00249118	0.0248432	up
Lcu.2RBY.5g069130.1	2.03078	-0.605006	9.05812	0.0026153	0.0259788	up
Lcu.2RBY.L021110.1	2.26004	1.48126	8.87708	0.00288773	0.0281068	up
Lcu.2RBY.3g004500.1	2.07642	-0.492725	8.82881	0.00296511	0.0286675	up
Lcu.2RBY.6g018050.1	2.35522	0.150763	8.70456	0.00317414	0.0302842	up
Lcu.2RBY.3g045680.1	3.66625	-0.964015	8.63758	0.00329299	0.0311398	up
Lcu.2RBY.1g040790.1	3.20878	2.83784	8.63329	0.00330075	0.0311697	up
Lcu.2RBY.2g068690.1	2.55134	-0.704751	8.51039	0.00353123	0.0329973	up
Lcu.2RBY.6g026070.1	2.86715	-0.905882	8.44092	0.0036687	0.0340732	up
Lcu.2RBY.3g009130.1	2.40615	1.86832	8.41143	0.00372868	0.0345039	up
Lcu.2RBY.3g068790.1	2.06959	1.73464	8.40424	0.00374348	0.0345777	up
Lcu.2RBY.1g020680.1	2.75398	-0.792932	8.39412	0.00376437	0.0346918	up
Lcu.2RBY.4g070910.1	2.61496	0.401881	8.31468	0.00393259	0.0358511	up
Lcu.2RBY.4g012220.1	2.26326	1.04442	8.3076	0.00394796	0.0359269	up
Lcu.2RBY.2g075120.1	2.52742	3.56122	8.2493	0.00407677	0.0369166	up
Lcu.2RBY.3g041950.1	2.64829	2.32438	8.1532	0.00429853	0.0385835	up
Lcu.2RBY.6g002690.1	3.52327	-1.28236	8.15039	0.0043052	0.0386165	up
Lcu.2RBY.4g055300.1	2.97367	-0.546265	8.10913	0.00440428	0.039286	up
Lcu.2RBY.4g021830.1	4.24208	0.436873	8.08947	0.00445233	0.0396306	up
Lcu.2RBY.3g015540.1	2.28858	0.540141	7.75452	0.00535782	0.0464638	up
Lcu.2RBY.6g054020.1	4.80849	-1.15995	7.74755	0.00537855	0.0465607	up
Lcu.2RBY.7g030170.1	2.09159	3.25141	7.6976	0.00552942	0.0475048	up
Lcu.2RBY.4g060150.1	-11.0392	4.80481	560.079	8.08106e-124	8.19581e-120	down
Lcu.2RBY.2g065600.1	-12.9677	5.19355	538.869	3.32232e-119	2.24633e-115	down
Lcu.2RBY.1g014710.1	-11.9576	3.92015	404.222	6.63694e-90	1.22385e-86	down
Lcu.2RBY.3g030180.1	-8.14388	3.61643	368.493	3.98363e-82	5.38693e-79	down
Lcu.2RBY.7g069990.1	-9.06471	3.37743	365.777	1.55498e-81	1.97132e-78	down
Lcu.2RBY.4g048220.1	-11.4287	3.35974	332.451	2.81113e-74	3.0011e-71	down
Lcu.2RBY.7g029870.1	-11.3702	3.56672	298.617	6.59394e-67	4.77684e-64	down
Lcu.2RBY.5g013920.1	-7.08374	3.24375	279.788	8.35094e-63	4.98207e-60	down
Lcu.2RBY.7g036610.1	-10.3669	4.42579	265.689	9.87437e-60	5.72262e-57	down
Lcu.2RBY.7g046030.1	-7.07128	3.6667	261.733	7.19151e-59	4.05202e-56	down
Lcu.2RBY.1g023560.1	-10.7598	2.79269	247.535	8.94999e-56	4.2219e-53	down
Lcu.2RBY.5g018950.1	-9.03701	2.85178	246.913	1.22311e-55	5.63853e-53	down
Lcu.2RBY.1g022460.1	-10.4408	2.57756	244.465	4.17956e-55	1.88396e-52	down
Lcu.2RBY.5g051550.1	-4.88845	5.16352	241.276	2.07273e-54	8.94538e-52	down
Lcu.2RBY.2g042920.1	-8.36388	2.91074	239.808	4.33016e-54	1.82985e-51	down
Lcu.2RBY.3g005590.1	-5.12292	4.10929	203.844	3.02656e-46	9.59232e-44	down
Lcu.2RBY.5g051090.1	-11.05	2.89832	201.616	9.27223e-46	2.8935e-43	down
Lcu.2RBY.1g059290.1	-5.85349	2.65749	192.989	7.07813e-44	2.05104e-41	down
Lcu.2RBY.7g052130.1	-7.76499	2.36478	189.1	4.99757e-43	1.36987e-40	down
Lcu.2RBY.1g008160.1	-5.00001	2.86119	187.988	8.73825e-43	2.36329e-40	down
Lcu.2RBY.5g048040.1	-8.16556	3.78155	187.616	1.05345e-42	2.81161e-40	down
Lcu.2RBY.2g071710.1	-10.7476	2.86356	181.427	2.36475e-41	5.99582e-39	down
Lcu.2RBY.2g075980.1	-6.6502	2.92481	178.179	1.21061e-40	2.99463e-38	down
Lcu.2RBY.5g056790.1	-10.1893	2.32159	174.903	6.28644e-40	1.46568e-37	down
Lcu.2RBY.5g033770.1	-9.75521	1.9761	173.603	1.20875e-39	2.78617e-37	down
Lcu.2RBY.2g064150.1	-10.2645	2.27598	168.002	2.02133e-38	4.4566e-36	down
Lcu.2RBY.1g059580.1	-6.57669	4.30654	165.888	5.85149e-38	1.26268e-35	down
Lcu.2RBY.2g030010.1	-3.26976	3.86003	165.542	6.9652e-38	1.48718e-35	down
Lcu.2RBY.1g043330.1	-6.61834	1.66948	159.519	1.44132e-36	2.92357e-34	down
Lcu.2RBY.7g039860.1	-9.62514	1.40545	158.824	2.04405e-36	4.1051e-34	down
Lcu.2RBY.3g010920.1	-7.73342	2.23659	157.658	3.67656e-36	7.31131e-34	down
Lcu.2RBY.2g038470.1	-9.41623	1.58671	153.28	3.32802e-35	6.55394e-33	down
Lcu.2RBY.1g034450.1	-7.3139	2.79344	152.398	5.18673e-35	9.83249e-33	down
Lcu.2RBY.2g064270.1	-3.49225	6.21932	151.666	7.49542e-35	1.39484e-32	down
Lcu.2RBY.7g010320.1	-10.2015	2.47893	150.306	1.486e-34	2.69125e-32	down
Lcu.2RBY.7g057670.1	-9.72382	2.06102	150.187	1.57811e-34	2.83278e-32	down
Lcu.2RBY.7g025320.1	-10.6036	2.74072	147.428	6.32623e-34	1.11584e-31	down
Lcu.2RBY.7g026950.1	-9.63819	1.67994	146.475	1.02227e-33	1.78757e-31	down
Lcu.2RBY.2g066040.1	-9.29914	1.36984	145.737	1.48222e-33	2.54792e-31	down
Lcu.2RBY.7g024030.1	-10.1821	2.27055	144.942	2.21158e-33	3.76972e-31	down
Lcu.2RBY.2g080030.1	-5.3782	3.24387	144.642	2.57147e-33	4.34664e-31	down
Lcu.2RBY.3g075760.1	-7.6226	1.66884	144.601	2.62544e-33	4.40119e-31	down
Lcu.2RBY.3g017250.1	-3.60049	3.85783	141.807	1.07199e-32	1.73954e-30	down
Lcu.2RBY.2g066020.1	-9.39792	1.39522	141.365	1.33888e-32	2.15538e-30	down
Lcu.2RBY.7g005100.1	-9.46811	1.80361	139.316	3.75747e-32	5.95442e-30	down
Lcu.2RBY.1g045460.1	-8.1025	2.8751	134.841	3.57784e-31	5.37577e-29	down
Lcu.2RBY.2g026810.1	-6.07492	2.71655	132.545	1.13687e-30	1.67103e-28	down
Lcu.2RBY.1g025900.1	-9.56711	1.61106	132.085	1.4337e-30	2.07723e-28	down
Lcu.2RBY.1g046790.1	-7.55802	2.71629	131.728	1.71575e-30	2.46825e-28	down
Lcu.2RBY.1g034930.1	-7.2507	2.99053	131.191	2.2484e-30	3.21173e-28	down
Lcu.2RBY.3g020690.1	-6.76327	3.4309	131.15	2.29586e-30	3.25659e-28	down
Lcu.2RBY.3g020600.1	-6.13983	2.13796	130.514	3.16277e-30	4.45512e-28	down
Lcu.2RBY.7g016760.1	-10.8123	2.67608	130.234	3.64265e-30	5.09568e-28	down
Lcu.2RBY.7g049970.1	-7.39417	1.13141	129.58	5.06462e-30	6.98848e-28	down
Lcu.2RBY.L023320.1	-10.388	2.38428	129.5	5.27092e-30	7.22401e-28	down
Lcu.2RBY.6g011410.1	-9.22644	1.40932	126.639	2.22804e-29	2.93139e-27	down
Lcu.2RBY.7g039850.1	-10.0489	1.68231	126.629	2.24002e-29	2.93139e-27	down
Lcu.2RBY.1g003810.1	-5.15788	1.58189	126.429	2.47685e-29	3.22055e-27	down
Lcu.2RBY.4g067690.1	-10.012	2.13222	125.994	3.08474e-29	3.96018e-27	down
Lcu.2RBY.3g020900.1	-8.67397	2.74344	123.744	9.58547e-29	1.20019e-26	down
Lcu.2RBY.7g030720.1	-6.91941	2.88362	123.172	1.27876e-28	1.58161e-26	down
Lcu.2RBY.3g018270.1	-9.12593	1.05174	122.419	1.86865e-28	2.29719e-26	down
Lcu.2RBY.4g023150.1	-6.37874	3.02945	122.12	2.17253e-28	2.65467e-26	down
Lcu.2RBY.2g012990.1	-5.46724	2.08399	119.971	6.419e-28	7.61422e-26	down
Lcu.2RBY.2g056340.1	-8.93468	1.34501	119.516	8.0761e-28	9.52416e-26	down
Lcu.2RBY.2g023790.1	-10.0312	2.09233	117.909	1.81527e-27	2.12838e-25	down
Lcu.2RBY.2g096110.1	-3.47201	4.26702	117.633	2.0859e-27	2.40401e-25	down
Lcu.2RBY.1g064060.1	-9.21944	1.2664	115.989	4.77859e-27	5.38494e-25	down
Lcu.2RBY.4g013430.1	-9.33608	1.41432	115.305	6.74615e-27	7.4369e-25	down
Lcu.2RBY.5g013930.1	-8.90566	1.19376	114.981	7.94593e-27	8.66533e-25	down
Lcu.2RBY.1g034940.1	-3.76544	2.85477	114.899	8.27936e-27	8.98067e-25	down
Lcu.2RBY.1g060080.1	-7.48863	2.50786	114.828	8.58264e-27	9.26012e-25	down
Lcu.2RBY.6g065770.1	-6.63375	2.06515	114.098	1.24027e-26	1.33109e-24	down
Lcu.2RBY.2g055920.1	-9.15541	1.22763	113.093	2.05915e-26	2.18679e-24	down
Lcu.2RBY.7g029030.1	-9.21544	1.14022	112.648	2.57658e-26	2.70794e-24	down
Lcu.2RBY.2g024580.1	-9.57962	1.83237	112.24	3.16523e-26	3.30946e-24	down
Lcu.2RBY.L013630.1	-7.50127	1.2736	111.576	4.42581e-26	4.58026e-24	down
Lcu.2RBY.6g024330.1	-3.08767	3.24576	111.125	5.55553e-26	5.72022e-24	down
Lcu.2RBY.3g062130.1	-7.80344	1.63275	108.746	1.84462e-25	1.8615e-23	down
Lcu.2RBY.5g059550.1	-9.82481	1.77152	107.874	2.8645e-25	2.86224e-23	down
Lcu.2RBY.5g038150.1	-2.96623	3.90947	107.838	2.91682e-25	2.90023e-23	down
Lcu.2RBY.7g026970.1	-5.32999	2.26482	107.807	2.96331e-25	2.93208e-23	down
Lcu.2RBY.6g035000.1	-8.97762	0.921117	107.265	3.89544e-25	3.81715e-23	down
Lcu.2RBY.L008060.1	-6.79353	1.60555	107.177	4.07067e-25	3.96969e-23	down
Lcu.2RBY.2g002200.1	-6.69558	1.56092	106.517	5.67959e-25	5.48595e-23	down
Lcu.2RBY.2g045900.1	-11.0907	3.27735	106.089	7.05017e-25	6.74555e-23	down
Lcu.2RBY.1g055820.1	-9.62584	1.50066	105.981	7.44407e-25	7.089e-23	down
Lcu.2RBY.5g013890.1	-9.22371	0.951711	103.805	2.23205e-24	2.0864e-22	down
Lcu.2RBY.1g071100.1	-4.56835	2.13474	103.155	3.09856e-24	2.88309e-22	down
Lcu.2RBY.2g071680.1	-7.25756	1.14152	100.84	9.97157e-24	9.11096e-22	down
Lcu.2RBY.4g007410.1	-5.9056	1.8726	98.9895	2.53844e-23	2.23869e-21	down
Lcu.2RBY.2g017000.1	-6.59155	0.965585	98.8021	2.79044e-23	2.45027e-21	down
Lcu.2RBY.6g003930.1	-8.75096	2.69491	97.5987	5.12376e-23	4.44147e-21	down
Lcu.2RBY.3g016500.1	-4.81865	1.92338	96.8201	7.59196e-23	6.52523e-21	down
Lcu.2RBY.7g024650.1	-5.2471	2.09784	96.7259	7.96194e-23	6.78571e-21	down
Lcu.2RBY.L022100.1	-2.11805	4.81567	95.588	1.41463e-22	1.19064e-20	down
Lcu.2RBY.1g072550.1	-5.23528	1.28542	94.8625	2.04084e-22	1.70355e-20	down
Lcu.2RBY.3g010240.1	-6.32609	1.02052	93.6789	3.71099e-22	3.05991e-20	down
Lcu.2RBY.5g051100.1	-9.24042	1.30119	92.828	5.70415e-22	4.66544e-20	down
Lcu.2RBY.2g024570.1	-5.50278	1.65426	92.5087	6.70286e-22	5.43843e-20	down
Lcu.2RBY.L011720.1	-6.96424	0.653011	92.2072	7.80608e-22	6.30831e-20	down
Lcu.2RBY.7g036490.1	-8.96057	1.13172	92.073	8.35371e-22	6.67113e-20	down
Lcu.2RBY.7g055180.1	-8.31242	0.640677	92.0371	8.5067e-22	6.76666e-20	down
Lcu.2RBY.2g079960.1	-8.42076	0.798819	91.6638	1.02726e-21	8.10776e-20	down
Lcu.2RBY.2g024820.1	-6.23453	0.821964	89.6363	2.86231e-21	2.216e-19	down
Lcu.2RBY.5g062170.1	-3.53138	2.93979	88.7961	4.37679e-21	3.37562e-19	down
Lcu.2RBY.7g028340.1	-9.30547	1.31142	88.4298	5.26703e-21	4.00562e-19	down
Lcu.2RBY.2g071700.1	-8.63646	0.803166	88.4277	5.27263e-21	4.00562e-19	down
Lcu.2RBY.5g066430.1	-6.49201	0.939654	87.1127	1.02508e-20	7.7585e-19	down
Lcu.2RBY.L006360.1	-6.70079	1.23197	86.1553	1.66349e-20	1.24052e-18	down
Lcu.2RBY.5g012120.1	-8.42748	0.655479	85.7929	1.99799e-20	1.47372e-18	down
Lcu.2RBY.1g039940.1	-9.08513	1.09102	85.5371	2.274e-20	1.67122e-18	down
Lcu.2RBY.3g075770.1	-8.04671	0.447253	84.714	3.44804e-20	2.50681e-18	down
Lcu.2RBY.3g024820.1	-8.75975	1.01703	84.6791	3.50944e-20	2.54234e-18	down
Lcu.2RBY.4g049370.1	-8.29232	0.196382	83.767	5.56652e-20	3.97575e-18	down
Lcu.2RBY.7g017710.1	-4.83091	0.65765	83.418	6.64151e-20	4.71036e-18	down
Lcu.2RBY.6g029550.1	-10.3342	2.3175	82.7163	9.47191e-20	6.60234e-18	down
Lcu.2RBY.3g044910.1	-8.71462	2.82994	81.4501	1.79743e-19	1.2359e-17	down
Lcu.2RBY.2g078700.1	-8.29827	0.265235	81.3389	1.90142e-19	1.30299e-17	down
Lcu.2RBY.3g067590.1	-5.56721	1.22907	80.8004	2.4971e-19	1.70543e-17	down
Lcu.2RBY.2g065370.1	-9.1009	1.59301	80.4317	3.00932e-19	2.04151e-17	down
Lcu.2RBY.4g019690.1	-5.90711	1.39506	80.3401	3.15201e-19	2.13118e-17	down
Lcu.2RBY.7g047140.1	-5.85271	1.50601	80.0983	3.5623e-19	2.40059e-17	down
Lcu.2RBY.7g070750.1	-5.14381	0.922297	79.6035	4.57617e-19	3.06347e-17	down
Lcu.2RBY.2g023780.1	-9.09141	1.33187	79.4471	4.95312e-19	3.30491e-17	down
Lcu.2RBY.2g031220.1	-2.78671	2.13142	79.434	4.98608e-19	3.31599e-17	down
Lcu.2RBY.7g049150.1	-8.02948	0.115968	78.7824	6.93428e-19	4.56672e-17	down
Lcu.2RBY.L003550.1	-6.83017	2.16744	78.6009	7.60154e-19	4.98996e-17	down
Lcu.2RBY.1g057630.1	-4.34957	0.987056	78.2863	8.914e-19	5.83263e-17	down
Lcu.2RBY.7g070180.1	-9.10827	1.18806	77.7432	1.17348e-18	7.60474e-17	down
Lcu.2RBY.6g070150.1	-8.03317	0.346134	77.4175	1.38382e-18	8.91089e-17	down
Lcu.2RBY.5g012130.1	-8.09196	0.304245	77.3191	1.45452e-18	9.33657e-17	down
Lcu.2RBY.5g037690.1	-8.75649	0.865794	77.0452	1.6709e-18	1.0658e-16	down
Lcu.2RBY.6g046590.1	-9.48908	1.39635	76.7829	1.90823e-18	1.20958e-16	down
Lcu.2RBY.1g009670.1	-8.16099	0.414669	76.0542	2.75987e-18	1.73854e-16	down
Lcu.2RBY.4g013440.1	-7.84636	-0.013811	75.939	2.92569e-18	1.8373e-16	down
Lcu.2RBY.6g017330.1	-6.31045	1.62508	74.8184	5.16072e-18	3.21104e-16	down
Lcu.2RBY.L014360.1	-8.66838	1.05078	74.7891	5.23771e-18	3.24735e-16	down
Lcu.2RBY.2g038480.1	-6.84151	0.952307	74.7841	5.25109e-18	3.24735e-16	down
Lcu.2RBY.5g035410.1	-7.58592	2.32702	74.3838	6.43136e-18	3.9348e-16	down
Lcu.2RBY.7g005090.1	-8.25998	0.566735	74.1722	7.1593e-18	4.36094e-16	down
Lcu.2RBY.5g051120.1	-5.41158	1.20118	73.6926	9.1282e-18	5.51061e-16	down
Lcu.2RBY.4g023760.1	-4.03279	1.15931	72.7654	1.46017e-17	8.71121e-16	down
Lcu.2RBY.5g032920.1	-8.43673	0.462268	72.4407	1.72127e-17	1.01791e-15	down
Lcu.2RBY.7g039800.1	-7.94813	1.64127	71.7902	2.39336e-17	1.40716e-15	down
Lcu.2RBY.2g027730.1	-2.56063	2.73912	71.6834	2.52645e-17	1.48111e-15	down
Lcu.2RBY.2g001330.1	-9.01254	0.814958	71.5876	2.65216e-17	1.55033e-15	down
Lcu.2RBY.3g011410.1	-8.30462	0.493414	71.3851	2.9388e-17	1.70316e-15	down
Lcu.2RBY.4g048420.1	-3.06722	1.74586	71.2452	3.15474e-17	1.81646e-15	down
Lcu.2RBY.6g024470.1	-6.44378	2.87966	70.9482	3.66731e-17	2.09543e-15	down
Lcu.2RBY.4g021660.1	-5.03584	0.638279	70.8571	3.84054e-17	2.18824e-15	down
Lcu.2RBY.3g075740.1	-4.99929	1.87464	70.3623	4.93554e-17	2.7809e-15	down
Lcu.2RBY.6g058760.1	-8.30117	0.364397	70.2254	5.29004e-17	2.97239e-15	down
Lcu.2RBY.1g019560.1	-7.90667	0.10341	69.9099	6.20761e-17	3.45921e-15	down
Lcu.2RBY.7g074270.1	-6.28756	0.282782	69.6551	7.06368e-17	3.89347e-15	down
Lcu.2RBY.7g002940.1	-3.91708	1.18906	69.2159	8.82515e-17	4.83809e-15	down
Lcu.2RBY.3g007340.1	-8.71532	1.01433	68.7568	1.11384e-16	6.0734e-15	down
Lcu.2RBY.3g012160.1	-4.77719	0.905607	68.7256	1.13163e-16	6.15387e-15	down
Lcu.2RBY.5g032850.1	-7.58182	-0.12568	68.6438	1.17957e-16	6.39744e-15	down
Lcu.2RBY.6g049670.1	-9.10212	1.40491	68.2594	1.43343e-16	7.7535e-15	down
Lcu.2RBY.6g032200.1	-7.70901	-0.259665	68.157	1.50985e-16	8.14514e-15	down
Lcu.2RBY.1g001340.1	-7.78587	0.273801	67.8351	1.77754e-16	9.4883e-15	down
Lcu.2RBY.5g038690.1	-7.89218	0.326178	67.4486	2.1625e-16	1.13637e-14	down
Lcu.2RBY.2g055370.1	-6.13204	0.67225	67.1621	2.50082e-16	1.30402e-14	down
Lcu.2RBY.1g044140.1	-4.72232	0.954432	66.873	2.89568e-16	1.50605e-14	down
Lcu.2RBY.4g042550.1	-4.23972	1.04421	65.2298	6.66548e-16	3.42285e-14	down
Lcu.2RBY.1g046250.1	-4.03143	1.45643	64.9286	7.76635e-16	3.95811e-14	down
Lcu.2RBY.2g073690.1	-7.65628	-0.297614	64.9081	7.84734e-16	3.98936e-14	down
Lcu.2RBY.7g028470.1	-8.00058	0.614988	63.8611	1.3351e-15	6.75343e-14	down
Lcu.2RBY.7g030030.1	-8.65761	0.655943	63.497	1.60607e-15	8.08377e-14	down
Lcu.2RBY.2g072480.1	-9.5284	1.12931	62.2449	3.03288e-15	1.50782e-13	down
Lcu.2RBY.1g020450.1	-2.90962	3.25031	61.8345	3.73574e-15	1.84819e-13	down
Lcu.2RBY.1g066740.1	-7.90555	0.149422	61.7418	3.91569e-15	1.92781e-13	down
Lcu.2RBY.2g062580.1	-6.38545	0.612135	61.6059	4.19554e-15	2.06059e-13	down
Lcu.2RBY.2g033760.1	-6.48433	0.400091	61.5656	4.28246e-15	2.0982e-13	down
Lcu.2RBY.2g024560.1	-2.20989	3.63977	61.4428	4.55792e-15	2.22242e-13	down
Lcu.2RBY.1g044670.1	-8.31712	0.0523046	61.3668	4.73735e-15	2.29886e-13	down
Lcu.2RBY.7g070080.1	-3.20517	2.75966	60.4397	7.58676e-15	3.66404e-13	down
Lcu.2RBY.2g090240.1	-6.81016	0.667901	60.1841	8.63866e-15	4.16215e-13	down
Lcu.2RBY.1g025280.1	-8.10127	0.0922323	59.8877	1.00429e-14	4.79936e-13	down
Lcu.2RBY.3g068760.1	-2.0876	5.61675	59.3843	1.29701e-14	6.14687e-13	down
Lcu.2RBY.2g010520.1	-7.99224	0.395147	59.2499	1.38865e-14	6.53534e-13	down
Lcu.2RBY.2g067490.1	-4.15757	0.930349	58.9797	1.59304e-14	7.47991e-13	down
Lcu.2RBY.6g002730.1	-7.80658	0.785747	58.9128	1.64819e-14	7.72097e-13	down
Lcu.2RBY.7g021870.1	-4.97877	1.52819	58.7787	1.7644e-14	8.24634e-13	down
Lcu.2RBY.5g017000.1	-3.75286	1.68503	58.7398	1.7996e-14	8.37225e-13	down
Lcu.2RBY.2g010530.1	-4.81729	2.0323	58.6333	1.89974e-14	8.79778e-13	down
Lcu.2RBY.4g052670.1	-7.86087	-0.0960068	58.5465	1.98543e-14	9.1737e-13	down
Lcu.2RBY.4g038940.1	-7.61297	-0.209674	58.4472	2.08817e-14	9.62645e-13	down
Lcu.2RBY.7g027860.1	-4.79634	1.92358	58.3251	2.22191e-14	1.02198e-12	down
Lcu.2RBY.2g015630.1	-10.6915	2.67977	58.2104	2.35537e-14	1.08091e-12	down
Lcu.2RBY.1g064750.1	-6.3565	0.0746804	57.8731	2.79579e-14	1.27725e-12	down
Lcu.2RBY.4g059820.1	-2.00185	4.59988	57.6149	3.18807e-14	1.45319e-12	down
Lcu.2RBY.5g035060.1	-2.04214	3.33335	57.5334	3.32283e-14	1.51122e-12	down
Lcu.2RBY.4g045940.1	-5.78605	0.423792	57.158	4.0216e-14	1.82493e-12	down
Lcu.2RBY.2g058440.1	-2.6803	2.26255	57.087	4.16955e-14	1.885e-12	down
Lcu.2RBY.5g002750.1	-3.5464	2.97407	57.0096	4.33681e-14	1.95484e-12	down
Lcu.2RBY.4g053200.1	-7.45493	0.848224	56.6867	5.1109e-14	2.29866e-12	down
Lcu.2RBY.1g049680.1	-2.59302	8.19963	55.7327	8.30263e-14	3.70133e-12	down
Lcu.2RBY.4g036930.1	-7.49653	-0.405372	55.722	8.34807e-14	3.71343e-12	down
Lcu.2RBY.2g077310.1	-6.60527	0.3742	55.5968	8.89687e-14	3.94889e-12	down
Lcu.2RBY.3g018280.1	-6.3118	1.85194	55.4124	9.7718e-14	4.32775e-12	down
Lcu.2RBY.6g019790.1	-8.03611	0.0621666	54.9513	1.23556e-13	5.42137e-12	down
Lcu.2RBY.5g033780.1	-8.72122	0.502168	54.9482	1.23748e-13	5.42137e-12	down
Lcu.2RBY.4g045380.1	-8.09034	0.370819	54.3086	1.71346e-13	7.41062e-12	down
Lcu.2RBY.1g034920.1	-6.83767	0.560253	54.1672	1.84132e-13	7.91301e-12	down
Lcu.2RBY.5g013710.1	-5.60663	0.538474	53.4809	2.61122e-13	1.1104e-11	down
Lcu.2RBY.L002950.1	-8.38318	0.47548	53.4227	2.68978e-13	1.13808e-11	down
Lcu.2RBY.5g028760.1	-4.09842	2.88914	53.0473	3.25608e-13	1.36178e-11	down
Lcu.2RBY.7g016040.1	-5.6946	0.717811	52.6391	4.0083e-13	1.66607e-11	down
Lcu.2RBY.6g033130.1	-7.2618	-0.821925	52.1007	5.27249e-13	2.17372e-11	down
Lcu.2RBY.1g031920.1	-7.85032	-0.0770736	52.0278	5.47216e-13	2.25146e-11	down
Lcu.2RBY.L018550.1	-3.7318	1.11078	51.8778	5.90655e-13	2.41549e-11	down
Lcu.2RBY.1g003260.1	-7.94269	0.378332	51.8397	6.02228e-13	2.45786e-11	down
Lcu.2RBY.7g027850.1	-8.49864	0.670524	51.7475	6.31156e-13	2.56561e-11	down
Lcu.2RBY.2g011230.1	-5.55117	0.340527	51.5861	6.85251e-13	2.77992e-11	down
Lcu.2RBY.1g044230.1	-6.5477	0.260031	50.9978	9.24689e-13	3.72151e-11	down
Lcu.2RBY.6g023980.1	-8.25252	-0.240424	50.4342	1.23231e-12	4.8916e-11	down
Lcu.2RBY.6g042240.1	-9.21452	2.03375	50.0987	1.46204e-12	5.76741e-11	down
Lcu.2RBY.4g021680.1	-7.36895	-0.515192	49.9411	1.5843e-12	6.22791e-11	down
Lcu.2RBY.5g035580.1	-7.96505	0.115731	49.7965	1.70547e-12	6.69126e-11	down
Lcu.2RBY.3g020890.1	-8.12279	0.550313	49.7104	1.78195e-12	6.97782e-11	down
Lcu.2RBY.6g029780.1	-7.1458	-0.403838	49.5248	1.95876e-12	7.65541e-11	down
Lcu.2RBY.L017420.1	-7.12999	-0.639212	49.2045	2.30623e-12	8.92738e-11	down
Lcu.2RBY.L000860.1	-8.72634	0.814424	49.0195	2.53429e-12	9.77291e-11	down
Lcu.2RBY.6g065780.1	-7.54458	-0.0513803	48.9611	2.61089e-12	1.00492e-10	down
Lcu.2RBY.4g053570.1	-2.76447	1.74774	48.8023	2.83102e-12	1.08348e-10	down
Lcu.2RBY.5g038680.1	-4.44062	0.534173	48.5952	3.14645e-12	1.19967e-10	down
Lcu.2RBY.5g023200.1	-4.36511	0.0250313	48.3785	3.51401e-12	1.3373e-10	down
Lcu.2RBY.3g020660.1	-3.94413	0.603119	48.2515	3.74909e-12	1.42143e-10	down
Lcu.2RBY.4g070640.1	-3.31859	1.98311	48.1698	3.90854e-12	1.47912e-10	down
Lcu.2RBY.5g020580.1	-8.07512	0.138556	48.1454	3.95766e-12	1.49492e-10	down
Lcu.2RBY.2g005680.1	-4.01524	3.84441	48.1414	3.96564e-12	1.49515e-10	down
Lcu.2RBY.4g057500.1	-7.82099	-0.0195479	48.1236	4.00187e-12	1.50601e-10	down
Lcu.2RBY.4g018580.1	-7.79593	0.612376	48.0634	4.12668e-12	1.5501e-10	down
Lcu.2RBY.3g000190.1	-4.68246	3.13199	48.0324	4.1924e-12	1.57188e-10	down
Lcu.2RBY.4g051770.1	-2.63532	4.25432	47.7923	4.73859e-12	1.77338e-10	down
Lcu.2RBY.5g036510.1	-4.95503	-0.299939	47.7716	4.7887e-12	1.78884e-10	down
Lcu.2RBY.5g045460.1	-2.92793	1.40488	47.7034	4.9582e-12	1.84875e-10	down
Lcu.2RBY.1g017740.1	-2.34228	2.88096	47.6107	5.19851e-12	1.93126e-10	down
Lcu.2RBY.3g022030.1	-2.72359	2.00683	47.3835	5.83726e-12	2.16064e-10	down
Lcu.2RBY.7g011110.1	-7.54365	-0.0128681	46.6886	8.32104e-12	3.04115e-10	down
Lcu.2RBY.5g064000.1	-7.49246	-0.224563	46.4195	9.54585e-12	3.47003e-10	down
Lcu.2RBY.2g043670.1	-7.30852	-0.562873	46.3934	9.67394e-12	3.51031e-10	down
Lcu.2RBY.1g012650.1	-2.35401	3.45017	46.2802	1.02497e-11	3.71258e-10	down
Lcu.2RBY.5g052960.1	-3.31996	1.709	46.1905	1.07295e-11	3.87943e-10	down
Lcu.2RBY.4g031070.1	-7.50386	-0.527015	46.1748	1.08161e-11	3.90381e-10	down
Lcu.2RBY.5g041260.1	-5.61011	0.656699	46.0128	1.17483e-11	4.23271e-10	down
Lcu.2RBY.1g009660.1	-7.36544	-0.614808	45.8601	1.27004e-11	4.56765e-10	down
Lcu.2RBY.5g027460.1	-8.42865	0.143318	45.743	1.34827e-11	4.83186e-10	down
Lcu.2RBY.2g087090.1	-3.77092	0.828177	45.3649	1.6354e-11	5.79939e-10	down
Lcu.2RBY.5g013410.1	-3.29962	1.23482	44.8132	2.16755e-11	7.63307e-10	down
Lcu.2RBY.4g021020.1	-6.94442	-0.639373	44.7026	2.29352e-11	8.0627e-10	down
Lcu.2RBY.3g046000.1	-7.96268	0.207641	44.6093	2.4055e-11	8.44173e-10	down
Lcu.2RBY.5g020600.1	-7.36795	-0.580934	44.5974	2.42017e-11	8.47853e-10	down
Lcu.2RBY.2g064500.1	-3.75119	1.5227	44.2103	2.94931e-11	1.03145e-09	down
Lcu.2RBY.7g016960.1	-7.95013	0.00970938	43.9406	3.38494e-11	1.17973e-09	down
Lcu.2RBY.L016650.1	-6.35773	1.21094	43.8297	3.58222e-11	1.24208e-09	down
Lcu.2RBY.1g027230.1	-7.85632	-0.0820525	43.761	3.7102e-11	1.27989e-09	down
Lcu.2RBY.1g043210.1	-2.9476	1.88302	43.753	3.72536e-11	1.28294e-09	down
Lcu.2RBY.5g028620.1	-4.75787	-0.0939075	43.4831	4.27642e-11	1.46525e-09	down
Lcu.2RBY.4g060190.1	-4.29104	2.5969	43.1016	5.19711e-11	1.77173e-09	down
Lcu.2RBY.3g006630.1	-2.66569	1.27977	43.0683	5.28609e-11	1.79904e-09	down
Lcu.2RBY.2g010420.1	-7.30519	-0.321679	43.0369	5.37177e-11	1.82514e-09	down
Lcu.2RBY.1g053490.1	-6.93348	-0.676532	42.762	6.182e-11	2.09692e-09	down
Lcu.2RBY.2g018750.1	-7.48178	-0.429644	42.5778	6.79259e-11	2.29635e-09	down
Lcu.2RBY.2g005760.1	-4.10413	1.6952	42.3803	7.51437e-11	2.52354e-09	down
Lcu.2RBY.L006370.1	-7.62836	-0.241631	42.3649	7.57376e-11	2.53927e-09	down
Lcu.2RBY.3g036200.1	-7.09055	-0.250114	42.2201	8.1558e-11	2.7299e-09	down
Lcu.2RBY.2g078360.1	-8.70371	1.17538	42.1515	8.44671e-11	2.82262e-09	down
Lcu.2RBY.1g071880.1	-4.78995	-0.183139	41.978	9.23059e-11	3.0694e-09	down
Lcu.2RBY.7g018230.1	-7.03826	-0.454265	41.9478	9.37409e-11	3.11201e-09	down
Lcu.2RBY.7g038220.1	-9.21985	0.812779	41.8155	1.00305e-10	3.31908e-09	down
Lcu.2RBY.4g049700.1	-5.94136	-0.186498	41.7428	1.04107e-10	3.43088e-09	down
Lcu.2RBY.7g016220.1	-7.24731	-0.666713	41.6816	1.07413e-10	3.53123e-09	down
Lcu.2RBY.3g075750.1	-7.72697	-0.245074	41.6356	1.09973e-10	3.60371e-09	down
Lcu.2RBY.6g029760.1	-5.52924	-0.7104	41.2073	1.36914e-10	4.46248e-09	down
Lcu.2RBY.4g064010.1	-4.24969	1.76041	40.8748	1.62301e-10	5.23388e-09	down
Lcu.2RBY.6g058720.1	-6.8862	-0.683131	40.487	1.97931e-10	6.34256e-09	down
Lcu.2RBY.4g005890.1	-5.87518	1.1776	40.3732	2.09799e-10	6.71226e-09	down
Lcu.2RBY.1g066160.1	-7.8217	0.298253	40.0259	2.50614e-10	7.9429e-09	down
Lcu.2RBY.L021170.1	-7.11874	-0.794118	39.8033	2.8087e-10	8.84654e-09	down
Lcu.2RBY.7g010260.1	-4.2473	1.50179	39.6339	3.06321e-10	9.60341e-09	down
Lcu.2RBY.1g076500.1	-2.44741	2.09889	39.596	3.12326e-10	9.77658e-09	down
Lcu.2RBY.7g047220.1	-3.70319	2.00009	39.5305	3.22984e-10	1.00791e-08	down
Lcu.2RBY.2g023820.1	-2.15204	1.84047	39.3033	3.62837e-10	1.12535e-08	down
Lcu.2RBY.3g050690.1	-4.08258	-0.15287	39.1881	3.84883e-10	1.18878e-08	down
Lcu.2RBY.6g005970.1	-8.42209	3.23417	39.1813	3.8622e-10	1.18878e-08	down
Lcu.2RBY.2g010540.1	-4.13918	1.04919	39.1509	3.92282e-10	1.20379e-08	down
Lcu.2RBY.6g044190.1	-2.72166	1.42303	38.5615	5.30542e-10	1.6062e-08	down
Lcu.2RBY.3g018320.1	-6.61678	-0.863477	38.4967	5.48465e-10	1.65634e-08	down
Lcu.2RBY.1g006830.1	-2.57807	1.04317	38.4957	5.48739e-10	1.65634e-08	down
Lcu.2RBY.3g012530.1	-3.0213	1.0578	38.4901	5.50311e-10	1.65862e-08	down
Lcu.2RBY.6g002720.1	-7.19496	0.161849	38.4493	5.61953e-10	1.68869e-08	down
Lcu.2RBY.2g043110.1	-7.12685	-0.573944	38.3949	5.7783e-10	1.73383e-08	down
Lcu.2RBY.6g055710.1	-2.27443	1.93932	38.2765	6.13961e-10	1.83952e-08	down
Lcu.2RBY.5g051110.1	-4.63925	0.295847	38.0613	6.85558e-10	2.05101e-08	down
Lcu.2RBY.1g019740.1	-4.49782	0.07447	38.0553	6.8768e-10	2.05433e-08	down
Lcu.2RBY.3g023360.1	-7.37614	-0.495407	37.9541	7.24269e-10	2.15096e-08	down
Lcu.2RBY.7g036760.1	-3.64491	1.05085	37.9496	7.25957e-10	2.15282e-08	down
Lcu.2RBY.3g015420.1	-4.98646	-0.507625	37.837	7.69079e-10	2.27405e-08	down
Lcu.2RBY.1g010600.1	-7.85214	-0.193615	37.3793	9.72494e-10	2.87133e-08	down
Lcu.2RBY.3g007080.1	-3.53917	2.24164	37.1452	1.09654e-09	3.23288e-08	down
Lcu.2RBY.5g073300.1	-7.56626	0.133536	37.1004	1.12201e-09	3.30317e-08	down
Lcu.2RBY.3g014110.1	-5.57522	0.232956	36.8385	1.28331e-09	3.76709e-08	down
Lcu.2RBY.7g064440.1	-6.67308	-0.867693	36.7099	1.37079e-09	4.00229e-08	down
Lcu.2RBY.2g032900.1	-8.7891	0.429845	36.696	1.38065e-09	4.02371e-08	down
Lcu.2RBY.4g069730.1	-2.55779	1.60492	36.3232	1.67163e-09	4.82324e-08	down
Lcu.2RBY.5g033050.1	-4.74289	0.760818	36.3191	1.67513e-09	4.82647e-08	down
Lcu.2RBY.1g049510.1	-7.40174	-0.521248	35.6415	2.37182e-09	6.76653e-08	down
Lcu.2RBY.7g003050.1	-2.62128	2.50432	35.4686	2.59191e-09	7.36335e-08	down
Lcu.2RBY.L004530.1	-4.05462	2.69815	35.4038	2.67963e-09	7.60191e-08	down
Lcu.2RBY.6g035010.1	-7.007	-0.497469	35.2339	2.9239e-09	8.27174e-08	down
Lcu.2RBY.3g018330.1	-3.95432	-0.212495	35.0132	3.2747e-09	9.23839e-08	down
Lcu.2RBY.3g062490.1	-5.37354	0.194093	34.9629	3.3604e-09	9.46698e-08	down
Lcu.2RBY.3g069950.1	-3.87021	1.07307	34.8607	3.54153e-09	9.96343e-08	down
Lcu.2RBY.6g033150.1	-5.03635	-0.353813	34.5125	4.23527e-09	1.18494e-07	down
Lcu.2RBY.1g011540.1	-5.24855	0.199307	34.2054	4.9592e-09	1.38366e-07	down
Lcu.2RBY.6g040320.1	-7.44759	0.907433	33.6301	6.66532e-09	1.85204e-07	down
Lcu.2RBY.4g042820.1	-7.35421	0.156826	33.3105	7.85581e-09	2.16504e-07	down
Lcu.2RBY.7g070340.1	-2.53371	1.46109	33.1753	8.42118e-09	2.31144e-07	down
Lcu.2RBY.3g000050.1	-2.25172	2.3515	32.9587	9.41359e-09	2.57686e-07	down
Lcu.2RBY.4g030570.1	-4.18402	0.529353	32.8142	1.01399e-08	2.76448e-07	down
Lcu.2RBY.3g038850.1	-5.34353	-0.619471	32.6866	1.08281e-08	2.94027e-07	down
Lcu.2RBY.7g077030.1	-6.52684	-0.702221	32.394	1.25876e-08	3.39982e-07	down
Lcu.2RBY.4g051760.1	-2.72508	3.93709	32.3432	1.2921e-08	3.48523e-07	down
Lcu.2RBY.L013420.1	-2.42974	1.3835	32.3049	1.31784e-08	3.54901e-07	down
Lcu.2RBY.3g018690.1	-4.10415	0.298052	32.3028	1.31924e-08	3.54901e-07	down
Lcu.2RBY.7g010270.1	-4.54752	-0.635349	32.2781	1.33612e-08	3.58562e-07	down
Lcu.2RBY.3g019780.1	-3.43454	-0.00201019	32.2777	1.33639e-08	3.58562e-07	down
Lcu.2RBY.6g061580.1	-6.83753	-0.555742	32.2473	1.35745e-08	3.63252e-07	down
Lcu.2RBY.6g004820.1	-6.92662	-1.00001	32.1983	1.39215e-08	3.71559e-07	down
Lcu.2RBY.6g058740.1	-6.5616	-0.835537	32.1783	1.4065e-08	3.74589e-07	down
Lcu.2RBY.5g067010.1	-3.03811	2.2761	32.1774	1.4072e-08	3.74589e-07	down
Lcu.2RBY.7g070980.1	-4.87609	3.52994	32.0754	1.48306e-08	3.94264e-07	down
Lcu.2RBY.7g039010.1	-4.10375	-0.244427	32.0523	1.50077e-08	3.9845e-07	down
Lcu.2RBY.7g047740.1	-4.24588	-0.045955	31.9432	1.58749e-08	4.20375e-07	down
Lcu.2RBY.2g031700.1	-7.18609	-0.573598	31.8585	1.65826e-08	4.3797e-07	down
Lcu.2RBY.2g007730.1	-6.23989	-0.807281	31.641	1.85468e-08	4.8605e-07	down
Lcu.2RBY.L021240.1	-4.31475	-0.524883	31.5645	1.92925e-08	5.03641e-07	down
Lcu.2RBY.5g058860.1	-2.99347	1.72292	31.3593	2.14427e-08	5.59053e-07	down
Lcu.2RBY.1g022020.1	-7.49277	-0.882238	30.9708	2.61938e-08	6.79432e-07	down
Lcu.2RBY.7g020050.1	-6.47031	-0.934541	30.9173	2.69262e-08	6.9576e-07	down
Lcu.2RBY.3g075010.1	-5.43363	-0.661846	30.8605	2.77257e-08	7.15507e-07	down
Lcu.2RBY.1g067960.1	-6.84071	-0.566932	30.8574	2.77701e-08	7.15741e-07	down
Lcu.2RBY.5g032930.1	-7.30345	-0.38366	30.8516	2.78535e-08	7.16981e-07	down
Lcu.2RBY.1g007540.1	-8.41591	0.216882	30.5893	3.18856e-08	8.18692e-07	down
Lcu.2RBY.5g029240.1	-4.95438	-0.667205	30.5615	3.23457e-08	8.29456e-07	down
Lcu.2RBY.7g031210.1	-2.19087	3.06162	30.4532	3.42021e-08	8.73748e-07	down
Lcu.2RBY.2g092900.1	-7.63818	-0.619183	30.375	3.56091e-08	9.06268e-07	down
Lcu.2RBY.5g019330.1	-2.85131	2.28411	30.0292	4.25596e-08	1.07507e-06	down
Lcu.2RBY.7g078340.1	-7.60485	0.486591	29.8781	4.60087e-08	1.15931e-06	down
Lcu.2RBY.1g043030.1	-2.70021	1.8345	29.8219	4.73619e-08	1.19192e-06	down
Lcu.2RBY.5g033090.1	-5.45036	-0.584001	29.746	4.92525e-08	1.23643e-06	down
Lcu.2RBY.5g062220.1	-2.34152	1.69886	29.7093	5.0193e-08	1.25538e-06	down
Lcu.2RBY.6g068830.1	-2.30214	1.54082	29.6251	5.24229e-08	1.30472e-06	down
Lcu.2RBY.1g040860.1	-5.06721	-0.528076	29.5186	5.53837e-08	1.37503e-06	down
Lcu.2RBY.6g017470.1	-4.53226	0.534024	29.4554	5.72191e-08	1.41887e-06	down
Lcu.2RBY.3g033700.1	-2.03658	2.48875	29.4393	5.76966e-08	1.42896e-06	down
Lcu.2RBY.5g041480.1	-6.54382	-0.707321	29.0723	6.97281e-08	1.71855e-06	down
Lcu.2RBY.7g028390.1	-4.61795	-0.698605	28.9893	7.27792e-08	1.78723e-06	down
Lcu.2RBY.6g044630.1	-3.75075	1.67049	28.8941	7.6447e-08	1.86825e-06	down
Lcu.2RBY.4g080990.1	-5.32503	0.00231863	28.7047	8.42998e-08	2.04783e-06	down
Lcu.2RBY.4g062510.1	-6.894	-0.828512	28.6699	8.58269e-08	2.08243e-06	down
Lcu.2RBY.3g060240.1	-4.57429	1.10952	28.6582	8.63474e-08	2.09256e-06	down
Lcu.2RBY.2g061230.1	-3.79555	-0.250184	28.4975	9.38213e-08	2.26556e-06	down
Lcu.2RBY.6g001180.1	-6.64752	-0.981994	28.4371	9.67941e-08	2.32903e-06	down
Lcu.2RBY.7g001300.1	-4.03617	0.0513702	28.4324	9.70278e-08	2.33189e-06	down
Lcu.2RBY.5g059950.1	-4.25516	-0.747866	28.3479	1.01357e-07	2.43018e-06	down
Lcu.2RBY.6g065760.1	-6.7362	-0.788501	28.2971	1.04053e-07	2.48894e-06	down
Lcu.2RBY.7g027450.1	-3.829	-0.583171	28.2807	1.04938e-07	2.50715e-06	down
Lcu.2RBY.1g045600.1	-4.24598	-0.336459	28.2461	1.06829e-07	2.54931e-06	down
Lcu.2RBY.7g011220.1	-2.89628	0.704725	28.1771	1.10705e-07	2.63871e-06	down
Lcu.2RBY.5g073280.1	-3.84716	1.24916	28.142	1.1273e-07	2.68383e-06	down
Lcu.2RBY.1g024310.1	-5.18865	0.986953	28.113	1.14433e-07	2.718e-06	down
Lcu.2RBY.7g044740.1	-2.30458	2.53149	28.0804	1.16377e-07	2.76093e-06	down
Lcu.2RBY.1g045090.1	-4.09278	-0.315711	27.9962	1.21553e-07	2.87364e-06	down
Lcu.2RBY.6g020560.1	-7.29799	-0.190419	27.85	1.31097e-07	3.07775e-06	down
Lcu.2RBY.1g043950.1	-4.60763	0.0364978	27.6081	1.48553e-07	3.4755e-06	down
Lcu.2RBY.5g010460.1	-3.41053	0.396958	27.5519	1.52933e-07	3.56562e-06	down
Lcu.2RBY.1g027140.1	-2.03621	3.21446	27.5048	1.56704e-07	3.64517e-06	down
Lcu.2RBY.1g027320.1	-6.23651	-1.07764	27.0875	1.9445e-07	4.46685e-06	down
Lcu.2RBY.2g038450.1	-6.9705	-0.191778	27.0652	1.96703e-07	4.5135e-06	down
Lcu.2RBY.6g050740.1	-3.63873	-0.48853	27.0598	1.97254e-07	4.52103e-06	down
Lcu.2RBY.2g071740.1	-2.40506	1.7072	26.9899	2.04526e-07	4.68239e-06	down
Lcu.2RBY.7g055820.1	-6.9333	-0.324976	26.9166	2.12428e-07	4.85235e-06	down
Lcu.2RBY.6g001810.1	-6.21167	-0.939625	26.8285	2.22339e-07	5.06734e-06	down
Lcu.2RBY.5g038710.1	-5.29052	-0.92874	26.6784	2.4029e-07	5.46416e-06	down
Lcu.2RBY.5g062190.1	-2.43494	1.24084	26.3779	2.80729e-07	6.35526e-06	down
Lcu.2RBY.1g050720.1	-3.56838	0.214173	26.2424	3.01143e-07	6.79464e-06	down
Lcu.2RBY.2g002470.1	-7.39324	-0.581646	26.2327	3.02647e-07	6.82098e-06	down
Lcu.2RBY.6g069970.1	-8.83277	0.507463	26.083	3.27047e-07	7.34643e-06	down
Lcu.2RBY.6g029560.1	-4.49507	-0.792767	25.8836	3.62644e-07	8.08512e-06	down
Lcu.2RBY.3g006380.1	-2.4285	0.615217	25.7976	3.79168e-07	8.42393e-06	down
Lcu.2RBY.7g001500.1	-2.03458	2.53815	25.7162	3.95495e-07	8.76744e-06	down
Lcu.2RBY.7g051710.1	-7.17129	-0.838589	25.6867	4.01576e-07	8.89253e-06	down
Lcu.2RBY.3g026850.1	-9.64234	1.1037	25.4928	4.44047e-07	9.79028e-06	down
Lcu.2RBY.7g026770.1	-6.76914	-1.07713	25.413	4.62793e-07	1.01814e-05	down
Lcu.2RBY.2g066680.1	-2.17993	1.44482	25.3787	4.71079e-07	1.03525e-05	down
Lcu.2RBY.2g049560.1	-2.29935	0.862353	25.0796	5.50108e-07	1.19854e-05	down
Lcu.2RBY.2g037310.1	-5.56217	-0.701455	25.0676	5.53543e-07	1.20473e-05	down
Lcu.2RBY.4g000990.1	-3.48899	0.0350259	25.0015	5.72857e-07	1.24409e-05	down
Lcu.2RBY.3g063520.1	-2.75217	3.91974	24.5142	7.37629e-07	1.58665e-05	down
Lcu.2RBY.2g026020.1	-6.35725	-0.429908	24.3696	7.95155e-07	1.70316e-05	down
Lcu.2RBY.5g057860.1	-6.313	-0.63548	24.0081	9.59316e-07	2.03544e-05	down
Lcu.2RBY.1g036120.1	-2.89575	0.787259	23.987	9.69879e-07	2.05355e-05	down
Lcu.2RBY.6g002300.1	-7.15323	-0.502421	23.9396	9.9404e-07	2.09814e-05	down
Lcu.2RBY.4g074110.1	-6.43056	-1.03709	23.9279	1.00013e-06	2.1066e-05	down
Lcu.2RBY.2g006940.1	-6.98974	-0.736007	23.9043	1.01246e-06	2.13037e-05	down
Lcu.2RBY.2g080480.1	-3.90283	0.89458	23.773	1.08392e-06	2.27401e-05	down
Lcu.2RBY.7g010680.1	-2.98363	2.07566	23.7706	1.0853e-06	2.2742e-05	down
Lcu.2RBY.5g036490.1	-2.29138	2.23043	23.7604	1.09103e-06	2.28385e-05	down
Lcu.2RBY.1g027330.1	-3.84644	0.399688	23.6021	1.18456e-06	2.4669e-05	down
Lcu.2RBY.2g035120.1	-2.24154	1.55006	23.5867	1.19412e-06	2.48426e-05	down
Lcu.2RBY.2g008840.1	-2.24613	2.05972	23.5247	1.23322e-06	2.55774e-05	down
Lcu.2RBY.3g017630.1	-2.76287	0.166011	23.5111	1.24194e-06	2.57318e-05	down
Lcu.2RBY.6g061470.1	-3.022	1.17933	23.377	1.33158e-06	2.75329e-05	down
Lcu.2RBY.3g002610.1	-7.74609	-0.0872692	23.3571	1.34544e-06	2.77911e-05	down
Lcu.2RBY.4g003420.1	-2.15751	1.53277	23.3289	1.3653e-06	2.81727e-05	down
Lcu.2RBY.3g008110.1	-5.07187	-0.891299	23.2018	1.45863e-06	3.00632e-05	down
Lcu.2RBY.7g077720.1	-7.62122	0.239248	23.1972	1.46207e-06	3.00778e-05	down
Lcu.2RBY.4g040730.1	-8.44515	0.448881	23.1519	1.49697e-06	3.07645e-05	down
Lcu.2RBY.1g043430.1	-7.11218	-0.477515	23.0549	1.57443e-06	3.22909e-05	down
Lcu.2RBY.3g011900.1	-3.39554	0.309737	23.0417	1.58527e-06	3.24804e-05	down
Lcu.2RBY.1g036690.1	-8.81241	0.89006	23.0246	1.59944e-06	3.27047e-05	down
Lcu.2RBY.3g064420.1	-3.9892	-0.430142	22.8738	1.72994e-06	3.52664e-05	down
Lcu.2RBY.6g048330.1	-3.38092	0.049086	22.8397	1.76093e-06	3.58262e-05	down
Lcu.2RBY.2g054020.1	-3.34146	1.86293	22.7426	1.85215e-06	3.75314e-05	down
Lcu.2RBY.2g063780.1	-3.29653	-0.14365	22.6766	1.91684e-06	3.88036e-05	down
Lcu.2RBY.4g021650.1	-3.08161	-0.311096	22.5761	2.01982e-06	4.08068e-05	down
Lcu.2RBY.7g037900.1	-4.6984	-0.510711	22.5717	2.02441e-06	4.08588e-05	down
Lcu.2RBY.1g066940.1	-4.31665	0.0171547	22.5506	2.04679e-06	4.12284e-05	down
Lcu.2RBY.7g056770.1	-2.79434	0.708749	22.5328	2.06581e-06	4.15704e-05	down
Lcu.2RBY.6g061270.1	-9.05917	3.78507	22.4371	2.17144e-06	4.35662e-05	down
Lcu.2RBY.5g070990.1	-5.3987	0.0462445	22.33	2.29591e-06	4.5882e-05	down
Lcu.2RBY.4g029920.1	-5.69287	-0.949705	22.2158	2.43662e-06	4.85981e-05	down
Lcu.2RBY.5g045040.1	-2.5205	-0.15864	22.0754	2.62146e-06	5.20801e-05	down
Lcu.2RBY.5g055020.1	-2.54451	1.90093	22.0224	2.69485e-06	5.34857e-05	down
Lcu.2RBY.2g026060.1	-8.04546	0.919377	22.0077	2.71564e-06	5.38457e-05	down
Lcu.2RBY.4g004330.1	-2.73236	3.78374	21.9996	2.72706e-06	5.40193e-05	down
Lcu.2RBY.7g002050.1	-8.38335	0.467416	21.9668	2.7741e-06	5.48973e-05	down
Lcu.2RBY.7g069410.1	-8.99819	0.521226	21.874	2.91147e-06	5.72251e-05	down
Lcu.2RBY.7g018340.1	-2.22561	1.25355	21.6253	3.31453e-06	6.45221e-05	down
Lcu.2RBY.7g016520.1	-3.32096	6.21401	21.6044	3.35086e-06	6.51668e-05	down
Lcu.2RBY.3g044130.1	-7.09504	1.52961	21.4343	3.66157e-06	7.09372e-05	down
Lcu.2RBY.3g018520.1	-3.80992	-0.374875	21.414	3.70067e-06	7.16263e-05	down
Lcu.2RBY.5g036180.1	-7.77312	-0.370008	21.2949	3.93769e-06	7.56365e-05	down
Lcu.2RBY.6g020030.1	-2.32163	1.29516	21.0545	4.46401e-06	8.53421e-05	down
Lcu.2RBY.2g058000.1	-4.33248	-0.232206	20.9422	4.73342e-06	9.04073e-05	down
Lcu.2RBY.6g022520.1	-5.10994	-0.569424	20.8516	4.9627e-06	9.43424e-05	down
Lcu.2RBY.2g056640.1	-2.79375	-0.532536	20.7822	5.1459e-06	9.77335e-05	down
Lcu.2RBY.6g064150.1	-5.50976	-0.108126	20.7665	5.18836e-06	9.84478e-05	down
Lcu.2RBY.5g028630.1	-3.89289	-0.436536	20.7164	5.32574e-06	0.000100875	down
Lcu.2RBY.7g017890.1	-2.99758	-0.0724967	20.4739	6.04505e-06	0.00011364	down
Lcu.2RBY.2g077210.1	-6.9294	-0.498176	20.4573	6.09759e-06	0.000114522	down
Lcu.2RBY.5g016970.1	-2.09441	2.04991	20.3959	6.29638e-06	0.000118037	down
Lcu.2RBY.5g041960.1	-8.06537	1.138	20.3154	6.56698e-06	0.000122656	down
Lcu.2RBY.L016660.1	-7.81622	0.0507171	20.2588	6.76433e-06	0.000126226	down
Lcu.2RBY.1g011900.1	-8.01294	-0.167722	20.2515	6.79e-06	0.000126589	down
Lcu.2RBY.4g080180.1	-5.17249	0.382693	20.242	6.82375e-06	0.000127001	down
Lcu.2RBY.5g007520.1	-3.42808	2.55944	20.1909	7.00859e-06	0.000130185	down
Lcu.2RBY.5g055360.1	-2.37317	0.546817	20.1043	7.33305e-06	0.000135715	down
Lcu.2RBY.2g039390.1	-7.42694	-0.622446	20.077	7.43855e-06	0.000137417	down
Lcu.2RBY.7g011590.1	-8.04774	2.37437	20.0317	7.61675e-06	0.000139944	down
Lcu.2RBY.5g026830.1	-5.15719	0.239506	19.9034	8.14536e-06	0.000148981	down
Lcu.2RBY.2g029990.1	-6.27332	-1.23517	19.882	8.2373e-06	0.000150527	down
Lcu.2RBY.3g018510.1	-6.58516	-0.845921	19.6918	9.09932e-06	0.000165981	down
Lcu.2RBY.L013000.1	-2.08494	2.92486	19.5237	9.93613e-06	0.000180595	down
Lcu.2RBY.4g011450.1	-2.76266	1.59992	19.4814	1.01583e-05	0.000184468	down
Lcu.2RBY.6g042250.1	-4.96069	1.5757	19.4732	1.02022e-05	0.000184934	down
Lcu.2RBY.1g014680.1	-8.1568	-0.266629	19.4567	1.02905e-05	0.000186369	down
Lcu.2RBY.7g023330.1	-3.92988	-0.652496	19.2915	1.12204e-05	0.000201768	down
Lcu.2RBY.3g038010.1	-8.38166	0.671377	19.101	1.23983e-05	0.000221379	down
Lcu.2RBY.1g018220.1	-6.28549	-1.29539	19.0971	1.24232e-05	0.000221629	down
Lcu.2RBY.3g051740.1	-7.17241	0.478269	19.0675	1.26176e-05	0.000224668	down
Lcu.2RBY.1g067890.1	-2.97674	-0.582295	19.0004	1.3069e-05	0.000231522	down
Lcu.2RBY.6g042230.1	-7.23013	0.436203	18.8997	1.37776e-05	0.000243861	down
Lcu.2RBY.2g022540.1	-2.93466	0.298416	18.8809	1.3914e-05	0.000246061	down
Lcu.2RBY.3g004540.1	-2.66114	1.00612	18.8536	1.41141e-05	0.000249165	down
Lcu.2RBY.1g050150.1	-3.65276	1.74833	18.8342	1.4259e-05	0.000251504	down
Lcu.2RBY.3g049570.1	-7.19693	-0.188055	18.7699	1.47478e-05	0.000259674	down
Lcu.2RBY.2g007250.1	-2.45524	0.859579	18.7561	1.48548e-05	0.000261331	down
Lcu.2RBY.2g006800.1	-2.5919	3.83939	18.6423	1.57685e-05	0.000276447	down
Lcu.2RBY.L014170.1	-3.10596	-0.812289	18.5856	1.6244e-05	0.000284291	down
Lcu.2RBY.4g058910.1	-3.24828	-0.903665	18.4921	1.70611e-05	0.000297054	down
Lcu.2RBY.1g019640.1	-2.20993	3.57569	18.4628	1.73255e-05	0.000301399	down
Lcu.2RBY.7g044300.1	-5.03344	0.417179	18.3616	1.82704e-05	0.000316749	down
Lcu.2RBY.3g012320.1	-2.82133	4.31104	18.3259	1.86163e-05	0.000321922	down
Lcu.2RBY.5g020880.1	-3.46129	-0.533889	18.3147	1.87253e-05	0.000323529	down
Lcu.2RBY.6g034100.1	-4.4792	-0.0328789	18.2266	1.96122e-05	0.000338278	down
Lcu.2RBY.2g090880.1	-2.40059	3.07288	18.2167	1.97145e-05	0.000339753	down
Lcu.2RBY.6g056160.1	-4.13984	-0.0568465	18.1952	1.99376e-05	0.000343306	down
Lcu.2RBY.1g001840.1	-2.60526	2.78745	18.1872	2.00223e-05	0.000344472	down
Lcu.2RBY.2g060710.1	-2.31243	0.784508	18.0864	2.11104e-05	0.000361964	down
Lcu.2RBY.7g066160.1	-3.38491	0.578158	18.0532	2.14819e-05	0.000367402	down
Lcu.2RBY.6g022410.1	-7.20781	0.424462	17.9447	2.27418e-05	0.000387318	down
Lcu.2RBY.6g009450.1	-2.07864	1.64655	17.912	2.31355e-05	0.000393691	down
Lcu.2RBY.2g001440.1	-4.28683	0.458889	17.7948	2.46051e-05	0.00041695	down
Lcu.2RBY.7g009720.1	-2.18939	1.65034	17.7256	2.55165e-05	0.000431314	down
Lcu.2RBY.6g039090.1	-6.39262	-0.536424	17.5919	2.73752e-05	0.000459667	down
Lcu.2RBY.3g061760.1	-6.44142	-0.897654	17.5496	2.79912e-05	0.000469233	down
Lcu.2RBY.L001140.1	-7.00802	-1.17954	17.5143	2.85148e-05	0.000476829	down
Lcu.2RBY.3g061770.1	-7.07589	-0.838734	17.3286	3.14412e-05	0.000521894	down
Lcu.2RBY.5g060110.1	-2.80582	0.806068	17.2635	3.25385e-05	0.000539225	down
Lcu.2RBY.5g027620.1	-4.16801	-1.08947	17.0425	3.65532e-05	0.00059929	down
Lcu.2RBY.1g029010.1	-3.85338	-0.638579	16.9959	3.74602e-05	0.000613271	down
Lcu.2RBY.4g010940.1	-3.02953	2.56677	16.9432	3.85148e-05	0.000629519	down
Lcu.2RBY.1g055590.1	-2.91925	0.397036	16.8727	3.99714e-05	0.000650707	down
Lcu.2RBY.6g057910.1	-2.56274	-0.593408	16.7393	4.28845e-05	0.000695896	down
Lcu.2RBY.5g061200.1	-2.05436	0.465513	16.6661	4.45713e-05	0.000721535	down
Lcu.2RBY.6g021380.1	-5.70965	-0.897621	16.664	4.46208e-05	0.00072176	down
Lcu.2RBY.4g081270.1	-4.27606	-0.923207	16.4102	5.10098e-05	0.00081664	down
Lcu.2RBY.2g019110.1	-6.81623	-1.0186	16.3765	5.1924e-05	0.000829312	down
Lcu.2RBY.4g071840.1	-4.76811	-1.02348	16.3655	5.2226e-05	0.000832824	down
Lcu.2RBY.6g026300.1	-3.99005	-0.562972	16.131	5.91095e-05	0.000931606	down
Lcu.2RBY.5g035690.1	-4.31413	-0.78582	16.1187	5.94923e-05	0.000936185	down
Lcu.2RBY.2g039800.1	-3.46005	-0.159349	16.073	6.09469e-05	0.000956847	down
Lcu.2RBY.6g018630.1	-8.12527	-0.52163	15.9639	6.45627e-05	0.0010066	down
Lcu.2RBY.1g041080.1	-6.79401	-0.800209	15.8724	6.77591e-05	0.00105159	down
Lcu.2RBY.2g024390.1	-2.08695	4.7234	15.7841	7.09966e-05	0.00109763	down
Lcu.2RBY.4g009240.1	-2.10203	4.48689	15.727	7.31715e-05	0.00112847	down
Lcu.2RBY.5g066880.1	-2.89689	1.6031	15.7259	7.32135e-05	0.00112847	down
Lcu.2RBY.4g078660.1	-2.01163	5.39855	15.6297	7.70336e-05	0.00118285	down
Lcu.2RBY.3g003110.1	-2.05439	-0.362184	15.6145	7.76559e-05	0.00119061	down
Lcu.2RBY.2g064810.1	-2.34117	-0.422867	15.6115	7.77787e-05	0.00119159	down
Lcu.2RBY.5g017700.1	-2.21167	1.48635	15.3916	8.7378e-05	0.00132961	down
Lcu.2RBY.3g019500.1	-3.18144	-0.330859	15.3508	8.92813e-05	0.00135756	down
Lcu.2RBY.4g004360.1	-2.09905	0.751346	15.3416	8.97179e-05	0.00136215	down
Lcu.2RBY.5g039000.1	-6.57975	-1.06134	15.282	9.25925e-05	0.00140265	down
Lcu.2RBY.4g069380.1	-2.57037	1.4349	15.2116	9.61094e-05	0.00144728	down
Lcu.2RBY.5g040510.1	-2.39059	-0.406033	15.1892	9.72594e-05	0.00146134	down
Lcu.2RBY.7g005700.1	-3.76091	1.29357	15.1763	9.79268e-05	0.00147028	down
Lcu.2RBY.7g033000.1	-4.00625	-1.1196	15.165	9.85125e-05	0.00147514	down
Lcu.2RBY.4g006640.1	-2.75411	0.101482	15.1243	0.000100662	0.00150355	down
Lcu.2RBY.6g002570.1	-4.49767	-0.7167	15.0811	0.000102988	0.00153491	down
Lcu.2RBY.3g049120.1	-2.63133	0.757322	15.0365	0.00010545	0.00157044	down
Lcu.2RBY.7g058590.1	-8.51952	1.87298	14.9548	0.000110117	0.00163276	down
Lcu.2RBY.7g032470.1	-6.13113	-1.01736	14.8524	0.000116261	0.00171633	down
Lcu.2RBY.2g057600.1	-2.20926	3.06497	14.4982	0.000140294	0.00203545	down
Lcu.2RBY.2g073040.1	-2.79375	1.18559	14.4909	0.000140835	0.00203759	down
Lcu.2RBY.5g016310.1	-6.30002	-0.9535	14.4273	0.000145678	0.00210017	down
Lcu.2RBY.6g064480.1	-9.21014	0.650009	14.3799	0.000149392	0.00214002	down
Lcu.2RBY.2g003490.1	-7.32216	-0.285117	14.3646	0.000150608	0.00214985	down
Lcu.2RBY.4g006370.1	-5.11982	0.239313	14.3412	0.00015249	0.00217517	down
Lcu.2RBY.6g067880.1	-2.15386	2.02021	14.2574	0.000159431	0.00225988	down
Lcu.2RBY.4g016950.1	-4.59454	-0.949466	14.2343	0.000161403	0.00228305	down
Lcu.2RBY.7g007920.1	-5.8273	0.449362	14.2171	0.000162886	0.00230242	down
Lcu.2RBY.7g048760.1	-2.24895	0.0102158	14.0879	0.000174461	0.00244559	down
Lcu.2RBY.5g059090.1	-4.21997	0.556137	14.0768	0.000175499	0.00245843	down
Lcu.2RBY.1g043690.1	-4.2042	0.0147063	14.018	0.000181068	0.002528	down
Lcu.2RBY.7g068480.1	-3.47124	-0.307952	14.0178	0.000181088	0.002528	down
Lcu.2RBY.1g018990.1	-3.3616	-0.405636	13.9309	0.000189657	0.00263854	down
Lcu.2RBY.3g012660.1	-2.37737	-0.325295	13.8548	0.000197494	0.0027357	down
Lcu.2RBY.5g057850.1	-4.06294	-0.448772	13.8045	0.000202852	0.00280099	down
Lcu.2RBY.2g094220.1	-4.11497	-0.0288515	13.7089	0.000213444	0.00293525	down
Lcu.2RBY.3g062310.1	-2.50833	0.480798	13.5793	0.000228692	0.00312376	down
Lcu.2RBY.2g055910.1	-6.02906	-1.37252	13.5018	0.000238333	0.00324453	down
Lcu.2RBY.3g009890.1	-3.01399	-0.717074	13.4742	0.00024187	0.00328606	down
Lcu.2RBY.5g055540.1	-2.4662	0.111366	13.4099	0.000250297	0.00338514	down
Lcu.2RBY.2g020000.1	-2.96523	-0.683596	13.3141	0.00026342	0.00353621	down
Lcu.2RBY.7g073140.1	-2.29434	1.71424	13.2886	0.000267028	0.00357991	down
Lcu.2RBY.2g095960.1	-2.64141	0.237966	13.2634	0.000270636	0.00361632	down
Lcu.2RBY.3g006710.1	-2.66314	-0.582733	13.2419	0.000273761	0.00365327	down
Lcu.2RBY.5g002150.1	-2.01442	0.335362	13.2174	0.000277369	0.00369655	down
Lcu.2RBY.2g032410.1	-5.55254	-1.15914	13.1986	0.000280165	0.00372647	down
Lcu.2RBY.5g031870.1	-4.01096	-0.361647	13.145	0.000288291	0.00382315	down
Lcu.2RBY.4g023240.1	-8.72718	0.457138	13.098	0.000295617	0.00391148	down
Lcu.2RBY.L013940.1	-2.17538	0.635919	12.9767	0.000315385	0.00413527	down
Lcu.2RBY.5g060650.1	-2.05624	0.6623	12.9659	0.000317208	0.0041565	down
Lcu.2RBY.1g012230.1	-4.92739	-0.0022821	12.8918	0.00033003	0.00430226	down
Lcu.2RBY.6g012810.1	-9.28345	1.13157	12.8402	0.000339249	0.00441676	down
Lcu.2RBY.5g007470.1	-2.12014	0.827143	12.8126	0.000344289	0.00446526	down
Lcu.2RBY.3g025940.1	-2.8898	-0.541208	12.8126	0.000344295	0.00446526	down
Lcu.2RBY.3g029400.1	-3.331	-0.368542	12.6875	0.000368111	0.00473779	down
Lcu.2RBY.6g025740.1	-3.04378	0.357634	12.6587	0.000373829	0.00480529	down
Lcu.2RBY.1g011640.1	-6.12276	-1.42556	12.5883	0.000388175	0.00497393	down
Lcu.2RBY.7g058580.1	-6.73342	-0.000237943	12.5649	0.00039305	0.00503005	down
Lcu.2RBY.3g044950.1	-2.20368	0.977338	12.5076	0.000405308	0.0051644	down
Lcu.2RBY.2g071820.1	-8.89882	1.12478	12.4762	0.000412179	0.00524506	down
Lcu.2RBY.1g054430.1	-5.66023	-0.479271	12.4602	0.000415721	0.00528682	down
Lcu.2RBY.7g047300.1	-3.77066	-0.629315	12.3598	0.000438682	0.00554752	down
Lcu.2RBY.2g086430.1	-5.51775	-0.364666	12.3326	0.000445121	0.00561146	down
Lcu.2RBY.4g072200.1	-2.67491	-0.20403	12.3254	0.000446831	0.00562952	down
Lcu.2RBY.1g054690.1	-2.77859	1.5901	12.3159	0.000449114	0.00565131	down
Lcu.2RBY.L002210.1	-2.64028	-0.116869	12.2826	0.000457207	0.00573885	down
Lcu.2RBY.6g029930.1	-2.36212	-0.30178	12.2574	0.000463405	0.00580587	down
Lcu.2RBY.3g044300.1	-8.2497	-0.275508	12.2352	0.000468958	0.00586458	down
Lcu.2RBY.7g004830.1	-2.94126	3.01258	12.134	0.000495111	0.00615197	down
Lcu.2RBY.5g047530.1	-4.64619	-0.659054	12.0991	0.000504455	0.00626215	down
Lcu.2RBY.L023050.1	-6.94617	0.869512	12.0157	0.000527556	0.00651305	down
Lcu.2RBY.2g045090.1	-3.79192	-0.830028	11.9149	0.00055688	0.00682523	down
Lcu.2RBY.1g071980.1	-2.86886	0.322149	11.8864	0.00056544	0.00690926	down
Lcu.2RBY.6g024460.1	-5.05975	-1.32044	11.8805	0.000567233	0.006927	down
Lcu.2RBY.7g026380.1	-2.7141	-0.0258508	11.8412	0.000579337	0.0070663	down
Lcu.2RBY.3g060700.1	-6.32128	-0.342646	11.8183	0.000586502	0.00714081	down
Lcu.2RBY.5g008610.1	-2.5071	-0.819194	11.8065	0.000590232	0.00718192	down
Lcu.2RBY.2g071460.1	-7.35604	-0.711283	11.7195	0.000618471	0.00750753	down
Lcu.2RBY.2g001160.1	-5.70786	-1.18085	11.6206	0.00065226	0.00787058	down
Lcu.2RBY.1g041710.1	-2.6545	-0.119892	11.5714	0.000669754	0.00806249	down
Lcu.2RBY.5g004080.1	-2.99018	2.66448	11.4369	0.00072001	0.00858089	down
Lcu.2RBY.7g040650.1	-2.33943	-0.427525	11.4336	0.000721277	0.00858671	down
Lcu.2RBY.2g013960.1	-2.17872	-0.39274	11.3464	0.000755929	0.00897207	down
Lcu.2RBY.7g011490.1	-2.06491	0.350119	11.2658	0.000789464	0.00931016	down
Lcu.2RBY.1g011940.1	-2.39976	-0.232749	11.2619	0.000791126	0.00932022	down
Lcu.2RBY.2g017360.1	-2.10983	-0.071053	11.149	0.000840773	0.00982954	down
Lcu.2RBY.6g049680.1	-3.54587	-0.727537	11.0906	0.000867654	0.0100972	down
Lcu.2RBY.2g056820.1	-7.40622	1.04437	11.0834	0.000871063	0.0101311	down
Lcu.2RBY.6g000400.1	-2.11446	-0.481992	11.0664	0.000879073	0.0102067	down
Lcu.2RBY.6g068160.1	-2.27489	0.2676	11.0325	0.000895302	0.0103655	down
Lcu.2RBY.6g067890.1	-2.3429	0.163866	10.9892	0.000916437	0.01058	down
Lcu.2RBY.4g048090.1	-2.45709	-0.474842	10.9771	0.000922459	0.0106313	down
Lcu.2RBY.6g057950.1	-2.46567	-0.239557	10.9464	0.000937835	0.0107542	down
Lcu.2RBY.2g059320.1	-3.171	0.598504	10.9438	0.00093917	0.0107628	down
Lcu.2RBY.5g034410.1	-5.2607	-1.04661	10.9018	0.000960698	0.01096	down
Lcu.2RBY.1g066950.1	-3.85615	-0.912486	10.88	0.000972086	0.0110588	down
Lcu.2RBY.3g048690.1	-6.66593	-1.07898	10.8101	0.00100947	0.0114264	down
Lcu.2RBY.7g044290.1	-3.07238	-0.641587	10.7944	0.00101808	0.0114982	down
Lcu.2RBY.3g054600.1	-2.77576	1.07455	10.7576	0.00103854	0.0117032	down
Lcu.2RBY.3g006360.1	-2.1885	-0.117138	10.6443	0.00110412	0.0123311	down
Lcu.2RBY.3g045630.1	-2.6106	-0.0543228	10.6034	0.00112879	0.0125873	down
Lcu.2RBY.1g042300.1	-3.99484	-0.481125	10.5698	0.00114951	0.0127972	down
Lcu.2RBY.4g059790.1	-2.52507	2.16444	10.5687	0.00115018	0.0127977	down
Lcu.2RBY.6g010850.1	-6.29416	-0.240254	10.5413	0.00116736	0.0129604	down
Lcu.2RBY.L018160.1	-2.0568	2.15103	10.4522	0.00122501	0.0135158	down
Lcu.2RBY.4g017530.1	-3.0057	-0.516937	10.3817	0.00127268	0.0139919	down
Lcu.2RBY.2g072810.1	-2.87087	0.0653261	10.3561	0.00129045	0.0141642	down
Lcu.2RBY.1g060620.1	-2.0367	4.81905	10.2632	0.00135708	0.0147836	down
Lcu.2RBY.3g012980.1	-7.39379	-0.674951	10.2136	0.00139412	0.015124	down
Lcu.2RBY.7g022340.1	-2.87749	-0.613508	10.169	0.00142825	0.015451	down
Lcu.2RBY.4g059100.1	-2.22649	-0.544521	10.1608	0.00143455	0.0155109	down
Lcu.2RBY.4g041950.1	-2.38583	-0.344669	9.93505	0.00162161	0.0172575	down
Lcu.2RBY.5g009030.1	-6.82458	0.75676	9.91753	0.00163712	0.017377	down
Lcu.2RBY.2g006760.1	-2.41811	2.1703	9.88159	0.00166941	0.0176826	down
Lcu.2RBY.7g000340.1	-6.8305	-0.617382	9.81919	0.00172701	0.0182166	down
Lcu.2RBY.2g089510.1	-2.12263	-0.469906	9.78351	0.00176083	0.0185445	down
Lcu.2RBY.2g002490.1	-2.68243	1.07341	9.76962	0.00177419	0.0186658	down
Lcu.2RBY.6g041530.1	-3.12825	0.323272	9.75244	0.00179085	0.0188118	down
Lcu.2RBY.2g005670.1	-4.09697	1.35594	9.74958	0.00179364	0.0188216	down
Lcu.2RBY.2g031510.1	-3.34728	0.699353	9.72573	0.00181706	0.019028	down
Lcu.2RBY.2g030560.1	-6.88172	-1.00498	9.72306	0.0018197	0.019036	down
Lcu.2RBY.7g012560.1	-6.6663	-0.985903	9.71791	0.00182481	0.0190599	down
Lcu.2RBY.4g053930.1	-2.01733	1.42244	9.61427	0.00193071	0.0199318	down
Lcu.2RBY.3g063490.1	-2.20515	-0.182102	9.52546	0.0020264	0.0207804	down
Lcu.2RBY.4g037720.1	-3.25938	3.89722	9.42814	0.0021368	0.0218023	down
Lcu.2RBY.5g034140.1	-2.3412	1.13976	9.38821	0.00218385	0.0222042	down
Lcu.2RBY.2g012070.1	-3.25118	0.118929	9.36186	0.00221547	0.0224805	down
Lcu.2RBY.5g067440.1	-4.51312	-0.528829	9.32832	0.00225639	0.02285	down
Lcu.2RBY.3g044920.1	-2.48218	1.8298	9.31066	0.00227825	0.0230254	down
Lcu.2RBY.L015960.1	-7.15807	0.562696	9.2331	0.00237679	0.0238904	down
Lcu.2RBY.5g048800.1	-6.12576	-1.13258	9.20747	0.0024103	0.0241554	down
Lcu.2RBY.5g074680.1	-4.44358	-0.487399	8.97598	0.00273552	0.0269512	down
Lcu.2RBY.1g039760.1	-2.02489	-0.425952	8.88538	0.00287463	0.0280096	down
Lcu.2RBY.7g004870.1	-2.11967	0.00464762	8.83485	0.00295533	0.0285865	down
Lcu.2RBY.3g016880.1	-2.18739	-0.513895	8.77072	0.00306105	0.0294128	down
Lcu.2RBY.4g008980.1	-3.6589	0.739919	8.71253	0.0031603	0.0301664	down
Lcu.2RBY.5g026340.1	-2.20571	2.06599	8.68775	0.00320356	0.0305075	down
Lcu.2RBY.1g044820.1	-2.36948	1.13805	8.66241	0.00324841	0.0308189	down
Lcu.2RBY.5g064710.1	-7.33467	-0.82822	8.6577	0.00325683	0.0308744	down
Lcu.2RBY.3g057210.1	-6.69346	1.20207	8.61474	0.00333454	0.0314448	down
Lcu.2RBY.6g034610.1	-2.2369	-0.251632	8.55706	0.00344185	0.0322469	down
Lcu.2RBY.L022700.1	-7.1135	-0.897815	8.50229	0.003547	0.0331097	down
Lcu.2RBY.6g028320.1	-2.88406	-0.675785	8.48817	0.00357463	0.0333209	down
Lcu.2RBY.4g032310.1	-2.55298	-0.809043	8.41905	0.00371309	0.0344067	down
Lcu.2RBY.3g011070.1	-2.06498	1.67111	8.32902	0.00390167	0.0356493	down
Lcu.2RBY.2g057070.1	-5.89756	-0.909903	8.32708	0.00390583	0.0356713	down
Lcu.2RBY.7g050370.1	-9.97453	1.6333	8.30758	0.003948	0.0359269	down
Lcu.2RBY.6g031620.1	-2.56597	2.18268	8.29883	0.00396706	0.0360681	down
Lcu.2RBY.5g024090.1	-8.56227	0.482435	8.23546	0.00410798	0.0371826	down
Lcu.2RBY.4g077500.1	-2.22185	-0.137821	8.21754	0.00414874	0.0374846	down
Lcu.2RBY.7g072030.1	-4.05497	-0.91312	8.17412	0.00424924	0.0382224	down
Lcu.2RBY.7g075230.1	-2.13533	0.679967	8.15914	0.00428447	0.0384881	down
Lcu.2RBY.1g065960.1	-5.42766	1.12943	8.12064	0.0043764	0.0391061	down
Lcu.2RBY.1g017180.1	-2.19585	0.0716992	8.07523	0.00448744	0.0398526	down
Lcu.2RBY.6g015630.1	-3.61728	-1.30093	7.97343	0.00474689	0.0418817	down
Lcu.2RBY.5g002240.1	-2.09473	-0.69536	7.97246	0.00474944	0.0418859	down
Lcu.2RBY.4g008710.1	-2.31634	0.0461135	7.82033	0.00516618	0.0450713	down
Lcu.2RBY.L010480.1	-7.73612	0.0052405	7.79607	0.00523599	0.0455823	down
Lcu.2RBY.1g049210.1	-3.38443	-0.656015	7.72379	0.00544978	0.0469637	down
Lcu.2RBY.2g089760.1	-2.05525	-0.250082	7.72364	0.00545023	0.0469637	down
Lcu.2RBY.3g014660.1	-2.21076	-0.567793	7.63787	0.00571555	0.0488556	down
Lcu.2RBY.3g051690.1	-2.32608	-0.92335	7.59041	0.00586796	0.0499898	down
Lcu.2RBY.1g056020.1	1.76394	4.07142	72.1463	1.99822e-17	1.17825e-15	0
Lcu.2RBY.4g062010.1	1.81031	4.32237	59.2965	1.35621e-14	6.39916e-13	0
Lcu.2RBY.2g009720.1	1.68461	4.84398	55.1523	1.11544e-13	4.91859e-12	0
Lcu.2RBY.3g028800.1	1.92009	4.14052	55.1155	1.13649e-13	5.00056e-12	0
Lcu.2RBY.4g032440.1	1.92975	3.05013	54.9283	1.25008e-13	5.46479e-12	0
Lcu.2RBY.5g060270.1	-1.98939	3.17062	53.4202	2.69315e-13	1.13808e-11	0
Lcu.2RBY.6g046270.1	1.67933	3.84237	53.2784	2.8947e-13	1.21314e-11	0
Lcu.2RBY.6g057920.1	-1.67578	4.65657	52.1317	5.19002e-13	2.14408e-11	0
Lcu.2RBY.4g010980.1	1.79185	3.20592	45.5171	1.5131e-11	5.38453e-10	0
Lcu.2RBY.2g048000.1	1.8663	4.11491	45.2394	1.74361e-11	6.16156e-10	0
Lcu.2RBY.3g012700.1	1.75053	4.6175	44.9614	2.00954e-11	7.08895e-10	0
Lcu.2RBY.4g011160.1	-1.33057	3.89341	43.7831	3.66858e-11	1.26769e-09	0
Lcu.2RBY.1g077460.1	1.46609	5.40221	41.7412	1.04192e-10	3.43088e-09	0
Lcu.2RBY.1g066300.1	1.36701	4.39257	41.1649	1.39911e-10	4.54074e-09	0
Lcu.2RBY.2g061070.1	-1.18098	4.35406	40.9854	1.53375e-10	4.9618e-09	0
Lcu.2RBY.1g069990.1	1.37049	5.1096	40.3506	2.12244e-10	6.77976e-09	0
Lcu.2RBY.1g050310.1	-1.54104	3.21973	39.6436	3.04804e-10	9.57067e-09	0
Lcu.2RBY.1g072070.1	1.33261	5.21885	39.5568	3.18655e-10	9.95932e-09	0
Lcu.2RBY.2g002160.1	1.86154	1.89643	39.3646	3.51613e-10	1.09388e-08	0
Lcu.2RBY.6g010390.1	1.18318	5.06416	39.1543	3.91604e-10	1.20353e-08	0
Lcu.2RBY.3g055150.1	1.5239	3.9138	38.9859	4.26888e-10	1.308e-08	0
Lcu.2RBY.7g011410.1	-1.51026	3.92029	38.4814	5.52781e-10	1.66359e-08	0
Lcu.2RBY.4g000940.1	1.11472	4.30536	37.917	7.38189e-10	2.1859e-08	0
Lcu.2RBY.2g045990.1	1.73269	2.99686	36.491	1.53375e-09	4.43802e-08	0
Lcu.2RBY.2g016480.1	1.62621	3.94292	35.9183	2.05762e-09	5.89502e-08	0
Lcu.2RBY.4g060950.1	-1.40221	3.52117	35.1853	2.99776e-09	8.46888e-08	0
Lcu.2RBY.3g001960.1	-1.16245	5.09633	33.6167	6.71137e-09	1.86229e-07	0
Lcu.2RBY.4g010480.1	-1.40958	3.85105	33.5385	6.98658e-09	1.93601e-07	0
Lcu.2RBY.5g015440.1	1.58751	3.40955	33.4754	7.2171e-09	1.99716e-07	0
Lcu.2RBY.4g045910.1	1.75321	3.51982	33.2856	7.9568e-09	2.1899e-07	0
Lcu.2RBY.6g048700.1	-1.18629	3.7821	33.1521	8.52247e-09	2.33608e-07	0
Lcu.2RBY.5g063560.1	-1.23113	4.99726	32.855	9.92941e-09	2.71074e-07	0
Lcu.2RBY.6g067670.1	1.28314	4.44584	31.7458	1.75732e-08	4.61131e-07	0
Lcu.2RBY.1g075080.1	1.28293	4.47601	30.9461	2.65296e-08	6.87261e-07	0
Lcu.2RBY.7g063530.1	1.25412	3.68276	30.9216	2.6866e-08	6.95089e-07	0
Lcu.2RBY.5g044240.1	1.66581	2.82196	30.7845	2.88327e-08	7.41246e-07	0
Lcu.2RBY.2g066880.1	1.15943	4.77021	30.511	3.31986e-08	8.50253e-07	0
Lcu.2RBY.7g060640.1	-1.33239	7.00033	30.4152	3.48791e-08	8.89922e-07	0
Lcu.2RBY.7g075390.1	-1.26353	2.75422	30.0677	4.17228e-08	1.05524e-06	0
Lcu.2RBY.3g058880.1	1.3997	2.9452	29.6437	5.19206e-08	1.2954e-06	0
Lcu.2RBY.1g001570.1	1.55693	2.77547	29.0944	6.89369e-08	1.70111e-06	0
Lcu.2RBY.6g029940.1	-1.17363	4.39241	29.0395	7.09191e-08	1.74578e-06	0
Lcu.2RBY.L022090.1	-1.19912	3.4642	28.984	7.29767e-08	1.78992e-06	0
Lcu.2RBY.2g058640.1	1.31796	3.4779	28.9196	7.54471e-08	1.84827e-06	0
Lcu.2RBY.2g000320.1	-1.67774	3.15133	28.8961	7.63662e-08	1.86825e-06	0
Lcu.2RBY.6g033060.1	1.53522	2.88164	28.8449	7.84121e-08	1.91397e-06	0
Lcu.2RBY.1g050320.1	0.999911	5.12578	28.5364	9.19545e-08	2.22313e-06	0
Lcu.2RBY.2g027670.1	1.29257	4.31826	28.4155	9.78808e-08	2.3496e-06	0
Lcu.2RBY.4g011000.1	1.74785	1.72446	27.8806	1.29035e-07	3.03284e-06	0
Lcu.2RBY.3g048380.1	-1.15519	4.1675	27.7574	1.37523e-07	3.22116e-06	0
Lcu.2RBY.6g029570.1	1.33893	3.57521	27.591	1.49873e-07	3.4983e-06	0
Lcu.2RBY.5g010210.1	-1.15185	5.27129	27.3466	1.70064e-07	3.93788e-06	0
Lcu.2RBY.6g070170.1	1.81646	3.12615	27.3348	1.71108e-07	3.95754e-06	0
Lcu.2RBY.3g048600.1	1.83569	2.71293	27.3124	1.73094e-07	3.99889e-06	0
Lcu.2RBY.4g069370.1	1.23853	4.52193	27.1355	1.89687e-07	4.36733e-06	0
Lcu.2RBY.3g040980.1	-1.1333	6.59722	27.131	1.90124e-07	4.37241e-06	0
Lcu.2RBY.4g044650.1	-0.998797	6.64319	26.9397	2.09901e-07	4.80004e-06	0
Lcu.2RBY.2g095790.1	-1.45582	4.88554	26.8797	2.16523e-07	4.94033e-06	0
Lcu.2RBY.7g025800.1	-1.28547	3.68657	26.4313	2.73076e-07	6.19584e-06	0
Lcu.2RBY.2g009560.1	1.6652	3.44414	26.3955	2.78195e-07	6.30492e-06	0
Lcu.2RBY.4g074000.1	1.47369	3.51133	26.3642	2.82736e-07	6.39355e-06	0
Lcu.2RBY.5g057150.1	1.47377	3.12332	26.2921	2.93486e-07	6.62925e-06	0
Lcu.2RBY.5g012140.1	-1.08629	4.84992	26.0969	3.2471e-07	7.31012e-06	0
Lcu.2RBY.3g020610.1	-1.96779	2.21816	25.8816	3.63012e-07	8.08512e-06	0
Lcu.2RBY.2g079380.1	-1.62165	2.21088	25.8576	3.67555e-07	8.17487e-06	0
Lcu.2RBY.3g017400.1	-1.41566	4.75924	25.4451	4.55158e-07	1.00243e-05	0
Lcu.2RBY.7g023580.1	-1.41276	4.10189	25.3432	4.79836e-07	1.05331e-05	0
Lcu.2RBY.1g054580.1	1.87456	1.2927	25.2591	5.01228e-07	1.09557e-05	0
Lcu.2RBY.4g043590.1	1.16395	4.60452	25.2164	5.1244e-07	1.11887e-05	0
Lcu.2RBY.5g005130.1	1.26142	4.77976	25.1284	5.3637e-07	1.16986e-05	0
Lcu.2RBY.7g075910.1	-1.22141	4.45591	24.8628	6.156e-07	1.33406e-05	0
Lcu.2RBY.2g096360.1	1.35858	3.35197	24.712	6.65683e-07	1.44106e-05	0
Lcu.2RBY.3g065080.1	-1.60947	3.45876	24.7011	6.69443e-07	1.44765e-05	0
Lcu.2RBY.2g005100.1	-1.47601	5.02799	24.5831	7.11723e-07	1.53581e-05	0
Lcu.2RBY.4g057250.1	1.44053	4.42356	24.5801	7.12856e-07	1.53662e-05	0
Lcu.2RBY.2g005740.1	-1.58328	2.34818	24.5315	7.31064e-07	1.57419e-05	0
Lcu.2RBY.5g012820.1	1.19771	2.81344	24.5096	7.39392e-07	1.58875e-05	0
Lcu.2RBY.5g012750.1	1.09431	5.67259	24.4875	7.47939e-07	1.60542e-05	0
Lcu.2RBY.3g036860.1	1.58941	2.13378	24.4032	7.81408e-07	1.67548e-05	0
Lcu.2RBY.1g053710.1	-1.48874	5.17051	24.3285	8.12271e-07	1.73615e-05	0
Lcu.2RBY.4g057900.1	-0.974321	4.60124	24.2125	8.62703e-07	1.84007e-05	0
Lcu.2RBY.7g032350.1	1.03404	4.31332	24.1311	8.99962e-07	1.91752e-05	0
Lcu.2RBY.3g013230.1	1.82883	1.76413	24.0156	9.55594e-07	2.02966e-05	0
Lcu.2RBY.4g005950.1	1.40933	3.56739	23.9959	9.65426e-07	2.04626e-05	0
Lcu.2RBY.5g056540.1	1.51308	3.67038	23.9313	9.98369e-07	2.10509e-05	0
Lcu.2RBY.5g063590.1	-1.3275	3.26075	23.8164	1.05977e-06	2.22761e-05	0
Lcu.2RBY.4g067260.1	-1.82497	1.784	23.6883	1.13268e-06	2.36614e-05	0
Lcu.2RBY.7g075890.1	-1.83119	5.8435	23.6571	1.15122e-06	2.40239e-05	0
Lcu.2RBY.5g004580.1	-1.10269	5.55585	23.6405	1.16116e-06	2.42066e-05	0
Lcu.2RBY.3g057230.1	1.30643	4.64477	23.5674	1.20614e-06	2.5067e-05	0
Lcu.2RBY.5g045930.1	-0.96533	5.24162	23.5501	1.21701e-06	2.52669e-05	0
Lcu.2RBY.4g048580.1	-1.60332	1.85727	23.2001	1.45988e-06	3.00632e-05	0
Lcu.2RBY.7g070260.1	-1.21249	4.42868	23.0325	1.59282e-06	3.26021e-05	0
Lcu.2RBY.3g003250.1	-1.24834	3.90474	22.9354	1.67538e-06	3.41885e-05	0
Lcu.2RBY.4g066040.1	1.05795	3.72131	22.824	1.77531e-06	3.60825e-05	0
Lcu.2RBY.4g001330.1	1.73516	6.3228	22.6061	1.98855e-06	4.02151e-05	0
Lcu.2RBY.1g053080.1	-1.27923	5.40352	22.5679	2.02849e-06	4.09005e-05	0
Lcu.2RBY.4g037270.1	1.89487	2.47104	22.5013	2.09996e-06	4.22157e-05	0
Lcu.2RBY.4g056590.1	-0.87126	5.60743	22.2892	2.34517e-06	4.68203e-05	0
Lcu.2RBY.7g050810.1	1.24936	5.94576	22.1259	2.5534e-06	5.08274e-05	0
Lcu.2RBY.7g005230.1	1.21191	4.39698	22.1198	2.56159e-06	5.09405e-05	0
Lcu.2RBY.6g070430.1	1.3186	5.2109	21.9584	2.78618e-06	5.50827e-05	0
Lcu.2RBY.4g053220.1	-1.01866	5.06747	21.9171	2.84692e-06	5.6065e-05	0
Lcu.2RBY.2g001430.1	-1.65299	4.11841	21.8542	2.94171e-06	5.77634e-05	0
Lcu.2RBY.5g062150.1	-1.59933	2.50044	21.7925	3.0379e-06	5.95945e-05	0
Lcu.2RBY.5g042660.1	1.66545	3.78882	21.7222	3.15127e-06	6.15803e-05	0
Lcu.2RBY.2g006700.1	-1.73035	1.64017	21.6502	3.27183e-06	6.37519e-05	0
Lcu.2RBY.1g069050.1	-1.24264	3.57918	21.4653	3.60285e-06	6.98663e-05	0
Lcu.2RBY.3g042720.1	1.56288	2.46218	21.3293	3.86773e-06	7.45043e-05	0
Lcu.2RBY.1g051090.1	1.14468	6.26119	21.3197	3.88719e-06	7.48082e-05	0
Lcu.2RBY.7g077320.1	1.17258	2.90094	21.3095	3.90799e-06	7.51372e-05	0
Lcu.2RBY.4g067720.1	1.63136	3.0226	21.1366	4.27678e-06	8.1917e-05	0
Lcu.2RBY.6g045660.1	1.47527	3.08991	21.1128	4.33023e-06	8.28627e-05	0
Lcu.2RBY.3g032210.1	1.53798	4.2446	20.9263	4.77305e-06	9.10785e-05	0
Lcu.2RBY.1g065100.1	1.36542	7.96486	20.9143	4.80305e-06	9.14789e-05	0
Lcu.2RBY.2g095410.1	-1.85496	1.50567	20.701	5.36873e-06	0.000101585	0
Lcu.2RBY.7g000120.1	-1.68916	1.84866	20.6793	5.43e-06	0.000102553	0
Lcu.2RBY.2g057560.1	1.5123	4.24068	20.5746	5.73519e-06	0.000108015	0
Lcu.2RBY.7g038970.1	-1.28837	4.98327	20.4464	6.13261e-06	0.000115073	0
Lcu.2RBY.2g062760.1	-1.82358	2.14864	20.3778	6.3563e-06	0.00011905	0
Lcu.2RBY.3g072180.1	-1.10074	4.33623	20.3228	6.54157e-06	0.000122407	0
Lcu.2RBY.2g036040.1	-1.30409	2.62481	20.3187	6.55555e-06	0.000122556	0
Lcu.2RBY.6g064940.1	-1.64037	2.75079	20.2418	6.82466e-06	0.000127001	0
Lcu.2RBY.1g000140.1	0.884576	4.80346	20.1844	7.03237e-06	0.000130507	0
Lcu.2RBY.3g049180.1	1.68196	2.3397	20.1754	7.06552e-06	0.000131003	0
Lcu.2RBY.1g049580.1	1.6938	1.10821	20.0622	7.49641e-06	0.00013836	0
Lcu.2RBY.2g093030.1	1.21958	5.98466	20.0436	7.56982e-06	0.000139461	0
Lcu.2RBY.7g006220.1	1.28944	3.88753	20.0412	7.57925e-06	0.000139508	0
Lcu.2RBY.1g069400.1	-0.747118	6.44981	20.0386	7.58947e-06	0.000139569	0
Lcu.2RBY.4g080510.1	-1.05159	4.29609	19.9971	7.75589e-06	0.000142243	0
Lcu.2RBY.7g007420.1	-1.08049	5.9019	19.9307	8.03023e-06	0.000147008	0
Lcu.2RBY.4g048520.1	-1.49246	2.77461	19.8229	8.49581e-06	0.000155112	0
Lcu.2RBY.1g067570.1	-0.830067	5.62925	19.6396	9.35131e-06	0.000170424	0
Lcu.2RBY.3g033380.1	-0.929939	6.01749	19.6067	9.51347e-06	0.000173224	0
Lcu.2RBY.1g001930.1	-0.847516	4.94288	19.5811	9.64179e-06	0.000175403	0
Lcu.2RBY.1g077730.1	-0.940456	5.22325	19.478	1.01765e-05	0.000184633	0
Lcu.2RBY.7g004390.1	-0.886979	5.09811	19.4323	1.04228e-05	0.000188428	0
Lcu.2RBY.2g090530.1	1.44088	1.81941	19.3546	1.08555e-05	0.000195727	0
Lcu.2RBY.4g054380.1	0.861062	4.72023	19.3451	1.09098e-05	0.000196531	0
Lcu.2RBY.L013920.1	1.60284	3.90785	19.339	1.09446e-05	0.000196984	0
Lcu.2RBY.1g072020.1	0.866952	5.27827	19.2283	1.15982e-05	0.000208009	0
Lcu.2RBY.1g056870.1	1.22592	2.77216	19.2253	1.16165e-05	0.000208154	0
Lcu.2RBY.6g049120.1	-1.1238	4.196	19.1391	1.2153e-05	0.000217191	0
Lcu.2RBY.3g072840.1	0.786215	5.38192	19.0666	1.26234e-05	0.000224668	0
Lcu.2RBY.1g065790.1	0.725424	5.07904	19.0256	1.28979e-05	0.00022889	0
Lcu.2RBY.3g031050.1	-1.42087	5.07728	18.8598	1.40689e-05	0.000248583	0
Lcu.2RBY.6g065740.1	-1.95812	1.29979	18.5712	1.63675e-05	0.000286205	0
Lcu.2RBY.3g057560.1	0.913929	3.93762	18.5588	1.64744e-05	0.000287827	0
Lcu.2RBY.2g053630.1	1.75552	2.9019	18.5027	1.69663e-05	0.000295912	0
Lcu.2RBY.2g001450.1	-1.54093	3.61011	18.4986	1.70032e-05	0.0002963	0
Lcu.2RBY.7g066900.1	1.02356	4.71647	18.4533	1.74119e-05	0.000302641	0
Lcu.2RBY.5g065470.1	-1.20172	3.81178	18.4277	1.76477e-05	0.000306478	0
Lcu.2RBY.1g006620.1	-0.706125	5.33604	18.3703	1.81868e-05	0.00031557	0
Lcu.2RBY.4g008410.1	0.953729	3.9101	18.3406	1.84729e-05	0.000319986	0
Lcu.2RBY.4g077100.1	-1.18481	5.29104	18.3349	1.85278e-05	0.000320664	0
Lcu.2RBY.6g044610.1	1.74737	1.31457	18.1752	2.01482e-05	0.000346345	0
Lcu.2RBY.5g045670.1	-0.785276	5.77844	18.1619	2.02902e-05	0.000348489	0
Lcu.2RBY.6g048220.1	1.40805	3.5303	18.1343	2.05855e-05	0.000353262	0
Lcu.2RBY.2g076540.1	-0.784296	4.71856	18.069	2.13037e-05	0.00036497	0
Lcu.2RBY.7g063850.1	1.06952	3.32635	18.0174	2.18899e-05	0.000374064	0
Lcu.2RBY.1g068130.1	-1.06816	5.81952	17.9918	2.21864e-05	0.000378494	0
Lcu.2RBY.3g057000.1	-1.68538	1.49194	17.9027	2.32496e-05	0.000395302	0
Lcu.2RBY.4g059510.1	-1.60919	1.37678	17.8178	2.43103e-05	0.000412317	0
Lcu.2RBY.2g066960.1	1.59035	2.82828	17.7558	2.51146e-05	0.000425229	0
Lcu.2RBY.7g014800.1	1.75009	1.99831	17.7295	2.54645e-05	0.000430794	0
Lcu.2RBY.5g051070.1	-1.43249	1.67315	17.6499	2.65527e-05	0.000448083	0
Lcu.2RBY.4g053720.1	-1.80747	0.863523	17.633	2.67899e-05	0.00045171	0
Lcu.2RBY.1g001640.1	1.97456	1.2319	17.6232	2.69279e-05	0.00045366	0
Lcu.2RBY.4g081300.1	0.705563	5.26711	17.6041	2.71997e-05	0.000457858	0
Lcu.2RBY.3g030550.1	1.0551	3.01835	17.5263	2.8336e-05	0.000474457	0
Lcu.2RBY.2g012610.1	1.59807	3.95757	17.5254	2.83496e-05	0.000474457	0
Lcu.2RBY.L002270.1	1.27433	2.6243	17.509	2.85951e-05	0.000477778	0
Lcu.2RBY.6g064220.1	-0.905533	5.1679	17.4833	2.89843e-05	0.000483883	0
Lcu.2RBY.3g022320.1	-0.853344	5.73023	17.4622	2.9308e-05	0.000488884	0
Lcu.2RBY.1g064290.1	0.830625	3.68926	17.4539	2.94362e-05	0.000490217	0
Lcu.2RBY.4g070930.1	1.58448	1.51764	17.4502	2.94929e-05	0.000490758	0
Lcu.2RBY.4g078360.1	0.834033	4.74413	17.3936	3.03854e-05	0.000505195	0
Lcu.2RBY.2g013070.1	-1.75987	4.21417	17.3668	3.08169e-05	0.00051195	0
Lcu.2RBY.4g001100.1	-0.98505	3.82741	17.318	3.1617e-05	0.000524382	0
Lcu.2RBY.7g071220.1	-0.937201	3.21119	17.2533	3.27128e-05	0.00054167	0
Lcu.2RBY.1g072910.1	1.26217	3.36626	17.1839	3.39307e-05	0.000560465	0
Lcu.2RBY.5g069140.1	1.31247	3.99296	17.1543	3.44624e-05	0.000568321	0
Lcu.2RBY.L018310.1	-1.92221	1.14001	17.1108	3.52611e-05	0.000580062	0
Lcu.2RBY.5g003020.1	-1.07828	3.78897	17.1093	3.52887e-05	0.000580062	0
Lcu.2RBY.7g077370.1	1.63061	0.908395	17.1031	3.5404e-05	0.000581485	0
Lcu.2RBY.3g043190.1	1.96805	1.51034	17.0594	3.6228e-05	0.000594539	0
Lcu.2RBY.3g020590.1	-1.8593	0.934952	16.9661	3.80534e-05	0.00062248	0
Lcu.2RBY.L015910.1	1.67052	2.27925	16.9392	3.85962e-05	0.000630142	0
Lcu.2RBY.2g034070.1	1.65695	1.66007	16.9241	3.8904e-05	0.000634347	0
Lcu.2RBY.3g006660.1	-1.43366	1.96616	16.7586	4.24504e-05	0.000690509	0
Lcu.2RBY.4g063790.1	1.043	4.28286	16.7526	4.25831e-05	0.000692112	0
Lcu.2RBY.1g067220.1	-1.02946	6.14278	16.7438	4.27816e-05	0.000694781	0
Lcu.2RBY.7g075940.1	-0.819856	5.03893	16.7265	4.3174e-05	0.000700033	0
Lcu.2RBY.5g024450.1	1.40083	2.01695	16.6791	4.4267e-05	0.000717183	0
Lcu.2RBY.5g017890.1	-1.02644	4.18405	16.6557	4.48162e-05	0.000724344	0
Lcu.2RBY.3g067270.1	-1.31241	2.51115	16.6191	4.56878e-05	0.000736671	0
Lcu.2RBY.4g023810.1	-1.07042	3.99734	16.5659	4.69889e-05	0.000757048	0
Lcu.2RBY.6g030630.1	1.88752	1.79655	16.5579	4.71861e-05	0.000759622	0
Lcu.2RBY.4g001620.1	1.47841	2.67524	16.5513	4.73511e-05	0.000761672	0
Lcu.2RBY.1g069940.1	-0.733287	5.86416	16.5458	4.74889e-05	0.000763284	0
Lcu.2RBY.2g052170.1	-0.92317	3.77881	16.4758	4.92762e-05	0.000790133	0
Lcu.2RBY.6g062770.1	0.93238	7.43714	16.425	5.06122e-05	0.000810915	0
Lcu.2RBY.3g000520.1	-1.35699	5.69134	16.3658	5.22194e-05	0.000832824	0
Lcu.2RBY.7g047100.1	1.09241	3.41316	16.3558	5.2494e-05	0.00083644	0
Lcu.2RBY.2g069100.1	-1.45337	2.13974	16.3344	5.30914e-05	0.000845296	0
Lcu.2RBY.3g018500.1	1.18447	5.05206	16.3302	5.32087e-05	0.000846498	0
Lcu.2RBY.2g008790.1	1.10131	3.09505	16.277	5.47237e-05	0.000869918	0
Lcu.2RBY.2g018010.1	-0.925531	6.30096	16.2725	5.48548e-05	0.000871319	0
Lcu.2RBY.L011130.1	1.76942	2.17756	16.2592	5.52419e-05	0.000876781	0
Lcu.2RBY.5g003960.1	1.05359	3.95611	16.2571	5.53014e-05	0.00087704	0
Lcu.2RBY.4g037540.1	0.973912	4.0139	16.2189	5.64285e-05	0.000893517	0
Lcu.2RBY.7g004580.1	1.95765	4.50646	16.214	5.65752e-05	0.000895141	0
Lcu.2RBY.3g060920.1	1.63407	3.34209	16.1953	5.71364e-05	0.000902612	0
Lcu.2RBY.5g055640.1	0.876044	3.86532	16.1807	5.7577e-05	0.000908866	0
Lcu.2RBY.2g057400.1	-1.00858	4.48636	16.144	5.87034e-05	0.000925925	0
Lcu.2RBY.2g033160.1	0.954855	4.07232	16.1257	5.9275e-05	0.000933489	0
Lcu.2RBY.6g050860.1	-1.75649	7.02262	16.093	6.03075e-05	0.000948277	0
Lcu.2RBY.5g056090.1	0.703881	6.32291	16.0881	6.04639e-05	0.00095	0
Lcu.2RBY.4g045620.1	1.29902	1.7102	16.0574	6.1451e-05	0.000963486	0
Lcu.2RBY.5g013450.1	-0.807481	6.0506	16.057	6.14647e-05	0.000963486	0
Lcu.2RBY.1g058440.1	-1.83577	1.06214	16.0324	6.22668e-05	0.000975304	0
Lcu.2RBY.5g067750.1	-1.40965	2.72526	16.0138	6.28818e-05	0.000984178	0
Lcu.2RBY.7g021190.1	1.52375	3.17652	16.0023	6.32645e-05	0.000989405	0
Lcu.2RBY.7g025890.1	-1.79706	0.419639	15.9939	6.35458e-05	0.000993038	0
Lcu.2RBY.2g093010.1	0.763065	5.15903	15.946	6.5175e-05	0.00101537	0
Lcu.2RBY.5g062200.1	-1.50287	1.74904	15.8401	6.89267e-05	0.00106807	0
Lcu.2RBY.2g024220.1	0.853851	3.27922	15.803	7.02908e-05	0.00108838	0
Lcu.2RBY.6g056980.1	-0.832232	5.98732	15.8	7.04015e-05	0.00108926	0
Lcu.2RBY.7g001270.1	-0.811642	3.83206	15.7699	7.15297e-05	0.00110503	0
Lcu.2RBY.5g043890.1	1.29805	2.23491	15.7572	7.2015e-05	0.00111168	0
Lcu.2RBY.4g008220.1	0.974275	6.84582	15.6785	7.50715e-05	0.00115535	0
Lcu.2RBY.5g008390.1	-0.842031	6.8144	15.6583	7.58779e-05	0.00116687	0
Lcu.2RBY.2g010570.1	-1.00133	6.22024	15.6485	7.62739e-05	0.00117208	0
Lcu.2RBY.7g077080.1	1.16675	3.5062	15.6247	7.72406e-05	0.00118513	0
Lcu.2RBY.7g076910.1	-1.97908	1.25599	15.5929	7.85491e-05	0.00120248	0
Lcu.2RBY.7g017540.1	1.23879	2.28924	15.5661	7.96702e-05	0.00121873	0
Lcu.2RBY.7g009360.1	-0.737652	4.51635	15.5221	8.15466e-05	0.00124649	0
Lcu.2RBY.1g071340.1	0.811574	5.33532	15.4915	8.28776e-05	0.00126588	0
Lcu.2RBY.7g004900.1	-1.013	10.8754	15.4409	8.51253e-05	0.00129826	0
Lcu.2RBY.2g025030.1	0.764932	5.36221	15.427	8.57539e-05	0.00130683	0
Lcu.2RBY.1g057060.1	-0.966742	5.49674	15.4256	8.58165e-05	0.00130683	0
Lcu.2RBY.4g070110.1	-1.1205	2.30551	15.3421	8.96956e-05	0.00136215	0
Lcu.2RBY.2g057730.1	-0.825492	6.05602	15.3357	9.00018e-05	0.00136544	0
Lcu.2RBY.3g042230.1	-1.18624	4.25146	15.325	9.051e-05	0.00137213	0
Lcu.2RBY.5g070810.1	0.914782	3.20433	15.2663	9.33661e-05	0.00141331	0
Lcu.2RBY.6g013510.1	1.58874	1.8905	15.2605	9.36546e-05	0.00141662	0
Lcu.2RBY.7g068470.1	-0.843682	5.0837	15.25	9.41761e-05	0.00142345	0
Lcu.2RBY.2g084770.1	0.843445	4.84149	15.2334	9.50084e-05	0.00143496	0
Lcu.2RBY.1g045650.1	1.64491	1.54242	15.2206	9.56551e-05	0.00144258	0
Lcu.2RBY.7g005080.1	1.45044	1.89442	15.212	9.60897e-05	0.00144728	0
Lcu.2RBY.2g094910.1	-1.75017	1.37567	15.2053	9.6433e-05	0.00145107	0
Lcu.2RBY.3g008420.1	-0.897951	4.04668	15.2001	9.66984e-05	0.00145399	0
Lcu.2RBY.1g005310.1	-0.75251	4.47513	15.1673	9.83913e-05	0.00147514	0
Lcu.2RBY.4g022870.1	-1.87497	4.77458	15.1632	9.86055e-05	0.00147514	0
Lcu.2RBY.2g050770.1	-1.46619	1.44362	15.1296	0.000100378	0.00150041	0
Lcu.2RBY.5g011970.1	1.70065	1.02436	15.1154	0.000101134	0.0015095	0
Lcu.2RBY.2g000900.1	0.673203	5.9872	15.0221	0.000106257	0.0015813	0
Lcu.2RBY.3g047380.1	0.816016	5.05777	15.0205	0.000106352	0.00158155	0
Lcu.2RBY.4g053480.1	1.73152	1.041	14.9716	0.000109144	0.00161951	0
Lcu.2RBY.4g075780.1	-0.910165	5.16704	14.9407	0.000110945	0.00164383	0
Lcu.2RBY.2g063180.1	-0.901321	3.94012	14.9276	0.000111717	0.00165406	0
Lcu.2RBY.3g057360.1	-1.83756	2.23876	14.9251	0.000111864	0.00165439	0
Lcu.2RBY.7g053920.1	1.36186	5.20724	14.7751	0.000121127	0.00178557	0
Lcu.2RBY.2g009500.1	0.706918	5.10343	14.7722	0.000121313	0.00178701	0
Lcu.2RBY.3g005300.1	-1.40287	2.23438	14.7684	0.000121559	0.00178803	0
Lcu.2RBY.6g011060.1	1.34427	2.34418	14.6847	0.000127076	0.00186649	0
Lcu.2RBY.6g069750.1	-1.61498	1.15663	14.6832	0.000127174	0.00186657	0
Lcu.2RBY.4g024720.1	-1.24913	5.2296	14.6799	0.0001274	0.00186854	0
Lcu.2RBY.4g075150.1	-0.676575	6.85229	14.668	0.000128207	0.00187902	0
Lcu.2RBY.2g007200.1	0.952032	4.82672	14.6564	0.000128994	0.00188918	0
Lcu.2RBY.7g074760.1	-0.9259	6.99047	14.6501	0.000129427	0.00189416	0
Lcu.2RBY.7g066040.1	-1.77915	1.77034	14.6259	0.000131099	0.00191585	0
Lcu.2RBY.3g016080.1	-0.737521	6.07048	14.6176	0.000131679	0.00192205	0
Lcu.2RBY.7g024890.1	-0.887409	3.59146	14.6171	0.000131712	0.00192205	0
Lcu.2RBY.4g046380.1	-1.37195	3.74995	14.5877	0.000133788	0.00194814	0
Lcu.2RBY.5g070890.1	1.19768	4.84004	14.5344	0.000137623	0.00200111	0
Lcu.2RBY.3g073500.1	1.252	2.04887	14.5124	0.000139238	0.00202169	0
Lcu.2RBY.7g049470.1	-1.00354	5.29775	14.4923	0.000140736	0.00203759	0
Lcu.2RBY.3g020620.1	-1.86732	0.931234	14.4916	0.000140789	0.00203759	0
Lcu.2RBY.5g038320.1	-1.03783	2.1929	14.4567	0.00014342	0.00207288	0
Lcu.2RBY.5g037420.1	0.899851	3.9669	14.4559	0.000143479	0.00207288	0
Lcu.2RBY.6g021440.1	1.76302	0.888957	14.4492	0.000143989	0.00207877	0
Lcu.2RBY.4g001180.1	-1.12038	6.45398	14.4389	0.000144783	0.00208874	0
Lcu.2RBY.3g068910.1	-1.80903	0.774168	14.423	0.000146005	0.00210338	0
Lcu.2RBY.7g004930.1	-0.994551	9.97955	14.4131	0.000146774	0.00211296	0
Lcu.2RBY.2g044090.1	-1.57626	4.40011	14.4085	0.000147133	0.00211663	0
Lcu.2RBY.4g063980.1	-1.31208	3.80594	14.4049	0.000147416	0.0021192	0
Lcu.2RBY.4g006600.1	-0.979776	4.28518	14.3932	0.000148334	0.00212938	0
Lcu.2RBY.4g076840.1	1.12994	3.61039	14.3902	0.000148571	0.00213127	0
Lcu.2RBY.2g095440.1	1.22982	2.33361	14.3849	0.000148989	0.00213576	0
Lcu.2RBY.6g004520.1	1.98178	2.24741	14.3784	0.000149508	0.00214017	0
Lcu.2RBY.4g074360.1	1.37008	1.61869	14.3731	0.000149928	0.00214466	0
Lcu.2RBY.5g023740.1	-1.19132	4.61401	14.3698	0.000150189	0.00214537	0
Lcu.2RBY.6g045870.1	1.2235	1.92994	14.3357	0.00015294	0.00217849	0
Lcu.2RBY.4g026200.1	1.86066	4.28631	14.3344	0.000153044	0.00217849	0
Lcu.2RBY.3g012380.1	1.19321	1.66577	14.3197	0.00015424	0.00219244	0
Lcu.2RBY.7g075280.1	-0.793109	5.29642	14.3048	0.000155465	0.0022083	0
Lcu.2RBY.4g014550.1	1.1264	1.70768	14.2841	0.000157189	0.00222967	0
Lcu.2RBY.3g041170.1	-1.06117	4.87147	14.2437	0.000160597	0.00227483	0
Lcu.2RBY.4g068360.1	-1.15075	6.60797	14.2403	0.000160889	0.00227737	0
Lcu.2RBY.5g058040.1	1.52979	1.69037	14.175	0.000166565	0.00235115	0
Lcu.2RBY.4g046450.1	0.746977	4.4112	14.1706	0.000166958	0.00235505	0
Lcu.2RBY.2g065700.1	0.856206	3.97798	14.1546	0.000168385	0.00237354	0
Lcu.2RBY.6g062330.1	-0.788578	4.83454	14.1281	0.00017077	0.00240215	0
Lcu.2RBY.4g044310.1	-1.12769	2.12085	14.1014	0.000173211	0.00243143	0
Lcu.2RBY.3g011880.1	-1.81694	0.384261	14.0904	0.000174233	0.00244408	0
Lcu.2RBY.1g072040.1	-1.92153	0.52271	14.0497	0.000178045	0.00249238	0
Lcu.2RBY.L012890.1	1.28167	2.03359	14.0339	0.000179549	0.0025117	0
Lcu.2RBY.3g047930.1	0.69135	5.64008	14.0248	0.000180417	0.00252211	0
Lcu.2RBY.1g060370.1	1.19874	1.57066	14.0123	0.000181617	0.00253365	0
Lcu.2RBY.2g079000.1	-0.791246	5.56585	13.9402	0.00018872	0.00262731	0
Lcu.2RBY.4g037910.1	-0.789458	5.13472	13.885	0.000194339	0.00270183	0
Lcu.2RBY.5g003820.1	0.942892	3.48722	13.8801	0.000194846	0.00270702	0
Lcu.2RBY.6g068970.1	1.37698	4.78334	13.8615	0.000196784	0.00273021	0
Lcu.2RBY.5g041950.1	-1.98159	2.13116	13.8573	0.000197233	0.00273457	0
Lcu.2RBY.6g003400.1	-0.645555	5.95445	13.8539	0.000197585	0.0027357	0
Lcu.2RBY.L001800.1	-1.4089	1.25558	13.8449	0.000198534	0.00274697	0
Lcu.2RBY.5g047670.1	1.39882	3.61519	13.8096	0.000202296	0.00279522	0
Lcu.2RBY.7g041140.1	1.32621	2.81418	13.7448	0.000209403	0.00288553	0
Lcu.2RBY.1g052090.1	-0.871197	4.13766	13.7435	0.000209544	0.00288553	0
Lcu.2RBY.4g072910.1	1.17718	3.06485	13.7232	0.00021182	0.0029149	0
Lcu.2RBY.2g081880.1	-1.8003	1.77302	13.6937	0.000215173	0.00295702	0
Lcu.2RBY.4g037200.1	1.20813	11.3379	13.6809	0.000216649	0.00297328	0
Lcu.2RBY.7g073830.1	1.67847	0.858987	13.6521	0.000219999	0.00301577	0
Lcu.2RBY.2g003230.1	-0.699752	5.53028	13.6517	0.000220042	0.00301577	0
Lcu.2RBY.5g043240.1	0.805059	5.50615	13.6415	0.000221239	0.00303013	0
Lcu.2RBY.7g063660.1	1.6378	3.4875	13.6347	0.000222039	0.00303698	0
Lcu.2RBY.2g011990.1	0.972188	3.07789	13.6118	0.000224764	0.00307218	0
Lcu.2RBY.6g030520.1	-0.734691	5.40524	13.5623	0.000230772	0.00315006	0
Lcu.2RBY.5g060060.1	-1.52777	0.910466	13.5409	0.000233424	0.00318197	0
Lcu.2RBY.4g020090.1	-0.911441	8.06703	13.5319	0.000234536	0.00319499	0
Lcu.2RBY.7g047070.1	1.25355	3.9412	13.4918	0.000239604	0.00325964	0
Lcu.2RBY.1g060810.1	-1.90789	2.77434	13.4839	0.000240614	0.00327119	0
Lcu.2RBY.2g031480.1	-0.751113	5.83963	13.45	0.000245003	0.0033264	0
Lcu.2RBY.2g083760.1	-1.94005	0.558988	13.432	0.000247364	0.00335621	0
Lcu.2RBY.3g024440.1	0.863578	4.3831	13.4178	0.000249253	0.00337515	0
Lcu.2RBY.3g022070.1	-0.698107	4.13684	13.4177	0.000249259	0.00337515	0
Lcu.2RBY.6g064890.1	-0.695474	5.86161	13.4097	0.000250331	0.00338514	0
Lcu.2RBY.3g057270.1	1.06948	5.44498	13.3924	0.000252645	0.00340962	0
Lcu.2RBY.2g085140.1	-0.979382	3.49567	13.3853	0.000253611	0.00342037	0
Lcu.2RBY.6g055910.1	1.93662	1.34386	13.3702	0.00025565	0.0034433	0
Lcu.2RBY.2g004990.1	-1.34075	2.14429	13.3562	0.000257576	0.00346694	0
Lcu.2RBY.3g009800.1	1.63149	1.62773	13.3388	0.000259972	0.00349686	0
Lcu.2RBY.4g037620.1	-1.36051	2.8232	13.3325	0.000260843	0.00350626	0
Lcu.2RBY.3g001830.1	1.69452	1.42892	13.3285	0.000261396	0.00351136	0
Lcu.2RBY.6g039600.1	-0.911374	2.86713	13.2865	0.000267323	0.00358149	0
Lcu.2RBY.1g076970.1	-0.680447	4.56443	13.2708	0.000269575	0.00360715	0
Lcu.2RBY.6g009160.1	-0.641657	5.89307	13.2707	0.000269594	0.00360715	0
Lcu.2RBY.4g017160.1	1.18267	3.91929	13.2659	0.000270271	0.00361383	0
Lcu.2RBY.4g075710.1	0.817194	3.71377	13.2477	0.000272909	0.0036443	0
Lcu.2RBY.1g072600.1	-1.57805	2.26637	13.2201	0.00027697	0.00369366	0
Lcu.2RBY.4g076380.1	0.797404	5.92897	13.2002	0.000279922	0.00372569	0
Lcu.2RBY.2g079790.1	0.769464	4.52056	13.1487	0.000287722	0.00382197	0
Lcu.2RBY.L011840.1	-1.26635	1.90746	13.147	0.000287982	0.00382292	0
Lcu.2RBY.6g048240.1	0.670578	4.79816	13.1444	0.000288376	0.00382315	0
Lcu.2RBY.1g005530.1	-0.60544	5.29245	13.1052	0.000294477	0.00389893	0
Lcu.2RBY.7g051960.1	0.737202	4.49531	13.0914	0.000296653	0.00392262	0
Lcu.2RBY.4g048720.1	0.782893	3.48076	13.0777	0.000298833	0.00394888	0
Lcu.2RBY.1g007820.1	0.97254	3.54434	13.0661	0.000300687	0.00397079	0
Lcu.2RBY.5g002040.1	-0.636318	4.49748	13.0583	0.000301939	0.00398473	0
Lcu.2RBY.2g005650.1	-0.825834	3.93242	13.057	0.000302159	0.00398504	0
Lcu.2RBY.5g001280.1	-0.798748	4.76602	13.0465	0.000303857	0.00400483	0
Lcu.2RBY.5g043950.1	1.49371	1.50298	13.0427	0.000304471	0.00401032	0
Lcu.2RBY.4g020000.1	-0.854639	3.83038	13.0324	0.000306151	0.00402952	0
Lcu.2RBY.4g074090.1	-0.722987	3.75682	13.0313	0.000306326	0.00402952	0
Lcu.2RBY.4g039970.1	1.53807	2.64072	13.0205	0.000308091	0.00405011	0
Lcu.2RBY.4g026430.1	-1.77222	0.995611	13.0039	0.000310844	0.00408366	0
Lcu.2RBY.3g017890.1	1.41675	1.66527	12.9997	0.000311537	0.0040901	0
Lcu.2RBY.7g031440.1	-1.30326	5.89429	12.9779	0.000315193	0.00413527	0
Lcu.2RBY.7g039050.1	0.723745	4.40198	12.9221	0.000324722	0.00424672	0
Lcu.2RBY.1g004140.1	0.85682	4.60795	12.9166	0.000325677	0.00425646	0
Lcu.2RBY.4g063660.1	0.790666	6.00207	12.913	0.000326303	0.00426191	0
Lcu.2RBY.4g082090.1	1.35296	6.12894	12.8404	0.000339218	0.00441676	0
Lcu.2RBY.7g005180.1	-0.848631	5.23164	12.8342	0.000340345	0.0044282	0
Lcu.2RBY.3g074860.1	1.60513	1.43362	12.8327	0.000340611	0.00442882	0
Lcu.2RBY.1g071550.1	-0.76261	4.86736	12.8301	0.000341082	0.0044321	0
Lcu.2RBY.7g040280.1	0.75971	4.3361	12.8174	0.000343413	0.00445954	0
Lcu.2RBY.4g080640.1	1.85779	0.502842	12.7956	0.000347432	0.00450308	0
Lcu.2RBY.3g040870.1	-0.862853	4.41727	12.7852	0.000349376	0.00452538	0
Lcu.2RBY.7g042030.1	1.37084	2.97485	12.7561	0.000354853	0.00459339	0
Lcu.2RBY.4g016870.1	-1.20331	5.28756	12.7541	0.000355235	0.0045954	0
Lcu.2RBY.7g055850.1	1.54793	0.427734	12.7433	0.000357279	0.00461889	0
Lcu.2RBY.6g062890.1	-0.778513	3.73873	12.7348	0.000358921	0.00463546	0
Lcu.2RBY.6g056190.1	0.936519	7.92209	12.7343	0.000359017	0.00463546	0
Lcu.2RBY.2g049680.1	1.54551	2.17002	12.7267	0.000360464	0.00465118	0
Lcu.2RBY.5g045650.1	-1.51131	1.14398	12.7134	0.000363052	0.00467862	0
Lcu.2RBY.7g001100.1	-1.22201	3.23594	12.6947	0.000366695	0.00472256	0
Lcu.2RBY.6g024570.1	1.88953	-0.0602855	12.6622	0.000373117	0.00479918	0
Lcu.2RBY.2g043000.1	1.56796	1.67659	12.6559	0.00037439	0.00480945	0
Lcu.2RBY.5g073320.1	0.661929	6.2119	12.6417	0.00037723	0.00484287	0
Lcu.2RBY.1g061050.1	0.973832	4.71508	12.636	0.000378396	0.00485477	0
Lcu.2RBY.4g079850.1	0.833909	5.98948	12.5945	0.00038688	0.00496047	0
Lcu.2RBY.5g003500.1	-1.73694	2.61216	12.5692	0.000392148	0.00502168	0
Lcu.2RBY.3g042920.1	-1.23111	4.83837	12.5416	0.000397999	0.00509018	0
Lcu.2RBY.2g000130.1	-1.6196	0.858713	12.5378	0.000398799	0.0050972	0
Lcu.2RBY.5g059890.1	-1.2238	2.87545	12.5274	0.000401021	0.00511914	0
Lcu.2RBY.5g013910.1	-1.08743	3.13647	12.5219	0.000402202	0.00513098	0
Lcu.2RBY.7g010670.1	-1.51767	3.94304	12.5075	0.000405331	0.0051644	0
Lcu.2RBY.2g086050.1	-0.928149	4.99977	12.4925	0.000408595	0.00520272	0
Lcu.2RBY.4g002200.1	-0.680398	5.15328	12.4497	0.000418067	0.00531332	0
Lcu.2RBY.1g039400.1	-1.01745	3.01617	12.4472	0.000418618	0.005317	0
Lcu.2RBY.4g077620.1	0.976339	4.48514	12.4384	0.000420585	0.00533864	0
Lcu.2RBY.7g038040.1	-1.57019	1.84561	12.4175	0.000425319	0.00539535	0
Lcu.2RBY.2g064460.1	0.690094	3.50353	12.4158	0.000425722	0.00539709	0
Lcu.2RBY.2g097490.1	-0.745283	5.13755	12.4101	0.000427008	0.00541001	0
Lcu.2RBY.1g071200.1	-0.937492	3.78071	12.3876	0.000432198	0.00547235	0
[truncated: 18,503 more rows]

## Sheet: CsA_CmA
Lentil cv. Castellana/apical bud versus Campisi/apical bud
[truncated: 20,285 more rows]

## Sheet: SUM lentil
	CmX_CmA		CsX_CsA		CsX_CmX		CsA_CmA
[truncated: 2,514 more rows]

[truncated: 4 more sheets: RNAseq x RT-PCR, Heatmap SL pathway, Heatmap TFs, Heatmap T6P]
