# Supplementary material for: Genome-wide transcript expression analysis reveals major chickpea and lentil genes associated with plant branching
Source: Front Plant Sci. 2024 Jun 19;15:1384237. doi: 10.3389/fpls.2024.1384237 (PMC11220206; doi:10.3389/fpls.2024.1384237)
Supplement: Supplementary file 5 [file Table_4.xls]

## Sheet: chickpea mapman
Suppl. File S4. Plant hormone pathways that are impacted by the differentially expressed genes of chickpea.
BX: Blanco lechoso axillary bud, BA: Blanco lechoso apical bud, FX: FLIP07-318C axillary bud, FA: FLIP07-318C apical bud.
Chickpea
BX vs BA				Gene expression
BinCode MapMan	BinName MapMan	Gene/Protein ID	Functional description	Log2 fold-change
11.1.1.4	abscisic acid.biosynthesis.neoxanthin cleavage protein	Xm_004488662.3	neoxanthin cleavage protein & original description: PREDICTED: Cicer arietinum 9-cis-epoxycarotenoid dioxygenase NCED1, chloroplastic (LOC101492033), mRNA	3.2191
11.2.3.3	auxin.conjugation and degradation.indole-3-acetic acid amidohydrolase *(ILR)	Xm_004509830.3	indole-3-acetic acid amidohydrolase *(ILR) & original description: PREDICTED: Cicer arietinum IAA-amino acid hydrolase ILR1-like 6 (LOC101510101), mRNA	3.72364
11.5.1.1	ethylene.biosynthesis.1-aminocyclopropane-1-carboxylate (ACC) synthase	Nm_001364794.1	1-aminocyclopropane-1-carboxylate (ACC) synthase & original description: Cicer arietinum 1-aminocyclopropane-1-carboxylate synthase (ACS), mRNA	2.13353
11.7.1.3	jasmonic acid.biosynthesis.allene oxidase synthase *(AOS)	Xm_004498125.3	allene oxidase synthase *(AOS) & original description: PREDICTED: Cicer arietinum allene oxide synthase 3-like (LOC101490167), mRNA	2.45456
11.7.1.3	jasmonic acid.biosynthesis.allene oxidase synthase *(AOS)	Xm_012717778.2	allene oxidase synthase *(AOS) & original description: PREDICTED: Cicer arietinum allene oxide synthase 3-like (LOC101512113), mRNA	3.2432
11.7.1.4	jasmonic acid.biosynthesis.allene oxidase cyclase *(AOC)	Xm_004508499.3	allene oxidase cyclase *(AOC) & original description: PREDICTED: Cicer arietinum allene oxide cyclase, chloroplastic-like (LOC101500382), mRNA	4.34147
11.7.3.3	jasmonic acid.conjugation and degradation.jasmonoyl-amino acid carboxylase *(CYP94C)	Xm_004487456.3	jasmonoyl-amino acid carboxylase *(CYP94C) & original description: PREDICTED: Cicer arietinum cytochrome P450 94C1-like (LOC101511168), mRNA	3.99373
11.7.3.5	jasmonic acid.conjugation and degradation.jasmonic acid oxidase *(JOX/JAO)	Xm_004514156.3	jasmonic acid oxidase *(JOX/JAO) & original description: PREDICTED: Cicer arietinum probable 2-oxoglutarate-dependent dioxygenase At3g111800 (LOC101512288), mRNA	2.09619
FX vs FA				Gene expression
BinCode MapMan	BinName MapMan	Gene/Protein ID	Functional description	Log2 fold-change
11.1.1.4	abscisic acid.biosynthesis.neoxanthin cleavage protein	Xm_004488662.3	neoxanthin cleavage protein & original description: PREDICTED: Cicer arietinum 9-cis-epoxycarotenoid dioxygenase NCED1, chloroplastic (LOC101492033), mRNA	3.09037
11.1.1.7	abscisic acid.biosynthesis.abscisic aldehyde oxidase	Xm_004491094.3	abscisic aldehyde oxidase & original description: PREDICTED: Cicer arietinum abscisic-aldehyde oxidase-like (LOC101503582), mRNA	2.59018
11.1.2.1.1.1	abscisic acid.perception and signalling.receptor activities.cytoplasm-localized receptor complex.receptor component *(PYL/RCAR)	Xm_004512472.3	receptor component *(PYL/RCAR) of cytoplasm-localized abscisic acid receptor complex & original description: PREDICTED: Cicer arietinum abscisic acid receptor PYL1 (LOC101500611), mRNA	2.13198
11.1.2.1.2	abscisic acid.perception and signalling.receptor activities.recruitment factor *(CAR)	Xm_004503212.3	abscisic acid receptor recruitment factor *(CAR) & original description: PREDICTED: Cicer arietinum protein C2-DOMAIN ABA-RELATED 4 (LOC101495146), mRNA	2.55582
11.1.2.1.3	abscisic acid.perception and signalling.receptor activities.regulatory protein *(EAR1)	Xm_004506168.3	regulatory protein *(EAR1) of abscisic acid signalling & original description: PREDICTED: Cicer arietinum protein FAF-like, chloroplastic (LOC101507213), mRNA	2.37776
11.1.3.2	abscisic acid.conjugation and degradation.abscisic acid hydroxylase *(CYP707A)	Xm_004509435.3	abscisic acid hydroxylase & original description: PREDICTED: Cicer arietinum abscisic acid 8'-hydroxylase CYP707A2-like (LOC101505927), mRNA	4.20975
11.1.3.2	abscisic acid.conjugation and degradation.abscisic acid hydroxylase *(CYP707A)	Xm_004512272.3	abscisic acid hydroxylase & original description: PREDICTED: Cicer arietinum abscisic acid 8'-hydroxylase CYP707A2-like (LOC101490679), mRNA	3.11282
11.1.4.1	abscisic acid.transport.abscisic acid transporter *(AIT)	Xm_004489931.3	abscisic acid transporter *(AIT) & original description: PREDICTED: Cicer arietinum protein NRT1/ PTR FAMILY 4.6-like (LOC101500597), mRNA	3.56523
11.2.2.2	auxin.perception and signal transduction.transcriptional repressor *(IAA/AUX)	Xm_004495335.2	transcriptional repressor *(IAA/AUX) & original description: PREDICTED: Cicer arietinum auxin-responsive protein IAA14-like (LOC101511640), mRNA	2.31929
11.2.2.2	auxin.perception and signal transduction.transcriptional repressor *(IAA/AUX)	Xm_012718021.2	transcriptional repressor *(IAA/AUX) & original description: PREDICTED: Cicer arietinum beta-1,4-mannosyl-glycoprotein 4-beta-N-acetylglucosaminyltransferase (LOC101501638), transcript variant X2, mRNA	5.73817
11.2.3.3	auxin.conjugation and degradation.indole-3-acetic acid amidohydrolase *(ILR)	Xm_004509830.3	indole-3-acetic acid amidohydrolase *(ILR) & original description: PREDICTED: Cicer arietinum IAA-amino acid hydrolase ILR1-like 6 (LOC101510101), mRNA	5.23308
11.2.4.1.1	auxin.transport.polar auxin transport system.auxin transporter *(PIN)	Xm_004498250.3	auxin transporter *(PIN) & original description: PREDICTED: Cicer arietinum auxin efflux carrier component 4-like (LOC101502756), mRNA	2.06779
11.3.2.1.3	brassinosteroid.perception and signal transduction.receptor complex.receptor kinase inhibitor *(BKI)	Xm_004499035.3	brassinosteroid receptor kinase inhibitor *(BKI) & original description: PREDICTED: Cicer arietinum BRI1 kinase inhibitor 1-like (LOC101490493), mRNA	2.89687
11.3.2.1.3	brassinosteroid.perception and signal transduction.receptor complex.receptor kinase inhibitor *(BKI)	Xm_004501517.3	brassinosteroid receptor kinase inhibitor *(BKI) & original description: PREDICTED: Cicer arietinum BRI1 kinase inhibitor 1 (LOC101491149), mRNA	3.38394
11.4.1.2	cytokinin.biosynthesis.zeatin-type-cytokinin synthase *(CYP735A)	Xm_004495795.3	zeatin-type-cytokinin synthase *(CYP735A) & original description: PREDICTED: Cicer arietinum cytochrome P450 709B1-like (LOC101514124), mRNA	5.49955
11.4.2.2	cytokinin.perception and signal transduction.signal transducer *(AHP)	Xm_004486025.3	cytokinin signal transducer *(AHP) & original description: PREDICTED: Cicer arietinum histidine-containing phosphotransfer protein 1 (LOC101504295), transcript variant X2, mRNA	2.24831
11.4.2.2	cytokinin.perception and signal transduction.signal transducer *(AHP)	Xm_004486606.3	cytokinin signal transducer *(AHP) & original description: PREDICTED: Cicer arietinum pseudo histidine-containing phosphotransfer protein 6 (LOC101512109), mRNA	-2.20507
11.4.2.2	cytokinin.perception and signal transduction.signal transducer *(AHP)	Xm_004494591.3	cytokinin signal transducer *(AHP) & original description: PREDICTED: Cicer arietinum histidine-containing phosphotransfer protein 1-like (LOC101514240), mRNA	3.66208
11.4.2.2	cytokinin.perception and signal transduction.signal transducer *(AHP)	Xm_004510253.3	cytokinin signal transducer *(AHP) & original description: PREDICTED: Cicer arietinum histidine-containing phosphotransfer protein 4-like (LOC101515720), mRNA	3.00961
11.4.2.5	cytokinin.perception and signal transduction.B-type ARR response activator	Xm_004498184.3	B-type ARR response activator of cytokinin signalling & original description: PREDICTED: Cicer arietinum two-component response regulator ORR21 (LOC101510474), transcript variant X1, mRNA	2.02612
11.5.1.1	ethylene.biosynthesis.1-aminocyclopropane-1-carboxylate (ACC) synthase	Xm_004511747.3	1-aminocyclopropane-1-carboxylate (ACC) synthase & original description: PREDICTED: Cicer arietinum 1-aminocyclopropane-1-carboxylate synthase 3-like (LOC101510660), mRNA	4.93095
11.5.1.2	ethylene.biosynthesis.1-aminocyclopropane-1-carboxylate (ACC) oxidase	Xm_004502116.3	1-aminocyclopropane-1-carboxylate (ACC) oxidase & original description: PREDICTED: Cicer arietinum 1-aminocyclopropane-1-carboxylate oxidase (LOC101495891), mRNA	3.13784
11.6.1.1	gibberellin.biosynthesis.ent-copalyl diphosphate synthase	Xm_027332328.1	ent-copalyl diphosphate synthase & original description: PREDICTED: Cicer arietinum ent-copalyl diphosphate synthase, chloroplastic (LOC101496179), transcript variant X3, mRNA	2.94065
11.6.1.4	gibberellin.biosynthesis.ent-kaurenoic acid oxidase *(KO1)	Xm_004486542.3	ent-kaurenoic acid oxidase *(KO1) & original description: PREDICTED: Cicer arietinum ent-kaurene oxidase, chloroplastic-like (LOC101492682), mRNA	2.10084
11.6.1.5	gibberellin.biosynthesis.gibberellin 20-oxidase	Xm_004496578.3	gibberellin 20-oxidase & original description: PREDICTED: Cicer arietinum gibberellin 20 oxidase 2 (LOC101490587), mRNA	3.00937
11.6.1.5	gibberellin.biosynthesis.gibberellin 20-oxidase	Xm_004502900.3	gibberellin 20-oxidase & original description: PREDICTED: Cicer arietinum gibberellin 20 oxidase 2-like (LOC101492441), mRNA	2.96589
11.6.1.5	gibberellin.biosynthesis.gibberellin 20-oxidase	Xm_004513601.3	gibberellin 20-oxidase & original description: PREDICTED: Cicer arietinum gibberellin 20 oxidase 1-like (LOC101491320), mRNA	3.81822
11.6.1.6	gibberellin.biosynthesis.gibberellin 3-oxidase	Xm_004486652.3	gibberellin 3-oxidase & original description: PREDICTED: Cicer arietinum gibberellin 3-beta-dioxygenase 1-like (LOC101498875), mRNA	3.73683
11.6.2.1	gibberellin.perception and signal transduction.receptor protein *(GID1)	Xm_004495997.2	gibberellin receptor *(GID1) & original description: PREDICTED: Cicer arietinum gibberellin receptor GID1B-like (LOC101501795), mRNA	3.39977
11.6.3.4	gibberellin.conjugation and degradation.gibberellin 2-oxidase *(Ga2-Ox)	Xm_004485965.3	gibberellin 2-oxidase & original description: PREDICTED: Cicer arietinum gibberellin 2-beta-dioxygenase-like (LOC101513626), mRNA	3.87678
11.6.3.4	gibberellin.conjugation and degradation.gibberellin 2-oxidase *(Ga2-Ox)	Xm_004488595.3	gibberellin 2-oxidase & original description: PREDICTED: Cicer arietinum gibberellin 2-beta-dioxygenase 1 (LOC101494727), transcript variant X1, mRNA	2.18959
11.6.4.1	gibberellin.transport.multi-functional transporter *(NPF3.1)	Xm_004514443.3	multi-functional transporter *(NPF3.1) & original description: PREDICTED: Cicer arietinum protein NRT1/ PTR FAMILY 3.1 (LOC101498251), mRNA	2.36613
11.7.1.2	jasmonic acid.biosynthesis.13-lipoxygenase *(LOX)	Xm_004501940.3	13-lipoxygenase *(LOX) & original description: PREDICTED: Cicer arietinum linoleate 13S-lipoxygenase 2-1, chloroplastic-like (LOC101491576), mRNA	3.16974
11.7.1.3	jasmonic acid.biosynthesis.allene oxidase synthase *(AOS)	Xm_012717778.2	allene oxidase synthase *(AOS) & original description: PREDICTED: Cicer arietinum allene oxide synthase 3-like (LOC101512113), mRNA	3.82032
11.7.3.5	jasmonic acid.conjugation and degradation.jasmonic acid oxidase *(JOX/JAO)	Xm_004500439.3	jasmonic acid oxidase *(JOX/JAO) & original description: PREDICTED: Cicer arietinum probable 2-oxoglutarate-dependent dioxygenase At5g05600 (LOC101501188), mRNA	2.73938
FX vs BX				Gene expression
BinCode MapMan	BinName MapMan	Gene/Protein ID	Functional description	Log2 fold-change
11.1.1.7	abscisic acid.biosynthesis.abscisic aldehyde oxidase	Xm_004491094.3	abscisic aldehyde oxidase & original description: PREDICTED: Cicer arietinum abscisic-aldehyde oxidase-like (LOC101503582), mRNA	2.55526
11.1.2.1.1.1	abscisic acid.perception and signalling.receptor activities.cytoplasm-localized receptor complex.receptor component *(PYL/RCAR)	Xm_004506744.3	receptor component *(PYL/RCAR) of cytoplasm-localized abscisic acid receptor complex & original description: PREDICTED: Cicer arietinum abscisic acid receptor PYL4-like (LOC101499097), mRNA	2.10735
11.1.3.2	abscisic acid.conjugation and degradation.abscisic acid hydroxylase *(CYP707A)	Xm_004509435.3	abscisic acid hydroxylase & original description: PREDICTED: Cicer arietinum abscisic acid 8'-hydroxylase CYP707A2-like (LOC101505927), mRNA	2.82224
11.1.3.2	abscisic acid.conjugation and degradation.abscisic acid hydroxylase *(CYP707A)	Xm_004512272.3	abscisic acid hydroxylase & original description: PREDICTED: Cicer arietinum abscisic acid 8'-hydroxylase CYP707A2-like (LOC101490679), mRNA	2.48924
11.1.3.3	abscisic acid.conjugation and degradation.phaseic acid reductase *(ABH2)	Xm_004505367.3	phaseic acid reductase *(ABH2) & original description: PREDICTED: Cicer arietinum dihydroflavonol 4-reductase (LOC101514054), mRNA	2.18498
11.1.4.1	abscisic acid.transport.abscisic acid transporter *(AIT)	Xm_004489931.3	abscisic acid transporter *(AIT) & original description: PREDICTED: Cicer arietinum protein NRT1/ PTR FAMILY 4.6-like (LOC101500597), mRNA	3.34511
11.2.1.1.2	auxin.biosynthesis.indole-3-pyruvic acid (IPyA) pathway.flavin-dependent monooxygenase *(YUCCA)	Xm_004494264.3	flavin-dependent monooxygenase *(YUCCA) & original description: PREDICTED: Cicer arietinum probable indole-3-pyruvate monooxygenase YUCCA10 (LOC101496943), mRNA	3.72444
11.2.2.2	auxin.perception and signal transduction.transcriptional repressor *(IAA/AUX)	Xm_004495335.2	transcriptional repressor *(IAA/AUX) & original description: PREDICTED: Cicer arietinum auxin-responsive protein IAA14-like (LOC101511640), mRNA	3.66849
11.2.2.2	auxin.perception and signal transduction.transcriptional repressor *(IAA/AUX)	Xm_012718021.2	transcriptional repressor *(IAA/AUX) & original description: PREDICTED: Cicer arietinum beta-1,4-mannosyl-glycoprotein 4-beta-N-acetylglucosaminyltransferase (LOC101501638), transcript variant X2, mRNA	5.34114
11.2.3.3	auxin.conjugation and degradation.indole-3-acetic acid amidohydrolase *(ILR)	Xm_004509830.3	indole-3-acetic acid amidohydrolase *(ILR) & original description: PREDICTED: Cicer arietinum IAA-amino acid hydrolase ILR1-like 6 (LOC101510101), mRNA	-3.50101
11.3.1.5	brassinosteroid.biosynthesis.6-deoxocastasterone 6-oxidase *(BR6OX)	Xm_004507235.3	6-deoxocastasterone 6-oxidase *(BR6OX) & original description: PREDICTED: Cicer arietinum cytochrome P450 85A-like (LOC101509866), mRNA	2.02475
11.3.2.1.3	brassinosteroid.perception and signal transduction.receptor complex.receptor kinase inhibitor *(BKI)	Xm_004501517.3	brassinosteroid receptor kinase inhibitor *(BKI) & original description: PREDICTED: Cicer arietinum BRI1 kinase inhibitor 1 (LOC101491149), mRNA	2.13229
11.3.3.2	brassinosteroid.conjugation and degradation.brassinosteroid hydroxylase *(CYP72B)	Xm_004508479.3	brassinosteroid hydroxylase *(CYP72B) & original description: PREDICTED: Cicer arietinum cytochrome P450 734A1 (LOC101494725), mRNA	2.05232
11.4.1.2	cytokinin.biosynthesis.zeatin-type-cytokinin synthase *(CYP735A)	Xm_004495795.3	zeatin-type-cytokinin synthase *(CYP735A) & original description: PREDICTED: Cicer arietinum cytochrome P450 709B1-like (LOC101514124), mRNA	5.21772
11.4.2.2	cytokinin.perception and signal transduction.signal transducer *(AHP)	Xm_004494591.3	cytokinin signal transducer *(AHP) & original description: PREDICTED: Cicer arietinum histidine-containing phosphotransfer protein 1-like (LOC101514240), mRNA	2.17511
11.4.3.2	cytokinin.conjugation and degradation.cytokinin dehydrogenase *(CKX)	Xm_004488000.3	cytokinin dehydrogenase *(CKX) & original description: PREDICTED: Cicer arietinum cytokinin dehydrogenase 3-like (LOC101505170), mRNA	2.56002
11.4.4.1	cytokinin.transport.cytokinin transporter *(ABCG14)	Xm_004496158.3	cytokinin transporter *(ABCG14) & original description: PREDICTED: Cicer arietinum ABC transporter G family member 21 (LOC101497184), mRNA	2.19425
11.5.1.1	ethylene.biosynthesis.1-aminocyclopropane-1-carboxylate (ACC) synthase	Nm_001364794.1	1-aminocyclopropane-1-carboxylate (ACC) synthase & original description: Cicer arietinum 1-aminocyclopropane-1-carboxylate synthase (ACS), mRNA	-2.33644
11.5.1.1	ethylene.biosynthesis.1-aminocyclopropane-1-carboxylate (ACC) synthase	Xm_004511747.3	1-aminocyclopropane-1-carboxylate (ACC) synthase & original description: PREDICTED: Cicer arietinum 1-aminocyclopropane-1-carboxylate synthase 3-like (LOC101510660), mRNA	2.78799
11.5.1.2	ethylene.biosynthesis.1-aminocyclopropane-1-carboxylate (ACC) oxidase	Nm_001279163.1	1-aminocyclopropane-1-carboxylate (ACC) oxidase & original description: Cicer arietinum 1-aminocyclopropane-1-carboxylate oxidase 5-like (LOC101500864), mRNA	2.17801
11.6.1.1	gibberellin.biosynthesis.ent-copalyl diphosphate synthase	Xm_027332328.1	ent-copalyl diphosphate synthase & original description: PREDICTED: Cicer arietinum ent-copalyl diphosphate synthase, chloroplastic (LOC101496179), transcript variant X3, mRNA	2.37167
11.6.1.5	gibberellin.biosynthesis.gibberellin 20-oxidase	Xm_004495713.2	gibberellin 20-oxidase & original description: PREDICTED: Cicer arietinum gibberellin 20 oxidase 1-B-like (LOC101488618), mRNA	-2.78588
11.6.1.5	gibberellin.biosynthesis.gibberellin 20-oxidase	Xm_004496578.3	gibberellin 20-oxidase & original description: PREDICTED: Cicer arietinum gibberellin 20 oxidase 2 (LOC101490587), mRNA	2.53719
11.6.1.5	gibberellin.biosynthesis.gibberellin 20-oxidase	Xm_004513601.3	gibberellin 20-oxidase & original description: PREDICTED: Cicer arietinum gibberellin 20 oxidase 1-like (LOC101491320), mRNA	3.29629
11.6.2.1	gibberellin.perception and signal transduction.receptor protein *(GID1)	Xm_004493571.3	gibberellin receptor *(GID1) & original description: PREDICTED: Cicer arietinum gibberellin receptor GID1B-like (LOC101492626), mRNA	2.45514
11.6.2.1	gibberellin.perception and signal transduction.receptor protein *(GID1)	Xm_004495997.2	gibberellin receptor *(GID1) & original description: PREDICTED: Cicer arietinum gibberellin receptor GID1B-like (LOC101501795), mRNA	2.48109
11.6.3.4	gibberellin.conjugation and degradation.gibberellin 2-oxidase *(Ga2-Ox)	Xm_004485965.3	gibberellin 2-oxidase & original description: PREDICTED: Cicer arietinum gibberellin 2-beta-dioxygenase-like (LOC101513626), mRNA	2.35022
11.7.1.2	jasmonic acid.biosynthesis.13-lipoxygenase *(LOX)	Xm_004501940.3	13-lipoxygenase *(LOX) & original description: PREDICTED: Cicer arietinum linoleate 13S-lipoxygenase 2-1, chloroplastic-like (LOC101491576), mRNA	5.61797
11.7.1.4	jasmonic acid.biosynthesis.allene oxidase cyclase *(AOC)	Xm_004508499.3	allene oxidase cyclase *(AOC) & original description: PREDICTED: Cicer arietinum allene oxide cyclase, chloroplastic-like (LOC101500382), mRNA	-5.30538
11.7.3.3	jasmonic acid.conjugation and degradation.jasmonoyl-amino acid carboxylase *(CYP94C)	Xm_004487456.3	jasmonoyl-amino acid carboxylase *(CYP94C) & original description: PREDICTED: Cicer arietinum cytochrome P450 94C1-like (LOC101511168), mRNA	-6.89481
11.7.3.5	jasmonic acid.conjugation and degradation.jasmonic acid oxidase *(JOX/JAO)	Xm_004514156.3	jasmonic acid oxidase *(JOX/JAO) & original description: PREDICTED: Cicer arietinum probable 2-oxoglutarate-dependent dioxygenase At3g111800 (LOC101512288), mRNA	-2.61557
11.9.1.1	strigolactone.biosynthesis.carotenoid isomerase *(DWARF27)	Xm_004495094.2	carotenoid isomerase *(DWARF27) & original description: PREDICTED: Cicer arietinum beta-carotene isomerase D27, chloroplastic-like (LOC101489176), mRNA	2.09419
11.9.1.5	strigolactone.biosynthesis.oxidoreductase *(LBO)	Xm_004488180.3	oxidoreductase *(LBO) & original description: PREDICTED: Cicer arietinum protein SRG1 (LOC101490854), mRNA	2.65743
FA vs BA				Gene expression
BinCode MapMan	BinName MapMan	Gene/Protein ID	Functional description	Log2 fold-change
11.2.1.1.2	auxin.biosynthesis.indole-3-pyruvic acid (IPyA) pathway.flavin-dependent monooxygenase *(YUCCA)	Xm_004494264.3	flavin-dependent monooxygenase *(YUCCA) & original description: PREDICTED: Cicer arietinum probable indole-3-pyruvate monooxygenase YUCCA10 (LOC101496943), mRNA	2.0924
11.2.3.3	auxin.conjugation and degradation.indole-3-acetic acid amidohydrolase *(ILR)	Xm_004509830.3	indole-3-acetic acid amidohydrolase *(ILR) & original description: PREDICTED: Cicer arietinum IAA-amino acid hydrolase ILR1-like 6 (LOC101510101), mRNA	-5.01044
11.4.1.3	cytokinin.biosynthesis.cytokinin phosphoribohydrolase *(LOG)	Xm_004500892.3	cytokinin phosphoribohydrolase *(LOG) & original description: PREDICTED: Cicer arietinum cytokinin riboside 5'-monophosphate phosphoribohydrolase LOG3-like (LOC101510058), mRNA	-2.00896
11.4.2.2	cytokinin.perception and signal transduction.signal transducer *(AHP)	Xm_004510253.3	cytokinin signal transducer *(AHP) & original description: PREDICTED: Cicer arietinum histidine-containing phosphotransfer protein 4-like (LOC101515720), mRNA	-2.76252
11.6.1.5	gibberellin.biosynthesis.gibberellin 20-oxidase	Xm_004502900.3	gibberellin 20-oxidase & original description: PREDICTED: Cicer arietinum gibberellin 20 oxidase 2-like (LOC101492441), mRNA	-2.45962
11.6.1.6	gibberellin.biosynthesis.gibberellin 3-oxidase	Xm_004486652.3	gibberellin 3-oxidase & original description: PREDICTED: Cicer arietinum gibberellin 3-beta-dioxygenase 1-like (LOC101498875), mRNA	-2.17213
11.7.1.2	jasmonic acid.biosynthesis.13-lipoxygenase *(LOX)	Xm_004501940.3	13-lipoxygenase *(LOX) & original description: PREDICTED: Cicer arietinum linoleate 13S-lipoxygenase 2-1, chloroplastic-like (LOC101491576), mRNA	2.44693
11.7.1.3	jasmonic acid.biosynthesis.allene oxidase synthase *(AOS)	Xm_012717778.2	allene oxidase synthase *(AOS) & original description: PREDICTED: Cicer arietinum allene oxide synthase 3-like (LOC101512113), mRNA	-2.37926
11.9.1.5	strigolactone.biosynthesis.oxidoreductase *(LBO)	Xm_004488180.3	oxidoreductase *(LBO) & original description: PREDICTED: Cicer arietinum protein SRG1 (LOC101490854), mRNA	2.10944

## Sheet: lentil mapman
Suppl. File S4. Plant hormone pathways that are impacted by the differentially expressed genes of lentil.
CsX: Castellana axillary bud, CsA: Castellana apical bud, CmX: Campisi axillary bud, and CmA: Campisi apical bud.
Lentil
CmX vs CmA				Gene expression
BinCode MapMan	BinName MapMan	Gene/Protein ID	Functional description	Log2 fold-change
11.7.1.2	jasmonic acid.biosynthesis.13-lipoxygenase *(LOX)	Lcu.2RBY.3g042900.1	13-lipoxygenase *(LOX) & original description: gene=Lcu.2RBY.3g042900	-2.22
CsX vs CsA				Gene expression
BinCode MapMan	BinName MapMan	Gene/Protein ID	Functional description	Log2 fold-change
11.1.1.1	abscisic acid.biosynthesis.zeaxanthin epoxidase *(ABA1)	Lcu.2RBY.5g006930.1	zeaxanthin epoxidase *(ABA1) & original description: gene=Lcu.2RBY.5g006930	-2.02
11.1.1.4	abscisic acid.biosynthesis.neoxanthin cleavage protein	Lcu.2RBY.2g075350.1	neoxanthin cleavage protein & original description: gene=Lcu.2RBY.2g075350	-3.45
11.1.2.1.1.1	abscisic acid.perception and signalling.receptor activities.cytoplasm-localized receptor complex.receptor component *(PYL/RCAR)	Lcu.2RBY.4g004770.1	receptor component *(PYL/RCAR) of cytoplasm-localized abscisic acid receptor complex & original description: gene=Lcu.2RBY.4g004770	-2.02
11.1.2.1.2	abscisic acid.perception and signalling.receptor activities.recruitment factor *(CAR)	Lcu.2RBY.1g006830.1	abscisic acid receptor recruitment factor *(CAR) & original description: gene=Lcu.2RBY.1g006830	-2.52
11.1.3.2	abscisic acid.conjugation and degradation.abscisic acid hydroxylase *(CYP707A)	Lcu.2RBY.7g026380.1	abscisic acid hydroxylase & original description: gene=Lcu.2RBY.7g026380	-2.47
11.1.4.1	abscisic acid.transport.abscisic acid transporter *(AIT)	Lcu.2RBY.5g022730.1	abscisic acid transporter *(AIT) & original description: gene=Lcu.2RBY.5g022730	-3.97
11.2.4.2	auxin.transport.auxin efflux transporter *(PILS)	Lcu.2RBY.5g012110.1	auxin efflux transporter *(PILS) & original description: gene=Lcu.2RBY.5g012110	-2.17
11.3.2.1.3	brassinosteroid.perception and signal transduction.receptor complex.receptor kinase inhibitor *(BKI)	Lcu.2RBY.5g072500.1	brassinosteroid receptor kinase inhibitor *(BKI) & original description: gene=Lcu.2RBY.5g072500	-3.35
11.4.1.2	cytokinin.biosynthesis.zeatin-type-cytokinin synthase *(CYP735A)	Lcu.2RBY.1g054400.1	zeatin-type-cytokinin synthase *(CYP735A) & original description: gene=Lcu.2RBY.1g054400	-5.61
11.5.1.1	ethylene.biosynthesis.1-aminocyclopropane-1-carboxylate (ACC) synthase	Lcu.2RBY.5g005470.1	1-aminocyclopropane-1-carboxylate (ACC) synthase & original description: gene=Lcu.2RBY.5g005470	-2.34
11.5.2.8.1	ethylene.perception and signal transduction.EIN3 transcription factor activity.transcription factor *(EIN3/EIL)	Lcu.2RBY.3g042600.1	ethylene signal transducer *(EIN3/EIL) & original description: gene=Lcu.2RBY.3g042600	-2.95
11.6.1.5	gibberellin.biosynthesis.gibberellin 20-oxidase	Lcu.2RBY.2g037160.1	gibberellin 20-oxidase & original description: gene=Lcu.2RBY.2g037160	-2.68
11.6.2.1	gibberellin.perception and signal transduction.receptor protein *(GID1)	Lcu.2RBY.1g051330.1	gibberellin receptor *(GID1) & original description: gene=Lcu.2RBY.1g051330	-2.73
11.6.2.1	gibberellin.perception and signal transduction.receptor protein *(GID1)	Lcu.2RBY.6g051800.1	gibberellin receptor *(GID1) & original description: gene=Lcu.2RBY.6g051800	-3.42
11.6.3.4	gibberellin.conjugation and degradation.gibberellin 2-oxidase *(Ga2-Ox)	Lcu.2RBY.l002040.1	gibberellin 2-oxidase & original description: gene=Lcu.2RBY.L002040	-3.34
11.7.1.2	jasmonic acid.biosynthesis.13-lipoxygenase *(LOX)	Lcu.2RBY.4g037050.1	13-lipoxygenase *(LOX) & original description: gene=Lcu.2RBY.4g037050	-3.76
11.7.3.6	jasmonic acid.conjugation and degradation.jasmonate sulfotransferase *(ST2)	Lcu.2RBY.3g012230.1	jasmonate sulfotransferase *(ST2) & original description: gene=Lcu.2RBY.3g012230	2.23
11.8.3.1	salicylic acid.conjugation and degradation.salicylic acid 3-hydroxylase *(DLO)	Lcu.2RBY.7g007620.1	salicylic acid 3-hydroxylase *(DLO) & original description: gene=Lcu.2RBY.7g007620	-5.97
11.9.2.2	strigolactone.perception and signal transduction.substrate adaptor of SCF E3 ubiquitin ligase complex *(MAX2)	Lcu.2RBY.4g047700.1	substrate adaptor of SCF E3 ubiquitin ligase complex involved in strigolactone signalling *(MAX2) & original description: gene=Lcu.2RBY.4g047700	-2.52
11.9.2.2	strigolactone.perception and signal transduction.substrate adaptor of SCF E3 ubiquitin ligase complex *(MAX2)	Lcu.2RBY.4g047720.1	substrate adaptor of SCF E3 ubiquitin ligase complex involved in strigolactone signalling *(MAX2) & original description: gene=Lcu.2RBY.4g047720	-2.36
CsX vs CmX				Gene expression
BinCode MapMan	BinName MapMan	Gene/Protein ID	Functional description	Log2 fold-change
11.1.2.1.2	abscisic acid.perception and signalling.receptor activities.recruitment factor *(CAR)	Lcu.2RBY.1g006830.1	abscisic acid receptor recruitment factor *(CAR) & original description: gene=Lcu.2RBY.1g006830	-2.58
11.1.3.2	abscisic acid.conjugation and degradation.abscisic acid hydroxylase *(CYP707A)	Lcu.2RBY.7g026380.1	abscisic acid hydroxylase & original description: gene=Lcu.2RBY.7g026380	-2.71
11.2.2.5	auxin.perception and signal transduction.protein kinase *(TMK)	Lcu.2RBY.4g015900.1	protein kinase *(TMK) & original description: gene=Lcu.2RBY.4g015900	3.46
11.2.2.5	auxin.perception and signal transduction.protein kinase *(TMK)	Lcu.2RBY.4g081270.1	protein kinase *(TMK) & original description: gene=Lcu.2RBY.4g081270	-4.28
11.4.3.1	cytokinin.conjugation and degradation.zeatin O-glucosyltransferase *(ZOG)	Lcu.2RBY.1g022770.1	zeatin O-glucosyltransferase *(ZOG) & original description: gene=Lcu.2RBY.1g022770	10.11
11.7.1.2	jasmonic acid.biosynthesis.13-lipoxygenase *(LOX)	Lcu.2RBY.4g036980.1	13-lipoxygenase *(LOX) & original description: gene=Lcu.2RBY.4g036980	2.29
CsA vs CmA				Gene expression
BinCode MapMan	BinName MapMan	Gene/Protein ID	Functional description	Log2 fold-change
11.1.1.4	abscisic acid.biosynthesis.neoxanthin cleavage protein	Lcu.2RBY.2g075350.1	neoxanthin cleavage protein & original description: gene=Lcu.2RBY.2g075350	2.33
11.1.4.1	abscisic acid.transport.abscisic acid transporter *(AIT)	Lcu.2RBY.5g022730.1	abscisic acid transporter *(AIT) & original description: gene=Lcu.2RBY.5g022730	2.77
11.2.2.2	auxin.perception and signal transduction.transcriptional repressor *(IAA/AUX)	Lcu.2RBY.7g001340.1	transcriptional repressor *(IAA/AUX) & original description: gene=Lcu.2RBY.7g001340	2.21
11.2.2.5	auxin.perception and signal transduction.protein kinase *(TMK)	Lcu.2RBY.4g015900.1	protein kinase *(TMK) & original description: gene=Lcu.2RBY.4g015900	2.08
11.2.2.5	auxin.perception and signal transduction.protein kinase *(TMK)	Lcu.2RBY.4g081270.1	protein kinase *(TMK) & original description: gene=Lcu.2RBY.4g081270	-3.85
11.2.4.2	auxin.transport.auxin efflux transporter *(PILS)	Lcu.2RBY.5g012110.1	auxin efflux transporter *(PILS) & original description: gene=Lcu.2RBY.5g012110	3.36
11.3.1.5	brassinosteroid.biosynthesis.6-deoxocastasterone 6-oxidase *(BR6OX)	Lcu.2RBY.6g004710.1	6-deoxocastasterone 6-oxidase *(BR6OX) & original description: gene=Lcu.2RBY.6g004710	2.07
11.3.2.1.3	brassinosteroid.perception and signal transduction.receptor complex.receptor kinase inhibitor *(BKI)	Lcu.2RBY.5g072500.1	brassinosteroid receptor kinase inhibitor *(BKI) & original description: gene=Lcu.2RBY.5g072500	3.09
11.4.1.2	cytokinin.biosynthesis.zeatin-type-cytokinin synthase *(CYP735A)	Lcu.2RBY.1g054400.1	zeatin-type-cytokinin synthase *(CYP735A) & original description: gene=Lcu.2RBY.1g054400	2.93
11.4.3.1	cytokinin.conjugation and degradation.zeatin O-glucosyltransferase *(ZOG)	Lcu.2RBY.1g022770.1	zeatin O-glucosyltransferase *(ZOG) & original description: gene=Lcu.2RBY.1g022770	10.94
11.5.1.1	ethylene.biosynthesis.1-aminocyclopropane-1-carboxylate (ACC) synthase	Lcu.2RBY.5g005470.1	1-aminocyclopropane-1-carboxylate (ACC) synthase & original description: gene=Lcu.2RBY.5g005470	2.68
11.5.2.8.1	ethylene.perception and signal transduction.EIN3 transcription factor activity.transcription factor *(EIN3/EIL)	Lcu.2RBY.3g042600.1	ethylene signal transducer *(EIN3/EIL) & original description: gene=Lcu.2RBY.3g042600	2.31
11.6.1.5	gibberellin.biosynthesis.gibberellin 20-oxidase	Lcu.2RBY.2g037160.1	gibberellin 20-oxidase & original description: gene=Lcu.2RBY.2g037160	3.89
11.6.2.1	gibberellin.perception and signal transduction.receptor protein *(GID1)	Lcu.2RBY.1g051330.1	gibberellin receptor *(GID1) & original description: gene=Lcu.2RBY.1g051330	2.31
11.6.2.1	gibberellin.perception and signal transduction.receptor protein *(GID1)	Lcu.2RBY.6g051800.1	gibberellin receptor *(GID1) & original description: gene=Lcu.2RBY.6g051800	2.49
11.6.3.4	gibberellin.conjugation and degradation.gibberellin 2-oxidase *(Ga2-Ox)	Lcu.2RBY.l002040.1	gibberellin 2-oxidase & original description: gene=Lcu.2RBY.L002040	3.38
11.7.1.2	jasmonic acid.biosynthesis.13-lipoxygenase *(LOX)	Lcu.2RBY.3g042900.1	13-lipoxygenase *(LOX) & original description: gene=Lcu.2RBY.3g042900	-2.03
11.7.1.2	jasmonic acid.biosynthesis.13-lipoxygenase *(LOX)	Lcu.2RBY.4g037050.1	13-lipoxygenase *(LOX) & original description: gene=Lcu.2RBY.4g037050	3.07
11.8.3.1	salicylic acid.conjugation and degradation.salicylic acid 3-hydroxylase *(DLO)	Lcu.2RBY.7g007620.1	salicylic acid 3-hydroxylase *(DLO) & original description: gene=Lcu.2RBY.7g007620	2.84
11.9.2.2	strigolactone.perception and signal transduction.substrate adaptor of SCF E3 ubiquitin ligase complex *(MAX2)	Lcu.2RBY.4g047700.1	substrate adaptor of SCF E3 ubiquitin ligase complex involved in strigolactone signalling *(MAX2) & original description: gene=Lcu.2RBY.4g047700	2.68
11.9.2.2	strigolactone.perception and signal transduction.substrate adaptor of SCF E3 ubiquitin ligase complex *(MAX2)	Lcu.2RBY.4g047720.1	substrate adaptor of SCF E3 ubiquitin ligase complex involved in strigolactone signalling *(MAX2) & original description: gene=Lcu.2RBY.4g047720	2.34
